# Supplementary material for: Tissue dissociation for single-cell and single-nuclei RNA sequencing for low amounts of input material
Source: Front Zool. 2022 Nov 12;19:27. doi: 10.1186/s12983-022-00472-x (PMC9652833; doi:10.1186/s12983-022-00472-x)
Supplement: Supplementary file 2 — Additional file 2: Table S2. Score Matrix used to annotate cell types and list of references for individual marker genes used for cluster/cell type annotation. [file 12983_2022_472_MOESM2_ESM.xlsx]

## Sheet: Markers_ScoreMatrix_Manuscript
Gene	Source	Antenna	Maxillary Palp	SMW	Dorsal	Ocelli	EAB	Early Photoreceptors	Eye	M Furrow	Glia	Hemocytes	Interommatidial Cells	Late Photoreceptors	PG	Photoreceptors	PPN	R1/6	R2/5	R3/4	R7	R8	Cone cells	UND	Ventral PE	WG_SPG
Dll	Ariss, 2018	1
ss	Ariss, 2018	1	1							1
salr	Barrio 1999, Dong, Dicks, Panganiban 2002	1
salm	Barrio 1999, Dong, Dicks, Panganiban 2002	1
zfh2	Klebes 2002	1
ct	Ariss, 2018	1
wol	Klebes 2002	1
bab2	Klebes 2002	1
pnr	Oros, 2010				1
tup	Ariss, 2018				1
mirr	Ariss, 2018				1	1
Ance	Ariss, 2018				1	1
Lim1	Ariss, 2018						1
nrm	Ariss, 2018							1
Mmp2	Ariss, 2018							1					1
sls	Ariss, 2018							1
cpo	Ariss, 2018								1
twit	Ariss, 2018							1		1
repo	Ariss, 2018										1
regucalcin	Ariss, 2018											1
Hml	Ariss, 2018											1
Pxn	Sinenko, 2009											1
pigs	Ariss, 2018											1
Gasp	Bravo González-Blas, 2020												1
scrt	Ariss, 2018													1
Dscam2	Ariss, 2018													1
Appl	Ariss, 2018													1
peb	Ariss, 2018													1
futsch	Ariss, 2018													1
E(spl)m8-HLH	Ariss, 2018									1
E(spl)m4-BFM	Ariss, 2018									1
E(spl)m7-HLH	Ariss, 2018									1
E(spl)malpha-BFM	Ariss, 2018									1
E(spl)mgamma-HLH	Ariss, 2018									1
E(spl)mbeta-HLH	Ariss, 2018									1
E(spl)mdelta-HLH	Ariss, 2018									1
N	Ariss, 2018									1
chn	Klebes, 2002, Tsuda, 2006, Yamazaki, 2011									1
rn	Ariss, 2018									1
ato	Bravo González-Blas, 2020									1												1
sog	Ariss, 2018					1
oc	Ariss, 2018					1
CG13044	Ariss, 2018					1
Dfd	Bravo González-Blas, 2020		1																						1
dpp	Bravo González-Blas, 2020, Masucci, 1990									1															1
CG3168	Ariss, 2018														1
trol	Ariss, 2018														1
elav	Ariss, 2018															1
Jupiter	Karpova, 2006															1
dac	Ariss, 2018	1		1						1							1
Optix	Ariss, 2018																1
h	Ariss, 2018																1
toy	Ariss, 2018																1							1
hth	Ariss, 2018	1			1	1	1																	1	1
cv-c	Ariss, 2018																								1
ImpL2	Ariss, 2018																								1
Awh	Roignant, 2010																								1
moody	Ariss, 2018																									1
CG9336	Ariss, 2018																									1
CG31676	Ariss, 2018																									1
Gli	Ariss, 2018																									1
nrv2	Ariss, 2018																									1
sty	Ariss, 2018																									1
Nk7.1	Ariss, 2018																									1
svp	Bravo González-Blas, 2020																			1
sv	Bravo González-Blas, 2020																				1		1
tsh	Bessa, 2002																1
CG9338	Ariss, 2018																									1
CG32032	Ariss, 2018																									1
Ama	Ariss, 2018																									1
Drgx	Ariss, 2018														1
CG15203	Ariss, 2018														1
bnl	Ariss, 2018					1
Obp99a	Ariss, 2018				1
CG15282	Ariss, 2018				1
mab-21	Ariss, 2018				1																				1
cpb	Ariss, 2018																								1
CG17278	Ariss, 2018																								1
nw	Ariss, 2018						1																		1
ImpE1	Ariss, 2018						1
nSyb	Ariss, 2018													1
Ace	Ariss, 2018													1
CG31221	Ariss, 2018													1
lncRNA:noe	Ariss, 2018													1
jeb	Ariss, 2018													1
ImpE2	Ariss, 2018																								1
disco	Ariss, 2018	1					1
rgn	Ariss, 2018			1
stg	Ariss, 2018			1											1
ed	Ariss, 2018												1
Claspin	Ariss, 2018			1
PCNA	Ariss, 2018			1
Mcm7	Ariss, 2018			1
Mcm10	Ariss, 2018			1
dap	Ariss, 2018			1
CG9328	Ariss, 2018														1
SPARC	Ariss, 2018											1
Col4a1	Ariss, 2018											1
disco-r	Ariss, 2018	1
ap	Roignant, 2010, Bravo González-Blas, 2020	1

## Sheet: Reference Details
Citation	DOI
Ariss, Majd M., et al. "Single cell RNA-sequencing identifies a metabolic aspect of apoptosis in Rbf mutant." Nature communications 9.1 (2018): 1-13.
Barrio, Rosa, et al. "Identification of regulatory regions driving the expression of the Drosophila spalt complex at different developmental stages." Developmental biology 215.1 (1999): 33-47.
Bessa, Jose, et al. "Combinatorial control of Drosophila eye development by eyeless, homothorax, and teashirt." Genes & development 16.18 (2002): 2415-2427.	10.1101/gad.1009002
Bravo González‐Blas, Carmen, et al. "Identification of genomic enhancers through spatial integration of single‐cell transcriptomics and epigenomics." Molecular systems biology 16.5 (2020): e9438.	10.15252/msb.20209438
Dong, PD Si, Jennifer Scholz Dicks, and Grace Panganiban. "Distal-less and homothorax regulate multiple targets to pattern the Drosophila antenna." (2002): 1967-1974.
Karpova, Nina, et al. "Jupiter, a new Drosophila protein associated with microtubules." Cell motility and the cytoskeleton 63.5 (2006): 301-312.	10.1002/cm.20124
Klebes, Ansgar, et al. "Expression profiling of Drosophilaimaginal discs." Genome biology 3.8 (2002): 1-16.	10.1186/gb-2002-3-8-research0038
Masucci, J. D., Rosalynn J. Miltenberger, and F. M. Hoffmann. "Pattern-specific expression of the Drosophila decapentaplegic gene in imaginal disks is regulated by 3'cis-regulatory elements." Genes & development 4.11 (1990): 2011-2023.	10.1101/gad.4.11.2011
Oros, Sarah M., et al. "Dorsal eye selector pannier (pnr) suppresses the eye fate to define dorsal margin of the Drosophila eye." Developmental biology 346.2 (2010): 258-271.	10.1016/j.ydbio.2010.07.030
Roignant, Jean-Yves, et al. "The transcriptional co-factor Chip acts with LIM-homeodomain proteins to set the boundary of the eye field in Drosophila." Development 137.2 (2010): 273-281.	10.1242/dev.041244
Sinenko, Sergey A., et al. "Dual role of wingless signaling in stem-like hematopoietic precursor maintenance in Drosophila." Developmental cell 16.5 (2009): 756-763.	10.1016/j.devcel.2009.03.003
Tsuda, Leo, et al. "An NRSF/REST‐like repressor downstream of Ebi/SMRTER/Su (H) regulates eye development in Drosophila." The EMBO Journal 25.13 (2006): 3191-3202.	10.1038/sj.emboj.7601179
Yamasaki, Yasutoyo, et al. "Robust specification of sensory neurons by dual functions of charlatan, a Drosophila NRSF/REST‐like repressor of extramacrochaetae and hairy." Genes to Cells 16.8 (2011): 896-909.	10.1111/j.1365-2443.2011.01537.x
