# Supplementary material for: Tissue dissociation for single-cell and single-nuclei RNA sequencing for low amounts of input material
Source: Front Zool. 2022 Nov 12;19:27. doi: 10.1186/s12983-022-00472-x (PMC9652833; doi:10.1186/s12983-022-00472-x)
Supplement: Supplementary file 3 — Additional file 3: Table S3. Results of automatic cluster annotation and assignment to combined clusters. [file 12983_2022_472_MOESM3_ESM.xlsx]

## Sheet: Tabelle1
scRNAseq data		snRNAseq data		integrated scRNAseq/snRNAseq
automated annotation	manual annotation	automated annotation	manual annotation	automated annotation	manual annotation
0:No Markers	Other	0:PPN	PPN	0:SMW	SMW
1:PhR	PhR	1:Interom | PhR	Interom	1:Other	Other
2:No Markers	Other	2:Antenna	Antenna	2:EAB	EAB
3:Antenna | EAB	EAB	3:MFurrow | PPN	MFurrow	3:Antenna	Antenna
4:No Markers	Other	4:Ventral PE	Ventral PE	4:PhR	PhR
5:Other	Other	5:Ventral PE	Ventral PE	5:Dorsal	Dorsal
6:Other	Other	6:PPN	PPN	6:PPN	PPN
7:Antenna	Antenna	7:MFurrow	MFurrow	7:Interom	Interom
8:PhR	PhR	8:Dorsal | Ocelli	Dorsal | Ocelli	8:Ventral PE	Ventral PE
9:Ocelli	Dorsal | Ocelli	9:EAB	EAB	9:Dorsal	Dorsal
10:Ventral PE	Ventral PE	10:Antenna	Antenna	10:Glia	Glia
11:MFurrow	MFurrow	11:MFurrow	MFurrow	11:Antenna	Antenna
12:PhR	PhR	12:Other	Other	12:Dorsal	Dorsal
13:Glia	Glia	13:PhR	PhR	13:MFurrow	MFurrow
14:Glia	Glia	14:Ocelli	Dorsal | Ocelli	14:Dorsal | Ocelli	Dorsal | Ocelli
15:MFurrow	MFurrow	15:MFurrow | SMW	SMW	15:MFurrow	MFurrow
16:Dorsal	Dorsal	16:Glia	Glia	16:MFurrow	MFurrow
17:MFurrow	MFurrow	17:PhR	PhR	17:PhR	PhR
18:Interom | PhR	Interom	18:PhR	PhR	18:MFurrow	MFurrow
19:MFurrow	MFurrow	19:Interom | PhR	Interom	19:Hemocytes	Hemocytes
20:Other	Other	20:Hemocytes	Hemocytes	20:PhR	PhR
21:Hemocytes	Hemocytes	21:Glia	Glia
		22:MFurrow	MFurrow
		23:Hemocytes	Hemocytes
		24:Other	Other
Note that the automatic annotation is based on the the Score Matrix provided in Supplementary Table S2. See Heatmaps in Supplementary Figures for details.
