# Supplementary material for: Tissue dissociation for single-cell and single-nuclei RNA sequencing for low amounts of input material
Source: Front Zool. 2022 Nov 12;19:27. doi: 10.1186/s12983-022-00472-x (PMC9652833; doi:10.1186/s12983-022-00472-x)
Supplement: Supplementary file 4 — Additional file 4: Table S4. List of marker genes for each cluster in scRNAseq analysis. [file 12983_2022_472_MOESM4_ESM.xlsx]

## Sheet: Cells_L3_pAdjFiltered_ClusterMa
cluster	gene	p_val	avg_log2FC	pct.1	pct.2	p_val_adj
1	scrt	5.4777e-292	0.907293	0.738	0.27	5.38074e-288
1	jeb	5.24517e-234	0.571743	0.302	0.047	5.15233e-230
1	Appl	4.01893e-214	0.611969	0.556	0.179	3.94779e-210
1	Mp	1.60811e-176	0.596633	0.341	0.081	1.57964e-172
1	Jupiter	8.82181e-156	0.702439	0.835	0.574	8.66566e-152
1	stai	1.73104e-152	0.812913	0.863	0.64	1.7004e-148
1	CG2269	7.10633e-146	0.336049	0.168	0.022	6.98055e-142
1	CG34377	1.70811e-138	0.354028	0.307	0.079	1.67787e-134
1	peb	4.51778e-132	0.4595	0.379	0.121	4.43781e-128
1	CG13928	7.94603e-126	0.439308	0.388	0.131	7.80538e-122
1	ru	2.07838e-125	0.392952	0.309	0.086	2.0416e-121
1	nrv3	6.12255e-120	0.285616	0.241	0.055	6.01418e-116
1	eEF1alpha2	9.7945e-115	0.306502	0.254	0.064	9.62113e-111
1	mamo	1.02754e-113	0.571842	0.581	0.277	1.00936e-109
1	cpo	1.09132e-113	0.447601	0.425	0.162	1.07201e-109
1	SP2353	3.2842e-109	0.292093	0.253	0.066	3.22607e-105
1	CG6329	7.14403e-107	0.288418	0.208	0.047	7.01758e-103
1	klg	1.79731e-102	0.470491	0.26	0.075	1.7655e-98
1	shep	4.69833e-88	0.450261	0.554	0.293	4.61517e-84
1	Dscam2	3.45622e-85	0.266779	0.267	0.085	3.39505e-81
1	futsch	1.14377e-81	0.339431	0.338	0.131	1.12353e-77
1	beat-IIIc	1.66488e-77	0.336453	0.309	0.118	1.63541e-73
1	Ptp99A	8.17977e-77	0.331757	0.217	0.066	8.03499e-73
1	CG3408	1.39632e-72	0.325999	0.388	0.175	1.37161e-68
1	Nrt	1.49601e-61	0.347339	0.393	0.196	1.46953e-57
1	brat	4.31535e-58	0.397391	0.622	0.421	4.23897e-54
1	hdc	2.57904e-53	0.477074	0.867	0.759	2.53339e-49
1	Abl	8.16964e-53	0.260933	0.283	0.125	8.02504e-49
1	lncRNA:noe	3.35004e-49	0.403105	0.604	0.418	3.29074e-45
1	Mmp2	2.62502e-45	0.273313	0.579	0.374	2.57856e-41
1	mub	5.51325e-41	0.281629	0.376	0.216	5.41566e-37
1	mam	7.26867e-33	0.252995	0.321	0.184	7.14002e-29
1	Cam	7.45845e-31	0.28254	0.895	0.833	7.32644e-27
1	chrb	5.31552e-15	0.252091	0.501	0.408	5.22143e-11
2	lncRNA:Hsromega	1.87734e-302	1.1714	0.995	0.726	1.84411e-298
2	lncRNA:CR43314	4.15356e-106	0.44706	0.293	0.085	4.08004e-102
2	mbl	5.28997e-60	0.45294	0.766	0.569	5.19634e-56
2	CG43658	8.64233e-51	0.457121	0.564	0.368	8.48936e-47
2	Prosap	2.47261e-47	0.343355	0.511	0.316	2.42884e-43
2	CG42342	3.40981e-47	0.444046	0.498	0.307	3.34946e-43
2	luna	4.59011e-45	0.360474	0.437	0.255	4.50887e-41
2	pum	5.72292e-41	0.382227	0.77	0.609	5.62162e-37
2	lola	1.06965e-39	0.343032	0.655	0.471	1.05072e-35
2	cv-2	3.73464e-39	0.254935	0.26	0.121	3.66853e-35
2	CG4374	1.07242e-32	0.262292	0.333	0.186	1.05344e-28
2	kuz	3.5766e-32	0.256577	0.522	0.354	3.51329e-28
2	pyd	2.56782e-31	0.283097	0.495	0.328	2.52237e-27
2	aop	1.27664e-30	0.315873	0.668	0.517	1.25404e-26
2	hdc1	3.23129e-30	0.254659	0.863	0.76	3.1741e-26
2	klar	1.39982e-23	0.271459	0.582	0.452	1.37504e-19
2	kek1	7.25805e-22	0.251327	0.453	0.318	7.12958e-18
2	sbb	8.97421e-22	0.262184	0.607	0.472	8.81537e-18
3	hth	2.12703e-193	1.00427	0.953	0.812	2.08938e-189
3	Dll	3.70259e-190	0.544462	0.359	0.081	3.63705e-186
3	heph	3.44183e-166	0.790042	0.859	0.576	3.38091e-162
3	Hrb27C	6.22551e-153	0.705982	0.91	0.688	6.11532e-149
3	ct	1.64435e-147	0.699395	0.488	0.176	1.61525e-143
3	Df31	9.25285e-147	0.546893	0.999	0.993	9.08907e-143
3	pAbp	9.94273e-136	0.557723	0.994	0.969	9.76674e-132
3	disco	2.30996e-135	0.332157	0.298	0.071	2.26908e-131
3	Inx2	4.90853e-131	0.606574	0.817	0.521	4.82165e-127
3	rin	1.04198e-130	0.598855	0.705	0.382	1.02353e-126
3	CNBP	5.7652e-121	0.610682	0.898	0.696	5.66315e-117
3	br	1.08567e-120	0.622531	0.74	0.447	1.06645e-116
3	ss	3.63885e-118	0.304717	0.196	0.037	3.57444e-114
3	E(spl)m3-HLH	3.0265e-110	0.673037	0.851	0.639	2.97293e-106
3	ed	2.70458e-107	0.57414	0.789	0.522	2.65671e-103
3	nw	1.08432e-103	0.720834	0.788	0.563	1.06513e-99
3	Imp	1.22449e-98	0.467352	0.496	0.221	1.20282e-94
3	Dl	1.24228e-97	0.639884	0.69	0.419	1.22029e-93
3	esg	2.28525e-95	0.300478	0.242	0.064	2.2448e-91
3	scyl	3.0549e-94	0.591188	0.82	0.599	3.00082e-90
3	N	1.91765e-90	0.528387	0.841	0.626	1.88371e-86
3	Lim1	2.75007e-87	0.422348	0.228	0.064	2.7014e-83
3	E(spl)m7-HLH	1.25897e-83	0.674078	0.911	0.84	1.23668e-79
3	ovo	3.43874e-79	0.378741	0.425	0.189	3.37787e-75
3	Bacc	5.4936e-76	0.564969	0.96	0.885	5.39636e-72
3	sqd	1.65852e-72	0.490311	0.857	0.699	1.62917e-68
3	Ppa	1.78998e-70	0.398826	0.576	0.327	1.7583e-66
3	twz	1.45243e-68	0.299396	0.306	0.119	1.42672e-64
3	ab	2.72873e-67	0.497647	0.485	0.265	2.68043e-63
3	Myc	1.10392e-64	0.373113	0.528	0.29	1.08438e-60
3	sca	2.60541e-63	0.286434	0.247	0.088	2.5593e-59
3	Tollo	3.67954e-63	0.269958	0.27	0.102	3.61441e-59
3	eIF4H1	1.27075e-62	0.397324	0.629	0.396	1.24825e-58
3	grh	1.14074e-58	0.34113	0.491	0.268	1.12055e-54
3	bowl	1.312e-51	0.284302	0.418	0.22	1.28878e-47
3	crol	2.615e-49	0.318503	0.512	0.307	2.56872e-45
3	Pdcd4	5.13414e-47	0.383425	0.8	0.65	5.04327e-43
3	Fas3	4.96303e-46	0.389012	0.755	0.593	4.87518e-42
3	ogre	5.41017e-46	0.357292	0.624	0.436	5.31441e-42
3	dpn	1.63427e-45	0.36748	0.418	0.235	1.60534e-41
3	Prps	3.89632e-44	0.298854	0.358	0.187	3.82735e-40
3	fax	4.17078e-44	0.332355	0.856	0.713	4.09695e-40
3	Ssdp	6.79509e-42	0.260259	0.395	0.217	6.67482e-38
3	CtBP	2.11644e-39	0.30198	0.665	0.487	2.07898e-35
3	AGO1	2.13339e-39	0.272521	0.435	0.257	2.09563e-35
3	tna	8.33439e-38	0.302421	0.593	0.411	8.18687e-34
3	Lam	2.07948e-35	0.301668	0.491	0.328	2.04267e-31
3	Moe	1.11825e-34	0.280524	0.668	0.506	1.09845e-30
3	kis	1.51352e-34	0.255936	0.397	0.237	1.48673e-30
3	ImpE1	3.9411e-34	0.329418	0.308	0.167	3.87135e-30
3	crp	1.65669e-31	0.257917	0.529	0.362	1.62736e-27
3	D1	1.86645e-30	0.278585	0.714	0.561	1.83342e-26
3	Cam1	2.29075e-30	0.280976	0.902	0.833	2.2502e-26
3	Unr	4.28781e-30	0.282336	0.815	0.669	4.21192e-26
3	fs(1)h	6.22574e-30	0.253514	0.515	0.35	6.11554e-26
3	Msp300	1.64792e-29	0.273091	0.587	0.418	1.61875e-25
3	jim	4.40215e-26	0.258286	0.605	0.455	4.32423e-22
3	Gbeta13F	4.90382e-24	0.260589	0.645	0.506	4.81702e-20
3	Tet	4.23629e-23	0.29505	0.672	0.536	4.16131e-19
3	His2Av	2.87469e-21	0.301949	0.721	0.643	2.82381e-17
3	E(spl)m2-BFM	1.10199e-18	0.29472	0.722	0.639	1.08248e-14
3	bun	1.96995e-17	0.337756	0.777	0.706	1.93509e-13
3	emc	9.03104e-15	0.253061	0.749	0.683	8.87119e-11
3	E(spl)mbeta-HLH	6.37767e-12	0.290474	0.894	0.846	6.26479e-08
4	mt:lrRNA	0	0.616404	1	0.999	0
4	mt:CoIII	5.34696e-251	0.696234	1	0.986	5.25232e-247
4	mt:CoII	2.43453e-203	0.646096	1	0.967	2.39144e-199
4	mt:CoI	2.16649e-180	0.642174	0.999	0.956	2.12814e-176
4	mt:ATPase6	8.43445e-177	0.659847	0.998	0.936	8.28516e-173
4	mt:Cyt-b	7.86667e-155	0.614998	0.994	0.921	7.72743e-151
4	mt:ND5	1.61648e-78	0.488237	0.884	0.721	1.58787e-74
4	mt:ND4	1.46597e-76	0.495972	0.883	0.693	1.44002e-72
4	mt:ND6	6.3514e-42	0.35577	0.726	0.552	6.23898e-38
5	lncRNA:Hsromega1	2.54189e-305	2.37076	1	0.736	2.4969e-301
5	pyd1	3.41001e-279	1.26566	0.868	0.314	3.34966e-275
5	lncRNA:CR43334	4.36084e-223	0.922217	0.523	0.105	4.28365e-219
5	lncRNA:CR31044	4.78488e-222	0.981896	0.64	0.161	4.70019e-218
5	Ae2	4.35021e-220	0.718421	0.517	0.102	4.27321e-216
5	puc	1.73177e-217	0.759278	0.604	0.144	1.70112e-213
5	hth1	6.62777e-211	1.38412	0.984	0.816	6.51046e-207
5	Ddc	1.1055e-202	0.711463	0.455	0.087	1.08594e-198
5	mbl1	4.2739e-201	1.10917	0.954	0.567	4.19825e-197
5	kek11	5.6815e-195	1.10744	0.784	0.305	5.58094e-191
5	CG43741	3.47075e-190	1.14017	0.615	0.176	3.40931e-186
5	lncRNA:CR43626	6.31724e-186	0.669524	0.39	0.067	6.20543e-182
5	mgl	3.21007e-183	0.67763	0.59	0.159	3.15325e-179
5	CG34398	1.00558e-181	0.69012	0.521	0.123	9.87782e-178
5	luna1	1.72358e-167	0.878171	0.694	0.248	1.69307e-163
5	Ten-a	1.80294e-162	0.983284	0.88	0.497	1.77103e-158
5	pum1	1.88543e-161	0.94227	0.94	0.606	1.85206e-157
5	CG42673	5.13422e-161	0.609124	0.513	0.133	5.04335e-157
5	fus	4.74847e-158	0.553422	0.455	0.105	4.66442e-154
5	kmr	1.53386e-145	0.630084	0.553	0.166	1.50671e-141
5	CG33978	2.98982e-144	0.783014	0.604	0.207	2.9369e-140
5	Mkp3	1.54254e-143	0.802599	0.659	0.245	1.51523e-139
5	kuz1	1.61742e-142	0.791975	0.764	0.348	1.58879e-138
5	Prosap1	1.10387e-141	0.789009	0.74	0.311	1.08433e-137
5	Oatp74D	1.44493e-138	0.660896	0.507	0.145	1.41935e-134
5	CG34417	1.56543e-133	0.633342	0.537	0.168	1.53772e-129
5	MYPT-75D	3.64115e-133	0.544324	0.452	0.119	3.5767e-129
5	lola1	7.08082e-132	0.880546	0.84	0.468	6.95549e-128
5	sima	1.13044e-131	0.603471	0.501	0.147	1.11043e-127
5	CG436581	4.9666e-130	0.87847	0.761	0.365	4.87869e-126
5	CG32369	2.91164e-129	0.631473	0.507	0.155	2.8601e-125
5	lncRNA:CR33963	1.92358e-128	0.556794	0.431	0.112	1.88953e-124
5	hdc2	3.57066e-122	0.849236	0.965	0.759	3.50746e-118
5	dlp	2.18498e-118	0.45887	0.39	0.098	2.14631e-114
5	Pits	9.51148e-117	0.791671	0.64	0.274	9.34312e-113
5	Zasp52	5.10255e-114	0.370532	0.314	0.066	5.01224e-110
5	Msp3001	1.14542e-107	0.811465	0.777	0.414	1.12515e-103
5	Pcf11	2.16237e-105	0.576879	0.517	0.182	2.12409e-101
5	fj	5.25981e-105	0.686695	0.61	0.256	5.16671e-101
5	klar1	4.31024e-104	0.678337	0.803	0.445	4.23395e-100
5	lncRNA:CR433141	2.92687e-102	0.618147	0.352	0.091	2.87506e-98
5	aop1	3.42011e-100	0.701786	0.845	0.513	3.35958e-96
5	CG42674	2.92988e-99	0.524723	0.429	0.134	2.87802e-95
5	dnc	3.46652e-98	0.392234	0.357	0.093	3.40516e-94
5	Dl1	1.33292e-97	0.697367	0.778	0.425	1.30933e-93
5	CG8468	3.02187e-97	0.457085	0.437	0.138	2.96838e-93
5	sgg	9.87677e-93	0.624782	0.553	0.233	9.70195e-89
5	CG5953	4.83175e-91	0.506782	0.456	0.158	4.74623e-87
5	CG6959	1.06215e-88	0.60211	0.655	0.316	1.04335e-84
5	rols	5.5154e-88	0.34946	0.333	0.089	5.41777e-84
5	aqz	2.70031e-85	0.63539	0.992	0.922	2.65252e-81
5	mol	2.65864e-84	0.326452	0.266	0.062	2.61158e-80
5	hid	6.79946e-83	0.530299	0.488	0.19	6.67911e-79
5	CG3655	7.86124e-80	0.524246	0.537	0.228	7.7221e-76
5	RapGAP1	9.65821e-79	0.510851	0.558	0.241	9.48726e-75
5	ps	2.07908e-76	0.439865	0.426	0.153	2.04228e-72
5	crb	1.30116e-75	0.454286	0.48	0.191	1.27813e-71
5	Fur1	2.34238e-75	0.312811	0.279	0.073	2.30092e-71
5	cv-21	3.05659e-75	0.528813	0.366	0.121	3.00249e-71
5	ft	5.36755e-75	0.459353	0.485	0.193	5.27254e-71
5	chinmo	2.39949e-74	0.638589	0.61	0.286	2.35702e-70
5	Gli	2.67984e-73	0.506379	0.574	0.268	2.63241e-69
5	spri	4.13449e-73	0.307038	0.285	0.077	4.06131e-69
5	robo2	1.69736e-72	0.369305	0.306	0.089	1.66732e-68
5	sbb1	3.87202e-72	0.644885	0.759	0.469	3.80348e-68
5	sog	6.64413e-71	0.824043	0.453	0.188	6.52653e-67
5	kay	1.20433e-70	0.524828	0.582	0.282	1.18302e-66
5	N1	7.07833e-70	0.626388	0.853	0.634	6.95304e-66
5	Sb	3.76612e-69	0.346123	0.257	0.067	3.69946e-65
5	CG17834	1.62461e-68	0.348487	0.323	0.102	1.59586e-64
5	pio	2.19205e-67	0.527746	0.631	0.335	2.15325e-63
5	Xrp1	1.01991e-66	0.616118	0.756	0.486	1.00186e-62
5	nahoda	1.47564e-65	0.31682	0.312	0.097	1.44952e-61
5	Wdr62	2.32147e-64	0.368692	0.388	0.143	2.28038e-60
5	Pka-C3	2.13839e-63	0.310772	0.247	0.067	2.10054e-59
5	CG9095	6.62817e-63	0.309027	0.282	0.084	6.51085e-59
5	Nrg	3.06965e-62	0.493537	0.575	0.285	3.01532e-58
5	dl	4.51989e-62	0.316496	0.293	0.091	4.43989e-58
5	CG42668	4.59303e-62	0.359255	0.353	0.126	4.51174e-58
5	ct1	3.23417e-60	0.581011	0.444	0.191	3.17693e-56
5	kst	4.72996e-60	0.359555	0.372	0.14	4.64624e-56
5	lncRNA:CR45939	7.762e-60	0.260468	0.216	0.055	7.62461e-56
5	ds	1.60405e-59	0.335051	0.328	0.113	1.57566e-55
5	dpy	4.24957e-59	0.338455	0.315	0.106	4.17436e-55
5	bun1	1.53861e-55	0.602288	0.87	0.704	1.51137e-51
5	raskol	1.22656e-54	0.422767	0.42	0.182	1.20485e-50
5	jbug	1.27479e-54	0.252385	0.236	0.068	1.25222e-50
5	Nost	1.86218e-54	0.251761	0.214	0.058	1.82922e-50
5	CG15449	1.5666e-52	0.25194	0.223	0.064	1.53887e-48
5	sls	9.86274e-52	0.307278	0.228	0.067	9.68817e-48
5	Gadd45	1.00509e-49	0.587271	0.688	0.443	9.87305e-46
5	trx	4.98152e-49	0.380439	0.429	0.197	4.89334e-45
5	cv-c	5.54841e-48	0.356076	0.33	0.129	5.4502e-44
5	sas	4.6792e-47	0.264623	0.277	0.098	4.59638e-43
5	CG8034	4.90716e-47	0.320066	0.325	0.127	4.8203e-43
5	Lk6	5.40209e-47	0.452143	0.602	0.359	5.30647e-43
5	CG32982	1.18482e-46	0.311033	0.314	0.12	1.16385e-42
5	CG43759	1.99143e-46	0.357198	0.418	0.192	1.95618e-42
5	CG4928	9.69197e-46	0.258605	0.238	0.077	9.52042e-42
5	shot	1.53858e-45	0.34475	0.353	0.15	1.51135e-41
5	CG32850	2.81308e-45	0.405269	0.372	0.164	2.76329e-41
5	RhoGEF64C	5.86207e-45	0.33245	0.288	0.108	5.75831e-41
5	Trf2	1.09145e-44	0.445533	0.643	0.396	1.07213e-40
5	Nipped-B	1.12348e-44	0.448126	0.651	0.421	1.1036e-40
5	ovo1	5.74878e-44	0.353689	0.422	0.199	5.64703e-40
5	l(1)G0469	3.42636e-43	0.329085	0.387	0.173	3.36572e-39
5	frm	4.21619e-42	0.293056	0.222	0.073	4.14156e-38
5	Unr1	7.05823e-42	0.478835	0.861	0.673	6.9333e-38
5	skd	1.15199e-41	0.37496	0.471	0.245	1.1316e-37
5	Not1	1.27029e-41	0.337821	0.461	0.235	1.24781e-37
5	Egfr	1.52807e-41	0.313216	0.374	0.169	1.50102e-37
5	Nuak	1.86047e-41	0.286414	0.315	0.128	1.82754e-37
5	SNF4Agamma	1.98289e-41	0.2657	0.273	0.103	1.94779e-37
5	Smr	6.51339e-40	0.416083	0.525	0.305	6.39811e-36
5	mtgo	3.71031e-39	0.375771	0.479	0.258	3.64464e-35
5	cwo	5.55406e-39	0.275815	0.265	0.102	5.45575e-35
5	Psc	1.99296e-38	0.343524	0.447	0.231	1.95768e-34
5	CG16791	1.53191e-37	0.319571	0.387	0.188	1.50479e-33
5	heph1	2.63857e-37	0.438921	0.778	0.592	2.59187e-33
5	spen	5.18693e-36	0.409426	0.666	0.451	5.09512e-32
5	Fas31	5.66729e-36	0.408151	0.777	0.598	5.56698e-32
5	InR	2.83502e-35	0.324217	0.418	0.215	2.78484e-31
5	cic	1.66226e-33	0.346799	0.523	0.316	1.63284e-29
5	kibra	2.17998e-33	0.254126	0.296	0.13	2.1414e-29
5	Myc1	8.77877e-33	0.399221	0.507	0.3	8.62338e-29
5	scyl1	2.43565e-32	0.468078	0.773	0.61	2.39254e-28
5	numb	2.54559e-32	0.258639	0.325	0.151	2.50053e-28
5	kis1	1.57033e-31	0.328647	0.434	0.241	1.54254e-27
5	Syx1A	1.73559e-31	0.322162	0.429	0.234	1.70487e-27
5	msi	1.07467e-30	0.282858	0.418	0.223	1.05565e-26
5	klu	3.11969e-30	0.290338	0.368	0.188	3.06447e-26
5	tai	4.6797e-30	0.259543	0.384	0.2	4.59687e-26
5	CG423421	5.00003e-29	0.366157	0.509	0.314	4.91153e-25
5	fz	2.60083e-28	0.292074	0.399	0.22	2.5548e-24
5	mei-P26	2.92365e-28	0.264347	0.331	0.164	2.8719e-24
5	knk	5.07285e-28	0.256427	0.315	0.154	4.98306e-24
5	CG13300	5.29375e-28	0.255846	0.261	0.118	5.20005e-24
5	ttk	2.29868e-27	0.266609	0.36	0.19	2.25799e-23
5	fs(1)h1	5.29355e-27	0.323615	0.547	0.354	5.19985e-23
5	CG43736	9.66869e-27	0.297722	0.46	0.274	9.49756e-23
5	Fas2	3.1057e-26	0.262521	0.475	0.284	3.05073e-22
5	par-1	8.85021e-25	0.25887	0.33	0.176	8.69356e-21
5	nkd	9.80488e-25	0.317264	0.414	0.246	9.63134e-21
5	lncRNA:CR42862	1.05983e-23	0.285764	0.45	0.276	1.04107e-19
5	lncRNA:alphagamma-element:CR32865	4.73395e-23	0.311524	0.447	0.276	4.65016e-19
5	gish	8.56575e-23	0.282306	0.555	0.379	8.41414e-19
5	tna1	1.7326e-22	0.28615	0.599	0.418	1.70193e-18
5	CG5151	2.29453e-22	0.278359	0.393	0.234	2.25392e-18
5	Dgp-1	3.34336e-22	0.250787	0.42	0.253	3.28418e-18
5	Imp1	1.093e-21	0.275183	0.399	0.238	1.07366e-17
5	Cirl	1.18279e-21	0.261203	0.315	0.174	1.16185e-17
5	zld	1.41307e-21	0.254111	0.32	0.177	1.38806e-17
5	Su(Tpl)	2.17856e-21	0.2755	0.344	0.198	2.14e-17
5	rho	1.38172e-20	0.388991	0.258	0.132	1.35727e-16
5	glec	2.36258e-19	0.285915	0.458	0.304	2.32077e-15
5	Ppa1	2.59132e-18	0.283807	0.49	0.341	2.54545e-14
5	CG33229	4.32718e-18	0.250532	0.448	0.298	4.25059e-14
5	br1	6.99082e-17	0.279556	0.607	0.466	6.86709e-13
5	bi	8.46576e-17	0.262795	0.32	0.189	8.31591e-13
5	Oda	1.66651e-14	0.256288	0.951	0.901	1.63701e-10
5	Tet1	7.68177e-14	0.329176	0.678	0.541	7.5458e-10
6	snRNA:7SK	0	1.68602	0.566	0.081	0
6	CG328501	4.28197e-299	1.20509	0.726	0.15	4.20618e-295
6	lncRNA:CR310441	2.43743e-242	1.15702	0.697	0.163	2.39428e-238
6	Hsp23	3.17935e-215	1.85551	1	0.967	3.12308e-211
6	Hsp68	4.04913e-201	1.84606	0.88	0.463	3.97746e-197
6	Hsp26	1.3406e-185	1.63305	0.998	0.949	1.31687e-181
6	lncRNA:CR433341	5.67297e-155	0.733117	0.495	0.11	5.57256e-151
6	Hsp83	8.04814e-149	1.06751	0.996	0.969	7.90569e-145
6	DnaJ-1	3.00138e-146	1.07372	0.825	0.394	2.94825e-142
6	lncRNA:CR436261	1.73698e-135	0.548437	0.373	0.07	1.70623e-131
6	His2B:CG33868	9.04684e-102	0.259366	0.162	0.017	8.88671e-98
6	Hsp27	9.35313e-93	0.922354	0.985	0.91	9.18758e-89
6	scyl2	2.79548e-92	0.912214	0.882	0.607	2.746e-88
6	sbb2	3.23593e-88	0.77571	0.811	0.469	3.17865e-84
6	lncRNA:CR46006	2.71761e-82	0.464634	0.33	0.084	2.66951e-78
6	Hsp70Bc	5.52374e-80	0.857734	0.474	0.176	5.42597e-76
6	cv-c1	1.05541e-76	0.592119	0.402	0.127	1.03673e-72
6	CG4080	2.04335e-73	0.339742	0.276	0.066	2.00719e-69
6	lncRNA:Hsromega2	2.1023e-73	0.724182	0.95	0.741	2.06509e-69
6	stg	1.1778e-69	0.785688	0.714	0.406	1.15695e-65
6	Mkp31	2.68366e-63	0.58402	0.558	0.254	2.63616e-59
6	E(spl)m3-HLH1	4.14805e-62	0.890686	0.83	0.65	4.07463e-58
6	lncRNA:alphagamma-element:CR328651	2.83758e-61	0.647153	0.558	0.272	2.78736e-57
6	lncRNA:roX1	1.87552e-57	0.900369	0.745	0.55	1.84232e-53
6	Ae21	4.71872e-51	0.393027	0.33	0.114	4.6352e-47
6	pum2	1.06302e-48	0.58246	0.84	0.613	1.0442e-44
6	dnc1	5.4425e-46	0.326535	0.291	0.099	5.34617e-42
6	hth2	1.09661e-45	0.921481	0.905	0.821	1.0772e-41
6	Oatp74D1	3.76959e-44	0.425023	0.377	0.154	3.70287e-40
6	h	1.30584e-40	0.258241	0.236	0.075	1.28273e-36
6	lncRNA:CR428621	2.84422e-40	0.395219	0.53	0.274	2.79388e-36
6	tna2	6.80517e-39	0.458361	0.667	0.417	6.68472e-35
6	E(spl)malpha-BFM	1.88867e-35	0.69648	0.907	0.812	1.85524e-31
6	Hsp67Ba	1.02017e-33	0.440274	0.556	0.33	1.00211e-29
6	cass	4.18634e-33	0.286639	0.347	0.153	4.11224e-29
6	Unr2	1.10305e-31	0.465057	0.836	0.675	1.08352e-27
6	CLIP-190	4.72767e-31	0.26026	0.343	0.153	4.64399e-27
6	chinmo1	1.4509e-30	0.458541	0.512	0.294	1.42522e-26
6	E(spl)mbeta-HLH1	3.47849e-30	0.468974	0.935	0.846	3.41692e-26
6	lncRNA:roX2	2.17283e-29	0.677442	0.728	0.61	2.13437e-25
6	CrebA	7.73186e-27	0.270372	0.341	0.165	7.59501e-23
6	lola2	2.27196e-26	0.396369	0.682	0.478	2.23175e-22
6	ct2	1.53328e-25	0.392298	0.373	0.196	1.50614e-21
6	Tom	2.15122e-25	0.461541	0.743	0.589	2.11314e-21
6	noc	6.73119e-24	0.334848	0.364	0.195	6.61204e-20
6	bun2	7.57861e-24	0.518956	0.836	0.707	7.44447e-20
6	Xrp11	1.14643e-22	0.333734	0.68	0.492	1.12614e-18
6	CG436582	1.9729e-21	0.333026	0.564	0.378	1.93798e-17
6	bi1	1.02008e-20	0.386053	0.343	0.19	1.00203e-16
6	E(spl)m7-HLH1	1.21713e-20	0.567149	0.905	0.844	1.19558e-16
6	jim1	1.42987e-17	0.280808	0.636	0.461	1.40456e-13
6	Gadd451	1.43994e-16	0.315342	0.592	0.45	1.41445e-12
6	Ten-a1	3.7499e-16	0.307047	0.663	0.51	3.68353e-12
6	Dl2	1.38577e-15	0.277475	0.594	0.437	1.36124e-11
6	lncRNA:CR34335	2.18675e-13	0.458719	0.918	0.894	2.14805e-09
6	E(spl)m2-BFM1	1.12857e-08	0.266861	0.735	0.643	0.000110859
7	HmgD	4.86175e-66	0.783698	0.93	0.781	4.7757e-62
7	CG12384	6.63348e-54	0.458783	0.695	0.38	6.51607e-50
7	SmD2	2.34022e-53	0.373797	0.465	0.186	2.29879e-49
7	TfIIA-S	2.34145e-50	0.301049	0.34	0.114	2.30001e-46
7	NHP2	1.08403e-48	0.31783	0.383	0.141	1.06484e-44
7	dUTPase	3.0305e-42	0.479007	0.645	0.381	2.97686e-38
7	Non2	7.22023e-42	0.42459	0.773	0.513	7.09243e-38
7	CG6180	9.99027e-42	0.286923	0.336	0.125	9.81345e-38
7	lwr	9.76089e-41	0.393305	0.578	0.315	9.58812e-37
7	Gapdh2	1.66009e-40	0.459988	0.619	0.37	1.6307e-36
7	ATPsyngamma	5.68624e-40	0.374195	0.635	0.363	5.5856e-36
7	CG2852	3.53552e-39	0.380022	0.992	0.97	3.47294e-35
7	hoip	8.55624e-39	0.278954	0.287	0.102	8.4048e-35
7	eEF1alpha1	1.12888e-38	0.265571	1	1	1.10889e-34
7	CG3760	6.89219e-38	0.254271	0.283	0.1	6.7702e-34
7	Nph	4.66108e-37	0.383471	0.543	0.294	4.57858e-33
7	SmD3	1.98322e-36	0.281524	0.348	0.142	1.94812e-32
7	Act42A	2.03295e-36	0.441108	0.799	0.594	1.99697e-32
7	Fkbp12	3.46521e-36	0.405089	0.891	0.749	3.40388e-32
7	Nedd8	1.11457e-34	0.283192	0.346	0.144	1.09484e-30
7	COX4	1.59305e-34	0.36049	0.537	0.293	1.56485e-30
7	CG4390	7.26444e-34	0.271808	0.365	0.158	7.13586e-30
7	CG13551	8.19926e-34	0.343861	0.643	0.384	8.05413e-30
7	Cyp1	1.77051e-33	0.354977	0.994	0.968	1.73917e-29
7	vig2	3.71964e-33	0.365093	0.734	0.502	3.6538e-29
7	Sec61gamma	4.32189e-33	0.375403	0.551	0.316	4.24539e-29
7	Tapdelta	6.34183e-33	0.404127	0.654	0.417	6.22958e-29
7	tsr	1.39353e-32	0.381147	0.959	0.873	1.36887e-28
7	ATPsynbeta	3.73241e-32	0.348943	0.881	0.7	3.66635e-28
7	Fkbp39	5.87173e-32	0.385502	0.537	0.311	5.7678e-28
7	Tpi	8.33453e-32	0.273745	0.34	0.147	8.18701e-28
7	eEF1delta	1.20435e-31	0.351074	0.572	0.335	1.18303e-27
7	SmE	1.87904e-31	0.292776	0.359	0.161	1.84578e-27
7	Set	2.78395e-31	0.32713	0.465	0.242	2.73467e-27
7	eEF1gamma	6.16075e-31	0.361798	0.93	0.824	6.05171e-27
7	CG5532	1.57063e-30	0.315401	0.543	0.303	1.54283e-26
7	Nlp	2.49733e-30	0.360639	0.76	0.536	2.45313e-26
7	Roc1a	4.1131e-30	0.2904	0.457	0.236	4.0403e-26
7	Nacalpha	9.07383e-30	0.317994	0.984	0.913	8.91322e-26
7	RpS15Ab	2.18725e-29	0.254115	0.346	0.155	2.14853e-25
7	Sod3	1.02111e-28	0.336458	0.605	0.367	1.00304e-24
7	SmD1	1.09491e-28	0.255331	0.402	0.194	1.07553e-24
7	CG1943	1.09708e-28	0.403884	0.639	0.433	1.07767e-24
7	Pgk	2.42056e-28	0.262248	0.441	0.224	2.37771e-24
7	Glo1	2.62497e-28	0.285696	0.422	0.214	2.5785e-24
7	Sod1	3.98056e-28	0.291023	0.551	0.315	3.9101e-24
7	TRAM	4.87097e-28	0.262526	0.422	0.212	4.78476e-24
7	janA	6.03216e-28	0.264406	0.424	0.214	5.92539e-24
7	baf	3.79006e-27	0.257201	0.41	0.205	3.72298e-23
7	Gapdh1	4.40551e-27	0.280471	0.424	0.221	4.32753e-23
7	ATPsynB	4.40828e-27	0.300793	0.59	0.359	4.33026e-23
7	Prosalpha3	5.51272e-27	0.290372	0.486	0.266	5.41515e-23
7	betaTub56D	6.60885e-27	0.326879	0.986	0.965	6.49187e-23
7	ATPsynE	1.08535e-26	0.293217	0.555	0.33	1.06614e-22
7	ATPsynCF6	1.12164e-26	0.260868	0.383	0.19	1.10179e-22
7	eEF2	1.31835e-26	0.325263	0.848	0.695	1.29501e-22
7	Spase25	6.02213e-26	0.265036	0.447	0.239	5.91554e-22
7	Pomp	3.7958e-25	0.255046	0.434	0.231	3.72861e-21
7	Prosalpha4	3.93736e-25	0.267839	0.408	0.214	3.86767e-21
7	ATPsynD	1.02497e-24	0.291015	0.576	0.36	1.00683e-20
7	Su(var)205	1.83835e-24	0.320997	0.693	0.482	1.80581e-20
7	ATPsynF	3.98438e-23	0.289753	0.574	0.359	3.91385e-19
7	COX7A	5.30861e-23	0.263163	0.635	0.413	5.21465e-19
7	eIF1	7.19916e-23	0.318623	0.633	0.441	7.07173e-19
7	Nurf-38	1.53217e-22	0.257591	0.537	0.331	1.50505e-18
7	SkpA	2.1827e-22	0.277786	0.582	0.371	2.14407e-18
7	Eno	4.26885e-22	0.271425	0.629	0.418	4.1933e-18
7	Nap1	4.97664e-22	0.31797	0.684	0.495	4.88856e-18
7	ATPsynO	7.85027e-22	0.296666	0.516	0.322	7.71132e-18
7	SC35	9.80195e-22	0.260918	0.512	0.309	9.62845e-18
7	CG32276	1.20124e-21	0.31099	0.588	0.389	1.17997e-17
7	Idh	1.30287e-21	0.284808	0.639	0.437	1.27981e-17
7	Rbp1	1.45527e-21	0.271577	0.557	0.352	1.42951e-17
7	COX6B	5.2976e-21	0.262614	0.504	0.309	5.20383e-17
7	Hel25E	6.76173e-21	0.291393	0.625	0.43	6.64205e-17
7	blw	7.66633e-21	0.290495	0.738	0.552	7.53064e-17
7	ATPsynG	1.49162e-20	0.258557	0.549	0.356	1.46522e-16
7	awd	2.1667e-20	0.329158	0.955	0.91	2.12835e-16
7	Caf1-55	7.08334e-20	0.252676	0.402	0.228	6.95796e-16
7	SmB	7.50669e-20	0.251824	0.43	0.254	7.37382e-16
7	Ak2	1.00366e-19	0.257276	0.514	0.323	9.85895e-16
7	Calr	1.18271e-19	0.316846	0.814	0.689	1.16178e-15
7	His3.3A	1.30365e-19	0.279683	0.602	0.414	1.28057e-15
7	bic	2.10595e-19	0.263712	0.885	0.772	2.06868e-15
7	smt3	2.83495e-19	0.288121	0.92	0.827	2.78477e-15
7	Prosbeta3	3.39612e-19	0.255412	0.48	0.294	3.33601e-15
7	His2Av1	3.75781e-18	0.348371	0.76	0.646	3.6913e-14
7	miple2	5.95954e-18	0.259251	0.537	0.359	5.85406e-14
7	PCNA	6.12526e-18	0.280161	0.287	0.15	6.01685e-14
7	CG33129	2.45541e-17	0.267846	0.602	0.428	2.41195e-13
7	HmgZ	4.198e-17	0.295291	0.76	0.597	4.12369e-13
7	ATPsynC	4.26161e-17	0.25617	0.955	0.883	4.18618e-13
7	Pdi	2.35985e-16	0.320248	0.727	0.602	2.31808e-12
7	Sec61beta	8.19943e-16	0.274171	0.678	0.514	8.0543e-12
7	D11	1.24359e-15	0.270453	0.717	0.569	1.22157e-11
7	p23	2.80649e-15	0.250057	0.732	0.57	2.75681e-11
7	CNBP1	3.24423e-15	0.252579	0.84	0.709	3.1868e-11
7	Jafrac1	1.35983e-14	0.262858	0.547	0.398	1.33576e-10
7	Bacc1	1.57642e-14	0.300178	0.945	0.89	1.54852e-10
7	nw1	1.60758e-14	0.446208	0.678	0.579	1.57912e-10
7	CG31997	4.37865e-11	0.258425	0.391	0.274	4.30114e-07
7	fabp	6.41425e-11	0.30111	0.598	0.47	6.30072e-07
8	eEF1alpha11	1.07781e-129	0.52674	1	1	1.05873e-125
8	toy	4.35977e-98	0.711782	0.586	0.214	4.2826e-94
8	rn	7.7422e-90	0.348037	0.175	0.022	7.60516e-86
8	dac	2.50274e-68	0.311494	0.276	0.065	2.45844e-64
8	Xrp12	3.62169e-62	0.705806	0.762	0.489	3.55758e-58
8	eEF21	5.41455e-60	0.465241	0.92	0.692	5.31871e-56
8	CG59531	7.0181e-58	0.419814	0.439	0.163	6.89388e-54
8	dpp	9.26091e-57	0.295779	0.222	0.05	9.09699e-53
8	Msp3002	4.73806e-54	0.61955	0.717	0.422	4.6542e-50
8	ed1	2.28048e-52	0.480375	0.842	0.534	2.24011e-48
8	Tom1	2.28252e-52	0.804919	0.802	0.587	2.24212e-48
8	eEF1gamma1	7.9025e-51	0.409748	0.958	0.823	7.76263e-47
8	Btk29A	2.42391e-50	0.451199	0.605	0.302	2.38101e-46
8	PAN3	3.00887e-49	0.45698	0.572	0.279	2.95561e-45
8	Rm62	3.63298e-47	0.412702	0.983	0.854	3.56867e-43
8	Sur-8	5.60115e-45	0.276646	0.257	0.077	5.50201e-41
8	Lk61	2.25057e-43	0.393038	0.658	0.36	2.21073e-39
8	frm1	7.5453e-41	0.331301	0.243	0.074	7.41175e-37
8	RpL10Ab	2.95702e-39	0.263122	1	0.999	2.90468e-35
8	yps	1.80156e-38	0.37059	0.681	0.412	1.76967e-34
8	gish1	9.13322e-38	0.378494	0.652	0.378	8.97156e-34
8	RpL19	8.76515e-37	0.251996	1	0.999	8.61e-33
8	E(spl)mdelta-HLH	6.09854e-36	0.832083	0.534	0.344	5.99059e-32
8	CG15628	1.41719e-35	0.31684	0.42	0.189	1.3921e-31
8	CG5835	6.81648e-35	0.264291	0.291	0.108	6.69582e-31
8	bib	4.22894e-34	0.286325	0.272	0.1	4.15409e-30
8	Tsp42Ea	2.0358e-33	0.378329	0.574	0.329	1.99976e-29
8	CG13698	3.24548e-33	0.262951	0.373	0.162	3.18804e-29
8	aop2	5.90869e-33	0.518689	0.781	0.52	5.80411e-29
8	crp1	2.70818e-32	0.332003	0.633	0.367	2.66024e-28
8	CG6398	3.80261e-32	0.300964	0.561	0.302	3.7353e-28
8	Brd	4.1371e-32	0.744333	0.38	0.191	4.06387e-28
8	CG14478	1.11667e-31	0.256772	0.367	0.161	1.09691e-27
8	comm2	1.32188e-31	0.311111	0.27	0.104	1.29849e-27
8	mt:ND41	1.88123e-31	0.332463	0.884	0.701	1.84793e-27
8	stg1	6.22649e-31	0.674429	0.605	0.412	6.11628e-27
8	Syp	1.13394e-30	0.524046	0.951	0.884	1.11387e-26
8	Inx3	3.61771e-30	0.288952	0.58	0.323	3.55368e-26
8	Spn43Aa1	5.09908e-30	0.695649	0.382	0.197	5.00882e-26
8	Pdcd41	2.24467e-29	0.351783	0.863	0.655	2.20494e-25
8	eya	3.66485e-29	0.420957	0.479	0.272	3.59998e-25
8	pix	5.26235e-29	0.264279	0.513	0.272	5.16921e-25
8	Non1	1.01016e-28	0.341496	0.624	0.391	9.92282e-25
8	Atg8a	1.5659e-28	0.317469	0.667	0.413	1.53819e-24
8	fj1	1.95343e-27	0.342168	0.479	0.266	1.91885e-23
8	CG69591	2.21207e-27	0.335441	0.546	0.325	2.17292e-23
8	Fer2LCH	7.74812e-27	0.320435	0.743	0.499	7.61098e-23
8	Tsp66E	1.81414e-26	0.270736	0.342	0.159	1.78203e-22
8	Fer1HCH	4.71192e-26	0.308318	0.69	0.46	4.62851e-22
8	Argk	8.29882e-26	0.310535	0.922	0.786	8.15194e-22
8	Myc2	2.01857e-25	0.434792	0.496	0.303	1.98284e-21
8	hid1	2.15724e-25	0.275426	0.392	0.198	2.11906e-21
8	CG319971	2.02985e-24	0.33245	0.475	0.27	1.99392e-20
8	Moe1	5.46244e-24	0.276955	0.741	0.511	5.36576e-20
8	CG436583	6.38992e-24	0.279818	0.61	0.377	6.27682e-20
8	br2	9.62792e-24	0.284697	0.705	0.464	9.45751e-20
8	wech	4.8468e-23	0.261847	0.392	0.206	4.76101e-19
8	chn	5.00116e-23	0.261939	0.456	0.252	4.91264e-19
8	lft	5.72142e-23	0.304907	0.428	0.239	5.62015e-19
8	E(spl)m2-BFM2	7.49363e-22	0.713755	0.722	0.643	7.36099e-18
8	N2	1.24243e-21	0.255098	0.865	0.637	1.22044e-17
8	cic1	6.18983e-21	0.252493	0.523	0.319	6.08027e-17
8	Trf21	6.81646e-21	0.277401	0.618	0.401	6.69581e-17
8	Ldh	8.21756e-21	0.306837	0.228	0.099	8.07211e-17
8	chrb1	1.06527e-20	0.286142	0.614	0.409	1.04642e-16
8	mab-21	2.327e-20	0.39879	0.323	0.172	2.28581e-16
8	Gadd452	8.98141e-20	0.54744	0.586	0.45	8.82244e-16
8	Pep	1.08102e-19	0.255171	0.757	0.561	1.06189e-15
8	lncRNA:roX11	1.42816e-19	0.355491	0.665	0.554	1.40288e-15
8	Ip259	3.3751e-19	0.270845	0.603	0.412	3.31536e-15
8	E(spl)m4-BFM	8.5341e-19	1.94697	0.582	0.705	8.38304e-15
8	dpn1	6.60317e-18	0.277303	0.411	0.245	6.48629e-14
8	Diap1	1.18701e-16	0.286312	0.599	0.435	1.166e-12
8	E(spl)m8-HLH1	9.56142e-15	0.668122	0.54	0.434	9.39219e-11
8	CycE	1.66035e-14	0.250258	0.215	0.109	1.63096e-10
8	kay1	3.11202e-13	0.27335	0.435	0.292	3.05694e-09
8	CG423422	5.63169e-13	0.322753	0.447	0.319	5.53201e-09
8	nmo	2.17181e-12	0.464968	0.561	0.468	2.13336e-08
8	Dgp-11	2.62357e-12	0.619006	0.367	0.257	2.57713e-08
8	Mmp21	9.10859e-11	0.346647	0.502	0.39	8.94737e-07
8	E(spl)mgamma-HLH	1.94086e-10	1.40749	0.557	0.641	1.90651e-06
8	Ocho	6.19803e-07	1.08829	0.407	0.364	0.00608832
8	Hsp67Bc	9.87509e-07	0.388683	0.27	0.197	0.0097003
8	twit	3.3948e-06	0.283047	0.15	0.092	0.0333471
9	CG42392	7.93168e-250	0.782666	0.475	0.053	7.79129e-246
9	dysc	7.59689e-239	0.888809	0.525	0.069	7.46243e-235
9	Dscam21	1.9765e-229	1.1204	0.569	0.087	1.94151e-225
9	mamo1	8.09489e-223	1.66679	0.906	0.287	7.95161e-219
9	X11Lbeta	1.43411e-176	0.7869	0.569	0.108	1.40873e-172
9	brp	3.52679e-171	0.453137	0.3	0.029	3.46437e-167
9	shep1	1.92324e-164	1.35087	0.834	0.302	1.8892e-160
9	lncRNA:Hsromega3	2.97385e-152	1.65232	0.995	0.742	2.92121e-148
9	chinmo2	2.07862e-150	1.1644	0.817	0.286	2.04183e-146
9	Rim	2.48888e-148	0.495274	0.215	0.017	2.44482e-144
9	scrt1	2.91904e-139	1.34793	0.807	0.3	2.86738e-135
9	Rbp6	3.42318e-119	0.37328	0.21	0.021	3.36259e-115
9	mbl2	9.21799e-107	1.20531	0.906	0.576	9.05483e-103
9	CG17816	7.72353e-105	0.556949	0.394	0.081	7.58682e-101
9	Appl1	8.15011e-105	0.781755	0.631	0.203	8.00585e-101
9	retn	3.67368e-103	0.441678	0.3	0.048	3.60865e-99
9	futsch1	2.71405e-101	0.739473	0.512	0.139	2.66601e-97
9	unc-104	3.11962e-101	0.335562	0.257	0.037	3.0644e-97
9	cpo1	6.16681e-101	0.695703	0.587	0.175	6.05766e-97
9	Ank2	5.42986e-98	0.556693	0.418	0.096	5.33376e-94
9	CadN	6.96272e-97	0.577505	0.418	0.097	6.83948e-93
9	nrm	3.1645e-96	0.608598	0.473	0.123	3.10849e-92
9	kirre	1.97102e-94	0.799656	0.599	0.201	1.93613e-90
9	Spn	1.10653e-84	0.777153	0.589	0.213	1.08694e-80
9	msi1	3.55574e-84	0.707375	0.606	0.22	3.49281e-80
9	Mmp22	1.86375e-79	0.849356	0.77	0.381	1.83077e-75
9	ths	5.93305e-75	0.354187	0.225	0.037	5.82804e-71
9	klg1	1.88554e-73	0.539299	0.347	0.085	1.85217e-69
9	Ptp99A1	4.13447e-70	0.693732	0.309	0.073	4.06129e-66
9	hdc3	1.13175e-66	0.875331	0.95	0.763	1.11172e-62
9	para	2.52594e-63	0.272868	0.141	0.018	2.48124e-59
9	lola3	3.13929e-63	0.739609	0.802	0.476	3.08373e-59
9	Sh	6.17091e-63	0.279811	0.121	0.013	6.06169e-59
9	Mp1	1.11359e-60	0.611511	0.349	0.098	1.09388e-56
9	jeb1	1.42091e-58	0.407825	0.277	0.066	1.39576e-54
9	rst	1.77408e-58	0.55302	0.485	0.182	1.74268e-54
9	Nrg1	1.52951e-56	0.656339	0.621	0.289	1.50244e-52
9	elav	1.02641e-52	0.398715	0.366	0.115	1.00824e-48
9	OtopLa	2.13498e-47	0.254181	0.173	0.033	2.09719e-43
9	unc-13	6.89485e-44	0.397182	0.403	0.154	6.77281e-40
9	pum3	8.96177e-44	0.614166	0.869	0.615	8.80315e-40
9	brat1	2.03152e-43	0.540772	0.733	0.431	1.99556e-39
9	beat-IIIc1	2.21163e-42	0.433076	0.361	0.129	2.17248e-38
9	Abl1	4.00053e-41	0.354523	0.366	0.133	3.92972e-37
9	SP23531	4.59872e-40	0.294531	0.265	0.079	4.51733e-36
9	Tet2	5.67941e-39	0.599869	0.797	0.54	5.57888e-35
9	CG343771	2.14474e-38	0.385431	0.29	0.095	2.10678e-34
9	Lar	2.71479e-38	0.263681	0.233	0.066	2.66674e-34
9	klar2	8.01828e-36	0.514526	0.718	0.455	7.87636e-32
9	sm	2.23275e-33	0.309107	0.344	0.134	2.19323e-29
9	Pkn	2.31704e-33	0.307665	0.297	0.108	2.27603e-29
9	Atpalpha	1.59428e-32	0.398618	0.46	0.222	1.56606e-28
9	MESK2	4.01332e-32	0.252658	0.248	0.081	3.94228e-28
9	sbb3	2.42324e-31	0.470168	0.715	0.476	2.38035e-27
9	Sema1a	8.97918e-31	0.313757	0.275	0.101	8.82025e-27
9	inaE	1.29282e-29	0.276947	0.295	0.113	1.26994e-25
9	Nuak1	3.81545e-27	0.309251	0.314	0.132	3.74792e-23
9	peb1	1.84762e-26	0.288788	0.334	0.141	1.81492e-22
9	Syx1A1	4.69428e-26	0.354737	0.46	0.237	4.61119e-22
9	CG9005	1.00632e-25	0.263993	0.257	0.099	9.88512e-22
9	RapGAP11	1.61073e-23	0.358015	0.458	0.251	1.58222e-19
9	stx	4.70949e-21	0.261317	0.371	0.186	4.62614e-17
9	Eip63E	9.53882e-20	0.268521	0.371	0.193	9.36998e-16
9	skd1	1.19075e-19	0.314188	0.441	0.251	1.16968e-15
9	Pcf111	1.39571e-18	0.267207	0.366	0.194	1.37101e-14
9	Bsg	6.2729e-18	0.294532	0.401	0.225	6.16187e-14
9	CG36551	7.81816e-18	0.292957	0.418	0.238	7.67978e-14
9	puc1	1.40811e-16	0.263129	0.314	0.163	1.38319e-12
9	Fas21	1.31328e-15	0.349946	0.45	0.289	1.29004e-11
9	lncRNA:noe1	1.78953e-15	0.362563	0.606	0.431	1.75785e-11
9	lncRNA:roX12	2.485e-15	0.454133	0.703	0.554	2.44102e-11
9	CG10077	5.90115e-15	0.352461	0.349	0.206	5.79669e-11
9	E(spl)mgamma-HLH1	6.10039e-13	0.476781	0.767	0.633	5.99242e-09
9	psq	1.52531e-12	0.270132	0.401	0.258	1.49831e-08
9	lncRNA:roX21	1.10264e-11	0.396377	0.738	0.611	1.08312e-07
9	RhoGAP19D	2.72853e-11	0.256185	0.381	0.246	2.68023e-07
9	spen1	1.10833e-10	0.263223	0.592	0.458	1.08871e-06
9	lncRNA:CR428622	4.18105e-10	0.278669	0.406	0.281	4.10704e-06
9	E(spl)malpha-BFM1	5.43361e-09	0.258368	0.891	0.814	5.33743e-05
10	CG17278	4.24458e-139	1.08687	0.499	0.105	4.16945e-135
10	bnb	7.04204e-91	1.51071	0.538	0.185	6.9174e-87
10	ImpE2	2.07752e-62	2.02974	0.842	0.737	2.04075e-58
10	ImpE3	1.81895e-54	0.606587	0.416	0.144	1.78675e-50
10	CG15905	8.10521e-41	0.35669	0.265	0.078	7.96175e-37
10	Inx21	3.39058e-39	0.548709	0.79	0.54	3.33057e-35
10	Gasp	2.84988e-35	0.661581	0.34	0.135	2.79944e-31
10	Ama	3.27709e-34	0.558124	0.413	0.183	3.21908e-30
10	nw2	3.00896e-33	0.545247	0.79	0.577	2.9557e-29
10	CG11905	1.4219e-30	0.629085	0.299	0.116	1.39674e-26
10	pck	1.98522e-30	0.31546	0.449	0.21	1.95008e-26
10	CG322761	2.20713e-30	0.477244	0.634	0.389	2.16806e-26
10	Sod31	6.17365e-26	0.414496	0.592	0.37	6.06438e-22
10	Pdi1	1.68254e-24	0.482523	0.758	0.602	1.65276e-20
10	Tapdelta1	1.08664e-23	0.440924	0.618	0.42	1.06741e-19
10	fz2	3.93192e-22	0.324359	0.408	0.212	3.86233e-18
10	eEF1delta1	3.99406e-21	0.328587	0.551	0.338	3.92336e-17
10	SP1029	1.2585e-20	0.257436	0.197	0.073	1.23622e-16
10	CG5885	7.02521e-20	0.348589	0.501	0.304	6.90086e-16
10	CG28521	7.38957e-20	0.416101	0.984	0.971	7.25878e-16
10	CG9689	2.34339e-19	0.351011	0.387	0.211	2.30191e-15
10	Act42A1	4.09252e-19	0.360767	0.756	0.597	4.02008e-15
10	Fkbp391	7.42769e-19	0.29137	0.519	0.313	7.29622e-15
10	Sar1	9.08268e-19	0.290048	0.46	0.268	8.92192e-15
10	CaBP1	2.29708e-18	0.271058	0.434	0.246	2.25642e-14
10	kune	9.26951e-18	0.271127	0.421	0.235	9.10544e-14
10	verm	1.09645e-17	0.380154	0.512	0.332	1.07705e-13
10	TRAM1	1.45079e-17	0.282428	0.39	0.215	1.42511e-13
10	Calr1	1.47212e-17	0.410772	0.805	0.69	1.44607e-13
10	miple21	1.52438e-17	0.322664	0.548	0.36	1.4974e-13
10	SsRbeta	1.66641e-17	0.263405	0.332	0.172	1.63692e-13
10	Sec61beta1	2.47951e-17	0.382072	0.675	0.515	2.43562e-13
10	Non21	2.56155e-17	0.313508	0.699	0.518	2.51621e-13
10	CG9691	6.77118e-17	0.377331	0.387	0.221	6.65133e-13
10	twr	1.41706e-16	0.258867	0.429	0.25	1.39198e-12
10	AnxB9	1.8117e-16	0.310274	0.558	0.378	1.77963e-12
10	ERp60	2.33445e-16	0.295606	0.566	0.386	2.29313e-12
10	CG9628	5.56155e-16	0.261054	0.426	0.253	5.46311e-12
10	CG17549	6.13069e-16	0.253917	0.291	0.146	6.02218e-12
10	dUTPase1	7.47122e-16	0.306227	0.577	0.385	7.33898e-12
10	Inx31	8.56363e-16	0.271972	0.509	0.327	8.41206e-12
10	CG123841	7.90455e-15	0.286584	0.566	0.387	7.76464e-11
10	Sec61alpha	1.90925e-14	0.273366	0.408	0.248	1.87545e-10
10	HmgD1	3.79907e-14	0.357285	0.862	0.785	3.73183e-10
10	CG331291	4.58948e-14	0.288578	0.6	0.43	4.50824e-10
10	Rtnl1	8.04665e-14	0.272884	0.738	0.579	7.90422e-10
10	CG17919	1.01172e-13	0.259231	0.314	0.174	9.93813e-10
10	Sec61gamma1	8.45729e-13	0.296703	0.473	0.321	8.30759e-09
10	ogre1	1.05074e-12	0.308054	0.6	0.448	1.03214e-08
10	D12	2.74771e-12	0.260966	0.725	0.57	2.69908e-08
10	vig21	3.1489e-12	0.254864	0.655	0.507	3.09317e-08
10	Pabp2	5.50378e-12	0.283617	0.569	0.421	5.40636e-08
10	hui	9.7434e-12	0.275093	0.496	0.336	9.57094e-08
10	CG319972	2.41849e-11	0.287663	0.416	0.274	2.37568e-07
10	His2Av2	2.07562e-09	0.285095	0.735	0.647	2.03888e-05
10	Hrb27C1	5.4974e-09	0.273544	0.818	0.705	5.40009e-05
10	Spn43Aa2	1.21784e-08	0.342094	0.309	0.201	0.000119628
10	Bacc2	2.32174e-08	0.329536	0.904	0.892	0.000228064
11	CG139281	0	1.66342	0.883	0.138	0
11	eEF1alpha21	0	1.59745	0.657	0.069	0
11	peb2	0	1.52361	0.857	0.129	0
11	X11Lbeta1	0	1.44837	0.823	0.105	0
11	CG343772	0	1.36406	0.763	0.085	0
11	Ank21	0	1.35113	0.8	0.09	0
11	nrv31	0	1.28742	0.727	0.057	0
11	SP23532	0	1.28144	0.767	0.067	0
11	Syt4	0	1.14318	0.77	0.059	0
11	CG63291	0	1.06996	0.613	0.049	0
11	Cow	0	0.931021	0.507	0.036	0
11	tau	0	0.890451	0.577	0.038	0
11	nSyb	0	0.826967	0.54	0.032	0
11	CG6024	0	0.814791	0.577	0.045	0
11	gogo	0	0.803614	0.52	0.03	0
11	Ekar	0	0.70536	0.53	0.038	0
11	Schip1	0	0.685291	0.49	0.032	0
11	unc-1041	0	0.660033	0.51	0.032	0
11	CG17270	0	0.530909	0.403	0.019	0
11	Appl2	3.46895e-307	2.35383	0.957	0.198	3.40755e-303
11	CG178161	5.94045e-306	1.12715	0.687	0.077	5.8353e-302
11	CadN1	9.62677e-305	1.23917	0.74	0.092	9.45638e-301
11	CG3556	2.45143e-304	0.480377	0.377	0.019	2.40804e-300
11	CG11155	4.39818e-300	0.542565	0.41	0.024	4.32033e-296
11	ru1	5.67078e-298	1.60604	0.72	0.093	5.57041e-294
11	CG12071	4.83257e-293	0.582563	0.437	0.028	4.74704e-289
11	CG15097	1.40296e-291	0.530068	0.37	0.019	1.37813e-287
11	cpx	6.12664e-291	0.669019	0.433	0.028	6.0182e-287
11	Ace	1.37119e-287	0.786941	0.497	0.039	1.34692e-283
11	nerfin-1	1.37962e-285	0.558937	0.397	0.023	1.3552e-281
11	Dscam22	1.03374e-281	1.58094	0.693	0.088	1.01544e-277
11	Cadps	2.76826e-281	0.551209	0.417	0.027	2.71926e-277
11	OtopLa1	3.72542e-281	0.678325	0.427	0.028	3.65948e-277
11	GstZ2	1.73224e-278	0.864385	0.623	0.067	1.70158e-274
11	CanB	1.01238e-276	0.517767	0.387	0.023	9.94458e-273
11	CG6495	1.15098e-276	0.4473	0.333	0.016	1.13061e-272
11	futsch2	2.85527e-276	1.44374	0.827	0.135	2.80473e-272
11	elav1	6.48672e-274	1.1829	0.75	0.108	6.37191e-270
11	Aplip1	2.28555e-273	0.534573	0.427	0.029	2.24509e-269
11	dysc1	2.27071e-271	1.04412	0.633	0.07	2.23052e-267
11	RabX4	4.04126e-270	0.725689	0.46	0.035	3.96973e-266
11	dpr7	6.64502e-270	0.381156	0.273	0.01	6.5274e-266
11	CG46301	3.2659e-267	0.722649	0.453	0.035	3.20809e-263
11	cpo2	5.71712e-265	1.6648	0.877	0.171	5.61592e-261
11	brp1	6.89687e-261	0.675361	0.413	0.029	6.7748e-257
11	CG34081	1.84393e-259	1.62622	0.873	0.179	1.81129e-255
11	dpr12	8.00637e-254	0.465911	0.323	0.017	7.86466e-250
11	CG9919	4.66907e-251	0.50208	0.373	0.024	4.58642e-247
11	CG43901	1.1294e-250	0.42552	0.337	0.019	1.10941e-246
11	Srrm234	8.26385e-248	1.03725	0.73	0.111	8.11758e-244
11	CG7646	2.72458e-233	0.721743	0.45	0.04	2.67636e-229
11	retn1	1.61005e-232	0.779643	0.48	0.046	1.58155e-228
11	scrt2	9.31518e-231	2.58287	0.98	0.3	9.1503e-227
11	CG42458	1.30434e-230	0.372185	0.21	0.007	1.28125e-226
11	Cdk5alpha	2.09156e-225	0.45201	0.33	0.021	2.05454e-221
11	w	1.07382e-220	0.332997	0.243	0.01	1.05481e-216
11	chp	8.62274e-220	0.389049	0.233	0.009	8.47012e-216
11	Dhit	8.65303e-220	0.480177	0.347	0.024	8.49987e-216
11	gl	4.31554e-215	0.905652	0.667	0.102	4.23916e-211
11	mamo2	6.2201e-215	2.09689	0.96	0.291	6.11e-211
11	onecut	2.6645e-214	0.430732	0.33	0.022	2.61734e-210
11	Actbeta	7.52352e-213	0.416469	0.283	0.016	7.39035e-209
11	Syt7	1.40218e-210	0.497069	0.36	0.027	1.37736e-206
11	Sap47	3.58529e-210	0.940241	0.673	0.107	3.52183e-206
11	CG12038	5.81557e-208	0.31769	0.237	0.01	5.71264e-204
11	nvy	2.81136e-205	0.663623	0.44	0.043	2.7616e-201
11	Abl2	4.42037e-204	1.08217	0.71	0.126	4.34213e-200
11	sff	2.17174e-200	0.539689	0.373	0.031	2.1333e-196
11	CG13532	3.33386e-200	0.345359	0.25	0.013	3.27485e-196
11	shep2	6.66324e-199	2.02494	0.937	0.304	6.5453e-195
11	Syt1	1.24504e-198	0.432424	0.337	0.025	1.22301e-194
11	CG17839	8.74731e-197	0.376363	0.283	0.017	8.59248e-193
11	Jupiter1	1.42414e-195	2.72988	0.997	0.59	1.39893e-191
11	side-II	6.37054e-195	0.839968	0.263	0.015	6.25778e-191
11	ari-2	3.21199e-194	0.656404	0.513	0.063	3.15514e-190
11	CG30419	2.47201e-193	0.343665	0.247	0.013	2.42826e-189
11	kek2	1.61464e-189	0.403625	0.27	0.016	1.58606e-185
11	stol	9.07774e-188	0.371725	0.263	0.015	8.91706e-184
11	beat-IIIc2	9.18684e-188	1.59618	0.663	0.124	9.02423e-184
11	Hmx	1.80215e-186	0.326792	0.237	0.012	1.77026e-182
11	Rab2	3.85995e-186	0.982445	0.743	0.153	3.79163e-182
11	Ca-beta	1.9554e-184	0.259545	0.193	0.008	1.92079e-180
11	CenG1A	9.35147e-184	0.630501	0.46	0.053	9.18595e-180
11	dpr5	3.83356e-183	0.432746	0.23	0.012	3.7657e-179
11	CG423921	9.01783e-183	0.885337	0.47	0.057	8.85821e-179
11	Nrt1	1.05816e-182	1.52188	0.807	0.2	1.03943e-178
11	Lim3	1.42307e-182	0.702704	0.33	0.027	1.39789e-178
11	kirre1	3.1711e-182	1.46551	0.817	0.199	3.11497e-178
11	plx	6.75111e-179	0.356559	0.267	0.017	6.63161e-175
11	phyl	5.56796e-178	0.79856	0.497	0.066	5.46941e-174
11	robo3	1.00302e-177	0.383591	0.22	0.011	9.85262e-174
11	Gyc32E	1.07523e-177	0.342247	0.147	0.004	1.0562e-173
11	Dscam3	1.20401e-177	0.256061	0.157	0.005	1.1827e-173
11	Septin4	9.41623e-177	0.384225	0.307	0.023	9.24956e-173
11	jeb2	1.77967e-175	1.28102	0.48	0.062	1.74817e-171
11	CRMP	5.58845e-173	0.330475	0.247	0.015	5.48953e-169
11	Rdl	1.21905e-169	0.320774	0.2	0.009	1.19747e-165
11	dpr9	9.75127e-168	0.458299	0.32	0.027	9.57867e-164
11	qtc	2.39116e-166	0.381701	0.293	0.023	2.34883e-162
11	Sidpn	9.61822e-165	0.279616	0.203	0.01	9.44798e-161
11	CG4596	1.4079e-164	0.293393	0.233	0.014	1.38298e-160
11	CG9646	5.01459e-164	0.393166	0.313	0.026	4.92583e-160
11	nolo	2.71611e-163	0.575409	0.287	0.022	2.66803e-159
11	CG13288	1.28767e-161	0.309352	0.183	0.008	1.26488e-157
11	CG31176	4.83518e-160	0.68953	0.423	0.052	4.74959e-156
11	CG42324	7.75352e-160	0.333618	0.22	0.013	7.61628e-156
11	CG32017	5.15826e-157	0.301713	0.223	0.013	5.06696e-153
11	stai1	3.58188e-156	2.03508	0.983	0.654	3.51848e-152
11	mub1	2.94649e-155	1.11947	0.793	0.217	2.89434e-151
11	brat2	2.68966e-154	1.70631	0.933	0.428	2.64205e-150
11	VhaM9.7-a	2.02664e-153	0.312171	0.2	0.011	1.99077e-149
11	CG42337	2.59033e-151	0.272239	0.19	0.01	2.54448e-147
11	DAAM	6.43061e-151	0.365099	0.3	0.026	6.31679e-147
11	run	9.16824e-151	0.462904	0.25	0.018	9.00596e-147
11	DOR	6.86786e-149	0.593867	0.443	0.061	6.7463e-145
11	Atpalpha1	5.61671e-148	0.966947	0.79	0.215	5.5173e-144
11	rst1	7.59003e-148	0.991071	0.727	0.178	7.45569e-144
11	CG31030	4.3095e-147	0.349893	0.3	0.027	4.23322e-143
11	CG17124	1.62449e-146	0.465571	0.337	0.035	1.59573e-142
11	side	1.95389e-146	0.546916	0.223	0.015	1.9193e-142
11	msi2	2.89016e-145	1.02873	0.79	0.219	2.83901e-141
11	Spn1	3.60397e-145	1.15174	0.77	0.212	3.54018e-141
11	Fas1	2.4171e-143	0.763191	0.597	0.116	2.37431e-139
11	RhoGAP100F	1.1632e-142	0.335833	0.257	0.02	1.14261e-138
11	CG10508	1.22745e-141	0.26715	0.21	0.013	1.20572e-137
11	CG14321	8.71436e-140	0.27344	0.213	0.014	8.56012e-136
11	betaTub60D	1.0034e-139	1.72612	0.797	0.264	9.85643e-136
11	VepD	1.44695e-139	0.37044	0.287	0.026	1.42134e-135
11	CG3961	1.39748e-138	0.454069	0.38	0.047	1.37274e-134
11	Src64B	1.39947e-137	0.817192	0.617	0.129	1.3747e-133
11	CG4133	2.8371e-137	0.256486	0.203	0.013	2.78689e-133
11	Nrx-1	4.29553e-137	0.250332	0.187	0.01	4.2195e-133
11	Mmp23	1.51369e-136	1.56522	0.907	0.381	1.4869e-132
11	stan	3.5763e-136	0.614273	0.483	0.079	3.513e-132
11	Flo1	1.12796e-134	0.632007	0.533	0.096	1.108e-130
11	chinmo3	3.96985e-134	1.32905	0.84	0.29	3.89958e-130
11	trv	8.85841e-134	0.336291	0.193	0.012	8.70161e-130
11	CG10098	3.16533e-133	0.71103	0.573	0.115	3.10931e-129
11	mam1	3.08157e-132	0.999567	0.7	0.185	3.02702e-128
11	Nlg3	2.16978e-131	0.271997	0.17	0.009	2.13138e-127
11	PpD3	1.46375e-130	0.450671	0.327	0.037	1.43784e-126
11	Eip75B	7.23205e-130	1.08367	0.713	0.2	7.10404e-126
11	Mp2	1.48151e-129	1.52149	0.503	0.097	1.45528e-125
11	Reph	3.69462e-129	0.613258	0.383	0.052	3.62922e-125
11	Rbp61	5.61951e-129	0.358171	0.25	0.021	5.52005e-125
11	Mid1	4.32871e-127	0.281412	0.207	0.014	4.25209e-123
11	drl	4.25973e-126	0.75996	0.567	0.118	4.18433e-122
11	Fim	9.52931e-126	0.697043	0.6	0.13	9.36064e-122
11	CG2865	2.65438e-125	0.94766	0.72	0.202	2.6074e-121
11	PVRAP	1.27871e-124	0.272968	0.167	0.009	1.25608e-120
11	CG31140	5.60424e-122	0.26106	0.183	0.012	5.50505e-118
11	Tsp42El	5.61451e-120	0.34207	0.243	0.022	5.51513e-116
11	Unc-76	2.04162e-119	0.440611	0.387	0.056	2.00548e-115
11	Orct2	4.80949e-118	0.426752	0.357	0.048	4.72436e-114
11	Ptp99A2	7.46852e-118	0.984851	0.427	0.072	7.33633e-114
11	spi	3.18833e-117	0.719831	0.597	0.14	3.1319e-113
11	eya1	1.32504e-116	1.17094	0.773	0.268	1.30159e-112
11	CG12531	1.55497e-115	0.270481	0.187	0.013	1.52745e-111
11	sm1	2.11292e-114	0.645089	0.583	0.129	2.07552e-110
11	lncRNA:noe2	8.8864e-112	2.51871	0.843	0.427	8.72911e-108
11	sn	3.60773e-111	0.866178	0.707	0.21	3.54388e-107
11	Lis-1	4.9343e-111	0.716006	0.697	0.196	4.84697e-107
11	ro	5.6912e-111	0.388896	0.227	0.021	5.59046e-107
11	para1	3.45731e-110	0.357789	0.207	0.017	3.39612e-106
11	miple1	4.25694e-110	0.809113	0.577	0.141	4.18159e-106
11	so	9.20235e-110	0.552114	0.46	0.086	9.03947e-106
11	CG31221	9.77672e-110	0.75166	0.213	0.019	9.60368e-106
11	SK	1.14687e-108	0.257793	0.183	0.013	1.12657e-104
11	MESK21	7.47831e-107	0.519403	0.433	0.078	7.34594e-103
11	nrm1	6.79075e-105	0.567569	0.557	0.124	6.67056e-101
11	Spred	1.1407e-104	0.616399	0.477	0.097	1.12051e-100
11	CNPYb	1.37871e-104	0.452557	0.313	0.042	1.35431e-100
11	bru3	1.58086e-104	0.505641	0.19	0.015	1.55287e-100
11	hdc4	8.78709e-104	1.53172	0.99	0.764	8.63156e-100
11	mei-P261	3.50266e-103	0.823071	0.613	0.161	3.44066e-99
11	mbl3	3.24578e-102	1.45063	0.923	0.578	3.18833e-98
11	Galphaq	5.90847e-102	0.412886	0.36	0.056	5.80389e-98
11	CG42394	2.94861e-101	0.992699	0.853	0.382	2.89642e-97
11	CG15522	5.86642e-101	0.821783	0.23	0.023	5.76259e-97
11	CG5522	6.52404e-101	0.394302	0.327	0.047	6.40856e-97
11	CG31038	7.1745e-101	0.589791	0.43	0.082	7.04751e-97
11	Nrg2	8.70311e-99	1.03276	0.767	0.289	8.54907e-95
11	CG7991	2.78149e-98	0.300465	0.207	0.019	2.73226e-94
11	fne	2.85488e-97	0.298889	0.203	0.019	2.80435e-93
11	Cam2	4.89125e-97	1.14132	0.983	0.836	4.80467e-93
11	klg2	5.04423e-97	1.24323	0.427	0.085	4.95495e-93
11	CG13894	6.88665e-96	0.274079	0.217	0.022	6.76475e-92
11	gukh	1.30523e-95	0.426967	0.407	0.074	1.28213e-91
11	tacc	4.27653e-95	0.527563	0.507	0.115	4.20083e-91
11	CG3638	3.56542e-94	0.674239	0.507	0.12	3.50231e-90
11	lbm	4.35607e-94	0.517498	0.28	0.038	4.27897e-90
11	ths1	1.43816e-93	0.506629	0.28	0.038	1.41271e-89
11	Sema1a1	7.33711e-93	0.62502	0.46	0.097	7.20724e-89
11	rho1	1.97194e-92	0.725779	0.527	0.129	1.93704e-88
11	lqf	3.90182e-92	0.395986	0.373	0.065	3.83276e-88
11	Ipp	1.48039e-91	0.385683	0.327	0.051	1.45419e-87
11	alpha-Spec	1.81061e-90	0.585728	0.56	0.147	1.77856e-86
11	Lrch	4.99427e-90	0.416496	0.353	0.06	4.90587e-86
11	Chd64	4.36939e-88	1.31638	0.78	0.379	4.29205e-84
11	Lar1	9.99341e-88	0.435177	0.36	0.064	9.81653e-84
11	beta-Spec	1.55752e-87	0.572307	0.517	0.129	1.52995e-83
11	dtn	2.15394e-87	0.402501	0.333	0.055	2.11581e-83
11	lola4	6.79804e-87	0.943056	0.887	0.477	6.67771e-83
11	drongo	8.12555e-87	0.48849	0.427	0.09	7.98173e-83
11	l(3)neo38	1.46554e-86	0.972598	0.827	0.406	1.4396e-82
11	Mob2	2.49071e-86	0.59961	0.497	0.122	2.44662e-82
11	CG32039	2.68128e-86	0.363989	0.313	0.049	2.63382e-82
11	Gdi	4.09803e-86	0.754595	0.683	0.234	4.02549e-82
11	Mnt	1.15799e-85	0.515051	0.457	0.103	1.13749e-81
11	Sh1	2.30755e-85	0.25357	0.16	0.013	2.2667e-81
11	CG9150	7.17936e-85	0.291246	0.227	0.027	7.05228e-81
11	Pkn1	5.24565e-84	0.650404	0.453	0.105	5.1528e-80
11	Hsp67Bc1	9.745e-83	1.1716	0.603	0.19	9.57251e-79
11	RapGAP12	2.02016e-82	0.813192	0.693	0.247	1.98441e-78
11	CG100771	6.26666e-82	0.678167	0.627	0.201	6.15574e-78
11	PMCA	2.17706e-80	0.626796	0.62	0.196	2.13852e-76
11	babo	1.05922e-79	0.43258	0.39	0.08	1.04048e-75
11	loqs	4.73642e-79	0.29917	0.257	0.036	4.65258e-75
11	phol	5.271e-79	0.337314	0.28	0.043	5.1777e-75
11	pyr	6.3337e-78	0.284881	0.203	0.024	6.2216e-74
11	Arl8	1.39943e-77	0.478544	0.45	0.108	1.37466e-73
11	Ggamma30A	1.88536e-77	0.255051	0.137	0.011	1.85199e-73
11	Pli	4.36111e-77	0.562307	0.543	0.155	4.28392e-73
11	Unr3	7.26113e-77	0.907201	0.973	0.675	7.13261e-73
11	Syx13	1.16802e-76	0.316051	0.263	0.039	1.14735e-72
11	Pka-C1	2.15296e-76	0.584564	0.573	0.173	2.11485e-72
11	CG3625	2.22779e-76	0.39225	0.383	0.079	2.18836e-72
11	Argk1	8.52363e-75	0.976592	0.953	0.788	8.37276e-71
11	14-3-3epsilon	1.46796e-74	0.756749	0.993	0.906	1.44198e-70
11	CG45049	3.48851e-74	0.351602	0.293	0.05	3.42676e-70
11	SPoCk	4.43993e-74	0.432448	0.357	0.072	4.36134e-70
11	hts	6.47564e-74	0.737954	0.627	0.225	6.36102e-70
11	cib	1.4229e-73	0.791556	0.983	0.833	1.39771e-69
11	RpS5b	3.02259e-73	0.277718	0.153	0.014	2.96909e-69
11	Gbeta13F1	1.04708e-72	0.826385	0.893	0.509	1.02855e-68
11	mura	1.63825e-72	0.431011	0.383	0.084	1.60926e-68
11	Akap200	9.48575e-72	0.83331	0.927	0.641	9.31785e-68
11	fzr	2.13847e-71	0.30376	0.243	0.036	2.10062e-67
11	ena	2.31568e-71	0.58138	0.517	0.152	2.27469e-67
11	Rsf1	2.41121e-70	0.697066	0.747	0.316	2.36853e-66
11	hwt	2.99884e-70	0.32559	0.273	0.046	2.94576e-66
11	His3.3B	4.39296e-70	0.755825	0.99	0.851	4.3152e-66
11	Eip93F	1.05872e-69	0.427142	0.227	0.033	1.03998e-65
11	bsk	1.48133e-69	0.486343	0.493	0.137	1.45511e-65
11	otk	1.76534e-69	0.419325	0.39	0.089	1.73409e-65
11	psq1	1.12621e-68	0.638145	0.67	0.253	1.10627e-64
11	CG32767	1.39761e-68	0.599615	0.613	0.211	1.37287e-64
11	CG11791	1.46454e-68	0.452951	0.44	0.112	1.43862e-64
11	Sdc	1.53369e-68	0.972019	0.723	0.343	1.50654e-64
11	Glut1	1.77285e-67	0.345522	0.25	0.04	1.74147e-63
11	plum	1.84963e-67	0.540302	0.473	0.132	1.81689e-63
11	Tsp97E	6.30057e-67	0.348689	0.32	0.063	6.18905e-63
11	Galphao	9.20316e-67	0.308497	0.247	0.039	9.04026e-63
11	HmgZ1	1.96271e-66	0.922445	0.913	0.596	1.92797e-62
11	stx1	4.49769e-66	0.548078	0.563	0.183	4.41808e-62
11	CG43867	9.13918e-66	0.282634	0.24	0.038	8.97742e-62
11	Vha100-1	1.15343e-65	0.377559	0.297	0.057	1.13301e-61
11	Swip-1	3.233e-65	0.383495	0.303	0.06	3.17578e-61
11	salr	4.03981e-65	0.449792	0.26	0.045	3.96831e-61
11	unc-131	4.44547e-65	0.50018	0.517	0.153	4.36678e-61
11	Rim1	3.36758e-64	0.257076	0.17	0.02	3.30797e-60
11	pico	2.08849e-63	0.559321	0.677	0.263	2.05153e-59
11	CG9427	3.61249e-62	0.357443	0.293	0.058	3.54855e-58
11	Ptpmeg2	1.29474e-61	0.437085	0.357	0.084	1.27182e-57
11	toc	3.15244e-61	0.300747	0.257	0.046	3.09664e-57
11	Syx1A2	1.17936e-60	0.583349	0.633	0.234	1.15849e-56
11	pum4	2.60133e-59	0.772908	0.92	0.616	2.55529e-55
11	mats	3.5734e-59	0.439351	0.403	0.107	3.51015e-55
11	corto	4.1794e-59	0.619509	0.647	0.258	4.10543e-55
11	CG22691	1.06953e-58	0.854386	0.207	0.032	1.0506e-54
11	CG44838	3.11948e-58	0.404156	0.39	0.101	3.06427e-54
11	CG90051	7.35839e-58	0.413165	0.38	0.097	7.22814e-54
11	mspo	8.15206e-58	0.272274	0.193	0.028	8.00777e-54
11	Rab14	6.53495e-55	0.393774	0.437	0.126	6.41929e-51
11	wech1	1.39115e-54	0.586158	0.557	0.204	1.36653e-50
11	Bsg1	1.0693e-53	0.530329	0.587	0.222	1.05038e-49
11	Eip63E1	1.59529e-53	0.53256	0.533	0.191	1.56705e-49
11	CG7029	7.55158e-53	0.262781	0.23	0.042	7.41791e-49
11	Usp2	2.07209e-52	0.271774	0.263	0.054	2.03541e-48
11	fax1	2.48319e-52	0.673104	0.92	0.721	2.43924e-48
11	rdx	8.55156e-52	0.521814	0.527	0.193	8.40019e-48
11	Klc	1.34355e-51	0.357813	0.34	0.087	1.31977e-47
11	Fas22	5.20253e-51	0.952294	0.623	0.286	5.11045e-47
11	Chmp1	5.95336e-51	0.452988	0.45	0.144	5.84798e-47
11	l(3)L1231	9.14355e-51	0.437408	0.523	0.185	8.98171e-47
11	Arl6IP1	3.0907e-50	0.392044	0.433	0.133	3.036e-46
11	Flo2	5.9265e-50	0.294994	0.283	0.064	5.8216e-46
11	14-3-3zeta	1.31108e-49	0.619518	0.963	0.797	1.28787e-45
11	Tango5	5.58148e-49	0.301565	0.3	0.071	5.48269e-45
11	arm	1.30803e-48	0.509075	0.613	0.26	1.28488e-44
11	RhoGAP19D1	1.33813e-48	0.585397	0.58	0.242	1.31444e-44
11	Smox	5.37425e-47	0.359922	0.393	0.117	5.27912e-43
11	CG36552	5.6942e-47	0.538858	0.573	0.236	5.59341e-43
11	sgl	1.39134e-46	0.417587	0.413	0.131	1.36671e-42
11	cdi	1.86965e-46	0.586122	0.437	0.151	1.83656e-42
11	Tet3	3.11623e-46	0.93495	0.82	0.541	3.06107e-42
11	spen2	4.19502e-46	0.589382	0.81	0.453	4.12077e-42
11	E2f1	1.04869e-45	0.610499	0.517	0.201	1.03013e-41
11	CG11360	1.38814e-45	0.29224	0.277	0.065	1.36357e-41
11	oc	3.68146e-45	0.317983	0.267	0.061	3.6163e-41
11	Rbp1-like	2.71857e-44	0.407628	0.463	0.163	2.67045e-40
11	ewg	3.42416e-44	0.25052	0.213	0.042	3.36355e-40
11	Tm1	4.58579e-43	0.570955	0.713	0.373	4.50462e-39
11	comm	7.1972e-43	0.431281	0.327	0.094	7.06981e-39
11	enc	1.06785e-42	0.281584	0.257	0.06	1.04895e-38
11	crp2	1.27007e-42	0.533461	0.71	0.369	1.24759e-38
11	lncRNA:Hsromega4	1.71032e-42	0.704602	0.95	0.745	1.68005e-38
11	smal	1.6816e-41	0.388584	0.33	0.096	1.65184e-37
11	CG3529	3.41544e-41	0.294956	0.313	0.086	3.35499e-37
11	Uch	6.24729e-41	0.409455	0.397	0.134	6.13671e-37
11	chrb2	6.33038e-41	0.887717	0.693	0.41	6.21833e-37
11	CG12025	3.74385e-40	0.346403	0.38	0.122	3.67759e-36
11	tmod	7.28361e-40	0.378871	0.393	0.132	7.15469e-36
11	CG8300	4.6904e-39	0.350215	0.367	0.118	4.60738e-35
11	Atx2	8.85818e-39	0.332178	0.353	0.111	8.70139e-35
11	klar3	1.41008e-38	0.666019	0.743	0.457	1.38512e-34
11	Ggamma1	2.25205e-38	0.509493	0.7	0.382	2.21219e-34
11	Men	2.392e-38	0.26189	0.217	0.049	2.34967e-34
11	salm	6.8947e-38	0.408335	0.233	0.057	6.77267e-34
11	TBPH	2.28917e-37	0.301154	0.347	0.109	2.24865e-33
11	twit1	2.73945e-37	0.627676	0.3	0.089	2.69097e-33
11	mt:Cyt-b1	1.05245e-36	0.695582	0.947	0.926	1.03383e-32
11	Oda1	4.94411e-36	0.477334	0.983	0.902	4.8566e-32
11	Taf3	5.28025e-36	0.396191	0.483	0.196	5.18679e-32
11	skd2	8.45376e-36	0.425469	0.56	0.249	8.30412e-32
11	vari	9.07258e-36	0.520807	0.553	0.263	8.91199e-32
11	dlg1	1.30137e-35	0.317146	0.333	0.106	1.27834e-31
11	jvl	1.70894e-35	0.298961	0.303	0.091	1.67869e-31
11	tna3	1.72281e-35	0.883525	0.663	0.422	1.69232e-31
11	shi	2.74918e-35	0.273611	0.283	0.081	2.70052e-31
11	Vps60	3.36191e-35	0.271416	0.27	0.075	3.3024e-31
11	mt:ATPase61	6.22166e-35	0.778699	0.953	0.94	6.11154e-31
11	CG5746	6.88801e-35	0.287592	0.313	0.096	6.7661e-31
11	Sxl	9.90612e-35	0.402832	0.487	0.205	9.73078e-31
11	inaE1	1.28684e-34	0.320231	0.343	0.113	1.26406e-30
11	AGO11	3.77171e-34	0.428925	0.57	0.265	3.70495e-30
11	CtBP1	1.33107e-33	0.482911	0.803	0.495	1.30751e-29
11	Mcr	1.6308e-33	0.267542	0.257	0.071	1.60194e-29
11	CG12054	2.20546e-33	0.291169	0.317	0.101	2.16643e-29
11	CG46385	2.80274e-33	0.374081	0.307	0.097	2.75313e-29
11	Atg8a1	2.82197e-33	0.512622	0.7	0.416	2.77203e-29
11	Ptp10D	5.7226e-33	0.347325	0.333	0.113	5.62131e-29
11	lncRNA:roX13	6.20175e-33	0.937259	0.703	0.555	6.09198e-29
11	Rtnl11	1.03396e-32	0.561561	0.803	0.579	1.01566e-28
11	unk	1.06538e-32	0.29903	0.303	0.096	1.04652e-28
11	drk	1.58721e-32	0.510742	0.43	0.18	1.55912e-28
11	Gprk1	3.0347e-32	0.365848	0.5	0.217	2.98098e-28
11	Hrb98DE	3.31507e-32	0.46446	0.703	0.408	3.2564e-28
11	mahe	1.24493e-31	0.289732	0.31	0.101	1.2229e-27
11	Vha16-1	1.39377e-31	0.467273	0.84	0.594	1.3691e-27
11	eIF4G2	1.88444e-31	0.293491	0.323	0.108	1.85109e-27
11	CycG	2.14263e-31	0.462871	0.677	0.39	2.10471e-27
11	CG34401	5.17749e-31	0.342668	0.42	0.167	5.08585e-27
11	rudhira	5.49272e-31	0.312403	0.427	0.168	5.3955e-27
11	PIP4K	6.21458e-31	0.28552	0.31	0.103	6.10458e-27
11	siz	9.64228e-31	0.266699	0.257	0.075	9.47161e-27
11	vig	1.13532e-30	0.328112	0.403	0.157	1.11523e-26
11	Gdh	1.22813e-30	0.455424	0.513	0.246	1.20639e-26
11	mt:CoIII1	1.60301e-30	0.572767	0.993	0.987	1.57463e-26
11	Svil	3.08804e-30	0.260358	0.267	0.081	3.03338e-26
11	Scamp	7.00134e-30	0.278795	0.327	0.113	6.87741e-26
11	mt:CoII1	1.43464e-29	0.554691	0.97	0.97	1.40925e-25
11	S	1.72514e-29	0.344416	0.407	0.163	1.6946e-25
11	sbb4	3.33668e-29	0.460985	0.757	0.477	3.27762e-25
11	shrb	5.10817e-29	0.346207	0.423	0.177	5.01775e-25
11	Socs36E	9.11686e-29	0.375723	0.4	0.165	8.95549e-25
11	mirr	2.78152e-28	0.271523	0.253	0.078	2.73228e-24
11	fs(1)h2	2.80528e-28	0.425095	0.64	0.357	2.75563e-24
11	Gug	3.06843e-28	0.305676	0.437	0.183	3.01412e-24
11	Pits1	3.49329e-28	0.383737	0.57	0.287	3.43146e-24
11	ph-p	3.89454e-28	0.285189	0.3	0.103	3.82561e-24
11	CG167911	5.19095e-28	0.38146	0.437	0.192	5.09907e-24
11	p120ctn	5.77625e-28	0.356178	0.5	0.235	5.67401e-24
11	mt:CoI1	7.51371e-28	0.563734	0.953	0.959	7.38072e-24
11	hzg	8.03289e-28	0.318393	0.313	0.113	7.8907e-24
11	CG32486	1.13499e-27	0.284899	0.303	0.106	1.1149e-23
11	PAN31	1.54867e-27	0.397826	0.56	0.284	1.52126e-23
11	eIF4EHP	2.47226e-27	0.258528	0.3	0.103	2.4285e-23
11	Nuak2	5.86936e-27	0.314983	0.347	0.133	5.76548e-23
11	CG14207	1.07971e-26	0.375256	0.397	0.17	1.0606e-22
11	CaMKII	1.18169e-26	0.346715	0.39	0.163	1.16077e-22
11	Rab5	1.69694e-26	0.31821	0.467	0.212	1.6669e-22
11	His3.3A1	1.94505e-26	0.462301	0.68	0.416	1.91062e-22
11	CanA-14F	1.95517e-26	0.269181	0.277	0.094	1.92056e-22
11	CkIalpha	3.08951e-26	0.337968	0.547	0.272	3.03483e-22
11	Cals	3.83135e-26	0.25714	0.293	0.103	3.76353e-22
11	mts	7.19649e-26	0.397182	0.81	0.556	7.06911e-22
11	Nca	1.04662e-25	0.256789	0.297	0.106	1.0281e-21
11	unc-119	1.21602e-25	0.256221	0.243	0.078	1.1945e-21
11	lncRNA:roX22	1.34274e-25	0.773218	0.737	0.612	1.31898e-21
11	Rgl	1.7242e-25	0.285236	0.32	0.121	1.69368e-21
11	CG133001	2.05953e-25	0.308918	0.317	0.12	2.02308e-21
11	Tsp39D	2.11752e-25	0.258943	0.297	0.106	2.08004e-21
11	Khc	2.24747e-25	0.255815	0.287	0.101	2.20769e-21
11	lncRNA:CR428623	2.79709e-25	0.399647	0.533	0.279	2.74758e-21
11	CG45050	3.80932e-25	0.400669	0.56	0.302	3.74189e-21
11	HnRNP-K	9.80123e-25	0.294109	0.373	0.156	9.62775e-21
11	CG30423	1.13629e-24	0.304856	0.47	0.219	1.11618e-20
11	Cka	1.21474e-24	0.256146	0.287	0.103	1.19324e-20
11	CG4612	1.56016e-24	0.255603	0.253	0.085	1.53255e-20
11	sgg1	1.68116e-24	0.3304	0.497	0.243	1.6514e-20
11	gpp	2.89543e-24	0.33226	0.44	0.205	2.84418e-20
11	aqz1	5.03509e-24	0.496596	0.983	0.924	4.94597e-20
11	Pde9	1.21196e-23	0.318769	0.283	0.105	1.19051e-19
11	CG437361	1.69348e-23	0.351899	0.533	0.277	1.66351e-19
11	mt:ND61	1.7972e-23	0.470975	0.767	0.561	1.76539e-19
11	hpRNA:CR18854	2.24964e-23	0.302691	0.38	0.166	2.20982e-19
11	qkr58E-3	2.57293e-23	0.31188	0.42	0.193	2.52739e-19
11	Ten-a2	2.92621e-23	0.57632	0.72	0.512	2.87442e-19
11	schlank	3.92278e-23	0.255521	0.32	0.125	3.85335e-19
11	simj	4.80974e-23	0.309427	0.357	0.152	4.72461e-19
11	Csk	4.98736e-23	0.285916	0.38	0.165	4.89908e-19
11	mnb	5.07742e-23	0.312488	0.523	0.265	4.98755e-19
11	glec1	8.03954e-23	0.495481	0.53	0.307	7.89724e-19
11	p231	1.61518e-22	0.430892	0.783	0.572	1.5866e-18
11	mt:ND42	1.7927e-22	0.485461	0.827	0.705	1.76097e-18
11	cg	7.61348e-22	0.308664	0.49	0.249	7.47872e-18
11	Dlic	7.78156e-22	0.260246	0.343	0.144	7.64382e-18
11	pan	2.33875e-21	0.257503	0.357	0.154	2.29735e-17
11	mtgo1	2.60773e-21	0.411134	0.493	0.263	2.56157e-17
11	CG13917	6.39035e-21	0.360316	0.44	0.221	6.27724e-17
11	Trf22	1.04812e-20	0.493146	0.627	0.404	1.02957e-16
11	Amun	1.85609e-20	0.28676	0.413	0.2	1.82324e-16
11	BNIP3	4.34456e-20	0.318635	0.453	0.232	4.26766e-16
11	wdb	6.02323e-20	0.28528	0.407	0.196	5.91662e-16
11	Psc1	6.02361e-20	0.267819	0.47	0.237	5.91699e-16
11	Cht2	6.56586e-20	0.3781	0.373	0.183	6.44965e-16
11	MED26	8.2415e-20	0.281702	0.513	0.272	8.09563e-16
11	E(spl)m6-BFM	1.09184e-19	1.12109	0.343	0.169	1.07251e-15
11	CG32521	1.22985e-19	0.265136	0.187	0.06	1.20808e-15
11	Jra	2.4537e-19	0.30485	0.463	0.244	2.41027e-15
11	Syp1	2.81184e-19	0.540722	0.907	0.886	2.76208e-15
11	caps	3.55866e-19	0.314422	0.23	0.086	3.49567e-15
11	Ubi-p63E	3.92114e-19	0.318067	0.477	0.256	3.85174e-15
11	chn1	1.0686e-18	0.287497	0.48	0.254	1.04969e-14
11	nmo1	4.02674e-18	0.299747	0.717	0.465	3.95547e-14
11	CG44774	5.8454e-18	0.316428	0.43	0.228	5.74194e-14
11	Clic	6.43959e-18	0.281736	0.47	0.253	6.32561e-14
11	Dlc90F	5.48361e-17	0.300937	0.403	0.212	5.38655e-13
11	InR1	8.03284e-17	0.268653	0.427	0.221	7.89066e-13
11	lark	1.47239e-16	0.266064	0.543	0.317	1.44633e-12
11	CG437591	5.36225e-16	0.300674	0.383	0.199	5.26734e-12
11	lolal	7.86856e-16	0.303873	0.61	0.39	7.72929e-12
11	Rab1	1.75978e-15	0.281127	0.513	0.305	1.72864e-11
11	Vap33	3.47855e-15	0.291299	0.547	0.338	3.41697e-11
11	akirin	4.40259e-15	0.287023	0.79	0.592	4.32467e-11
11	eIF3l	5.09872e-15	0.269752	0.433	0.245	5.00847e-11
11	sd	5.51282e-15	0.254176	0.433	0.238	5.41525e-11
11	Nipped-B1	1.16319e-14	0.270829	0.65	0.428	1.1426e-10
11	eff	1.35775e-14	0.279252	0.87	0.714	1.33372e-10
11	NAT1	1.05311e-13	0.261522	0.387	0.217	1.03447e-09
11	CG51511	1.50743e-13	0.289693	0.413	0.238	1.48075e-09
11	Fer2LCH1	1.6001e-13	0.260455	0.71	0.503	1.57178e-09
11	gish2	1.01535e-12	0.267784	0.57	0.384	9.97382e-09
11	CG332291	1.27124e-12	0.261526	0.483	0.302	1.24874e-08
11	Sema2b	1.85108e-12	0.317385	0.387	0.229	1.81832e-08
11	alphaTub84B	9.83579e-12	0.499798	0.973	0.968	9.6617e-08
11	trn	1.06355e-11	0.397279	0.3	0.169	1.04473e-07
11	ben	1.29396e-11	0.27896	0.613	0.423	1.27106e-07
11	emc1	2.69581e-11	0.313967	0.813	0.685	2.64809e-07
11	mt:ND51	1.27528e-10	0.261692	0.837	0.732	1.25271e-06
11	E(spl)m8-HLH2	2.15573e-10	0.861511	0.517	0.436	2.11757e-06
11	Kank	6.13526e-08	0.2516	0.203	0.11	0.000602667
11	dap	3.74648e-06	0.262985	0.267	0.175	0.0368016
12	CG31676	0	2.33133	0.907	0.116	0
12	moody	3.40547e-268	0.350971	0.223	0.006	3.34519e-264
12	CG9336	2.50721e-212	1.48449	0.64	0.099	2.46283e-208
12	CG32032	7.59335e-149	0.511253	0.267	0.021	7.45895e-145
12	Ama1	7.20352e-115	1.01173	0.66	0.179	7.07602e-111
12	CG9338	4.00656e-78	0.312381	0.18	0.018	3.93564e-74
12	Npc2a	7.11479e-77	0.457494	0.257	0.038	6.98886e-73
12	fabp1	4.00858e-61	1.3647	0.797	0.467	3.93763e-57
12	Act5C1	1.58785e-28	0.512289	0.98	0.943	1.55974e-24
12	CG1890	1.99396e-24	0.363431	0.347	0.143	1.95867e-20
12	slp1	6.37623e-22	0.251284	0.197	0.061	6.26337e-18
12	CG14275	1.90848e-21	0.280756	0.103	0.021	1.8747e-17
12	aPKC	2.21614e-16	0.31053	0.307	0.145	2.17692e-12
12	GstS1	1.12285e-15	0.524255	0.63	0.469	1.10298e-11
12	bi2	1.46714e-15	0.358695	0.37	0.192	1.44118e-11
12	betaTub56D1	4.97961e-15	0.309378	0.99	0.965	4.89147e-11
12	cib1	7.27668e-14	0.386703	0.92	0.835	7.14788e-10
12	fax2	2.21425e-13	0.509458	0.81	0.724	2.17506e-09
12	nrv2	2.56537e-13	0.369491	0.413	0.253	2.51996e-09
12	alphaTub84B1	1.79154e-11	0.25981	0.99	0.968	1.75983e-07
12	tsr1	2.73568e-11	0.385037	0.923	0.875	2.68726e-07
12	Calr2	1.69053e-10	0.316673	0.803	0.691	1.6606e-06
12	Fas11	2.26394e-10	0.258483	0.243	0.125	2.22386e-06
12	Obp44a	8.27664e-10	0.570625	0.157	0.07	8.13014e-06
12	KdelR	1.07614e-09	0.253622	0.43	0.285	1.0571e-05
12	Argk2	9.55739e-08	0.301266	0.87	0.79	0.000938822
13	CG3168	0	0.690873	0.414	0.019	0
13	Drgx	1.41143e-256	0.39432	0.277	0.01	1.38644e-252
13	CG15203	1.48134e-253	0.639092	0.387	0.022	1.45512e-249
13	Swim	1.39713e-239	0.666761	0.414	0.028	1.3724e-235
13	CG43693	1.95342e-181	0.355853	0.199	0.007	1.91885e-177
13	Optix	1.39826e-62	0.416001	0.34	0.067	1.37351e-58
13	Ama2	2.35585e-51	0.769162	0.531	0.183	2.31415e-47
13	Ppn	1.61556e-48	0.287589	0.191	0.029	1.58696e-44
13	trol	2.35861e-47	0.386726	0.277	0.058	2.31686e-43
13	CG3036	1.21287e-42	0.334782	0.219	0.041	1.1914e-38
13	Act5C2	3.79975e-34	0.58753	0.984	0.944	3.73249e-30
13	p232	2.50495e-22	0.425115	0.801	0.572	2.46061e-18
13	Cyt-c-p	9.82472e-18	0.336981	0.449	0.23	9.65082e-14
13	Fkbp392	2.29478e-16	0.356592	0.535	0.315	2.25416e-12
13	ATPsynC1	3.70739e-16	0.373018	0.957	0.884	3.64177e-12
13	l(2)k09913	1.61808e-15	0.313752	0.426	0.229	1.58944e-11
13	Nph1	4.23015e-15	0.345829	0.512	0.299	4.15528e-11
13	tsr2	4.01391e-14	0.353888	0.945	0.875	3.94286e-10
13	bi3	6.74227e-14	0.307498	0.379	0.192	6.62293e-10
13	Nop56	2.64328e-13	0.252073	0.379	0.198	2.5965e-09
13	Sirup	5.79406e-13	0.342128	0.5	0.301	5.6915e-09
13	ATPsynbeta1	1.98163e-12	0.301665	0.828	0.705	1.94655e-08
13	sqh	8.30776e-12	0.279032	0.535	0.339	8.16071e-08
13	babos	8.60646e-12	0.253588	0.441	0.256	8.45413e-08
13	Nlp1	9.77664e-12	0.321813	0.711	0.541	9.60359e-08
13	Fkbp121	1.86724e-11	0.33569	0.859	0.752	1.83419e-07
13	Gapdh11	3.26319e-11	0.282846	0.387	0.225	3.20543e-07
13	awd1	5.2628e-11	0.358058	0.965	0.911	5.16965e-07
13	ATPsynD1	1.37223e-10	0.281716	0.535	0.365	1.34794e-06
13	COX5A	2.00928e-10	0.279645	0.391	0.234	1.97372e-06
13	CG6891	2.07901e-10	0.261658	0.441	0.275	2.04221e-06
13	porin	2.70309e-10	0.256899	0.562	0.379	2.65524e-06
13	vig22	1.91703e-09	0.25098	0.668	0.508	1.88309e-05
13	ATPsyngamma1	2.58634e-09	0.253931	0.535	0.37	2.54056e-05
13	ATPsynO1	2.97656e-09	0.252286	0.492	0.326	2.92388e-05
13	Nap11	5.57953e-09	0.274074	0.633	0.5	5.48077e-05
13	blw1	7.53284e-09	0.278151	0.699	0.557	7.3995e-05
13	HmgD2	1.03207e-08	0.283901	0.859	0.786	0.00010138
13	COX7A1	1.29584e-08	0.256633	0.566	0.419	0.00012729
13	Act42A2	1.9457e-08	0.29975	0.711	0.6	0.000191126
13	CCT5	6.96763e-08	0.25063	0.434	0.297	0.00068443
13	Vha16-11	1.01548e-07	0.25826	0.699	0.598	0.000997509
13	dUTPase2	1.15658e-06	0.256789	0.523	0.389	0.0113611
14	Obp99a	1.54526e-281	2.32176	1	0.185	1.51791e-277
15	lncRNA:Hsromega5	1.05266e-126	2.66843	1	0.746	1.03402e-122
15	ftz-f1	6.48722e-26	0.399236	0.259	0.07	6.3724e-22
15	lncRNA:CR433142	9.6745e-17	0.32412	0.278	0.101	9.50326e-13
15	CG423423	2.78037e-16	0.663652	0.551	0.321	2.73116e-12
15	nrm2	7.17987e-16	0.376554	0.317	0.132	7.05279e-12
15	cv-22	1.87443e-15	0.403781	0.312	0.131	1.84126e-11
15	luna2	6.77535e-14	0.378741	0.488	0.267	6.65542e-10
15	mbl4	1.69051e-13	0.520923	0.746	0.584	1.66059e-09
15	mgl1	1.51125e-12	0.294019	0.366	0.178	1.4845e-08
15	Prosap2	3.77061e-12	0.349809	0.546	0.33	3.70387e-08
15	fus1	1.02902e-11	0.250135	0.273	0.12	1.0108e-07
15	MYPT-75D1	8.34424e-11	0.253619	0.288	0.133	8.19655e-07
15	CG14073	1.24858e-10	0.253759	0.244	0.106	1.22648e-06
15	lola5	1.92642e-09	0.371001	0.659	0.484	1.89232e-05
15	CG436584	1.53026e-07	0.37154	0.522	0.384	0.00150318
15	CG323691	5.11695e-07	0.254252	0.298	0.171	0.00502638
15	Nipped-B2	8.68572e-07	0.319005	0.561	0.431	0.00853199
15	Gli2	1.46476e-06	0.264042	0.415	0.281	0.0143884
15	kek12	3.80315e-06	0.357655	0.454	0.328	0.0373583
16	Hsp231	8.86732e-80	1.09434	1	0.968	8.71037e-76
16	Hsp261	4.41206e-67	0.987306	1	0.95	4.33396e-63
16	Hsp681	1.19212e-28	0.644291	0.797	0.476	1.17102e-24
16	Hsp70Bc1	6.52383e-19	0.532122	0.429	0.185	6.40836e-15
16	DnaJ-11	1.395e-14	0.450009	0.65	0.409	1.37031e-10
16	Hsp271	1.43549e-12	0.435904	0.972	0.913	1.41008e-08
16	Hsp831	2.73893e-11	0.319881	1	0.969	2.69045e-07
16	Cyp11	3.40329e-11	0.292652	0.989	0.969	3.34305e-07
16	His4r	3.4246e-10	0.28216	0.994	0.978	3.36398e-06
16	CG6770	4.74156e-10	0.395061	0.977	0.922	4.65764e-06
16	E(spl)m3-HLH2	3.00439e-08	0.33669	0.814	0.655	0.000295121
16	E(spl)mbeta-HLH2	6.20992e-08	0.382975	0.932	0.849	0.000610001
16	E(spl)m2-BFM3	3.33685e-07	0.378877	0.78	0.645	0.00327778
16	E(spl)malpha-BFM2	1.00428e-06	0.325182	0.898	0.815	0.00986501
16	HmgD3	1.50346e-06	0.295292	0.87	0.786	0.0147685
16	awd2	2.6135e-06	0.254685	0.966	0.911	0.0256724
17	bnl	1.01558e-212	1.08266	0.489	0.033	9.97605e-209
17	Ance-2	2.50973e-102	0.359886	0.222	0.014	2.4653e-98
17	sog1	1.08103e-76	1.40314	0.688	0.194	1.0619e-72
17	dve	5.68384e-70	0.382017	0.29	0.034	5.58324e-66
17	oc1	3.6102e-67	0.665005	0.381	0.062	3.5463e-63
17	Ance	3.95299e-52	2.74846	0.784	0.42	3.88303e-48
17	CG4914	4.75536e-31	0.485955	0.364	0.103	4.67119e-27
17	mirr1	6.28872e-23	0.295205	0.284	0.079	6.17741e-19
17	Pdi2	1.61395e-09	0.352028	0.773	0.604	1.58538e-05
17	cv-c2	4.49849e-09	0.310769	0.29	0.137	4.41886e-05
17	nw3	4.723e-09	0.364226	0.739	0.581	4.6394e-05
17	klu1	2.20843e-08	0.298672	0.352	0.195	0.000216934
17	CG7675	4.68011e-07	0.260359	0.443	0.287	0.00459727
17	lncRNA:CR434321	6.58756e-07	0.288042	0.318	0.179	0.00647096
17	eEF1gamma2	7.222e-07	0.273902	0.886	0.828	0.00709417
17	lost	7.3424e-07	0.255668	0.631	0.462	0.00721244
17	sesB	1.56732e-06	0.252335	0.92	0.811	0.0153958
17	ImpE21	1.86355e-06	0.694818	0.841	0.739	0.0183056
18	IRSp53	2.88421e-98	0.503513	0.417	0.032	2.83316e-94
18	Fs	1.00072e-80	0.463473	0.34	0.026	9.83011e-77
18	CG96911	5.99857e-80	1.38201	0.883	0.221	5.89239e-76
18	Gasp1	5.05873e-72	0.95985	0.728	0.136	4.96919e-68
18	aay	1.59239e-67	0.578838	0.301	0.025	1.56421e-63
18	B-H2	5.06654e-64	0.350927	0.262	0.02	4.97686e-60
18	CG3902	1.90048e-54	0.765854	0.592	0.115	1.86684e-50
18	CG96891	2.22754e-53	0.911784	0.786	0.212	2.18811e-49
18	aop4	5.79325e-51	1.43261	0.981	0.527	5.69071e-47
18	CG136981	3.10266e-50	0.659013	0.709	0.165	3.04775e-46
18	Vajk4	2.07607e-49	0.261317	0.107	0.004	2.03933e-45
18	CG5653	2.77288e-48	0.347974	0.233	0.02	2.7238e-44
18	Tsp74F	1.60121e-47	0.364658	0.291	0.032	1.57286e-43
18	nkd1	4.69374e-46	0.886092	0.806	0.25	4.61066e-42
18	Idgf6	1.00858e-45	0.527819	0.272	0.029	9.90731e-42
18	tutl	7.57603e-45	0.715922	0.68	0.171	7.44193e-41
18	sev	2.49005e-44	0.271014	0.175	0.013	2.44598e-40
18	B-H1	7.94149e-44	0.437628	0.35	0.049	7.80093e-40
18	CG463851	7.06011e-43	0.636299	0.505	0.099	6.93515e-39
18	rst2	2.74078e-41	0.675424	0.699	0.188	2.69227e-37
18	Tis11	5.97287e-40	0.621755	0.641	0.165	5.86715e-36
18	TwdlE	5.60328e-39	0.424804	0.223	0.023	5.5041e-35
18	pwn	9.04659e-39	0.444998	0.408	0.071	8.88647e-35
18	CG120251	1.56275e-38	0.659294	0.534	0.125	1.53508e-34
18	CG156281	2.30972e-37	0.702626	0.67	0.194	2.26884e-33
18	Lfg	3.41974e-37	0.37977	0.301	0.042	3.35921e-33
18	ced-6	4.03256e-37	0.547244	0.563	0.135	3.96119e-33
18	Tsp42Ea1	6.33182e-37	0.754824	0.854	0.334	6.21975e-33
18	so1	6.59936e-37	0.503966	0.456	0.092	6.48256e-33
18	sls1	1.40862e-36	0.569614	0.398	0.072	1.38369e-32
18	lft1	2.45035e-36	0.657578	0.757	0.242	2.40698e-32
18	nrm3	7.43478e-36	0.53824	0.553	0.131	7.30318e-32
18	tfc	4.92207e-35	0.507506	0.427	0.086	4.83494e-31
18	Ccdc85	6.05186e-34	0.793254	0.544	0.144	5.94475e-30
18	CG32638	4.4946e-33	0.266742	0.243	0.031	4.41505e-29
18	Diap11	8.75037e-33	0.792551	0.913	0.438	8.59548e-29
18	Vdup1	1.06651e-31	0.551409	0.65	0.197	1.04763e-27
18	ed2	3.14653e-31	0.943513	0.932	0.543	3.09084e-27
18	asRNA:CR45889	3.38805e-31	0.787738	0.223	0.029	3.32808e-27
18	lncRNA:CR433143	8.53363e-31	0.422734	0.456	0.101	8.38259e-27
18	tmod1	2.37846e-30	0.538146	0.515	0.135	2.33636e-26
18	CG10211	1.95283e-29	0.27271	0.214	0.027	1.91826e-25
18	verm1	7.12339e-29	0.733551	0.786	0.334	6.99731e-25
18	sdt	8.99251e-29	0.480249	0.534	0.145	8.83334e-25
18	gl1	3.43753e-28	0.532645	0.456	0.113	3.37668e-24
18	kirre2	2.76817e-27	0.619896	0.641	0.21	2.71917e-23
18	Pcd	4.85263e-27	0.454603	0.359	0.077	4.76674e-23
18	CG59532	5.36081e-27	0.516102	0.573	0.17	5.26593e-23
18	CG11686	7.96699e-27	0.456112	0.466	0.121	7.82598e-23
18	CG76751	1.92284e-26	0.750228	0.709	0.285	1.88881e-22
18	Tat	2.82476e-26	0.38923	0.379	0.085	2.77476e-22
18	Fas32	1.37833e-25	0.742218	0.942	0.605	1.35393e-21
18	CG44325	1.63579e-25	0.631732	0.845	0.422	1.60683e-21
18	wb	1.66111e-25	0.455063	0.379	0.088	1.63171e-21
18	Tsp66E1	2.92344e-25	0.621653	0.524	0.163	2.87169e-21
18	stx2	3.99011e-25	0.510377	0.583	0.189	3.91949e-21
18	Tmhs	4.33089e-25	0.360199	0.388	0.09	4.25423e-21
18	mt:Cyt-b2	4.34056e-25	0.698974	0.99	0.926	4.26373e-21
18	CG43742	5.30943e-25	0.488027	0.612	0.196	5.21546e-21
18	cic2	1.16985e-24	0.569382	0.777	0.323	1.14915e-20
18	Myc4	1.72212e-24	0.705322	0.728	0.307	1.69164e-20
18	CG31710	4.17673e-23	0.406801	0.369	0.09	4.10281e-19
18	l(3)02640	6.96437e-23	0.290615	0.252	0.046	6.8411e-19
18	chrb3	1.70497e-22	0.7011	0.806	0.414	1.67479e-18
18	eya2	4.59073e-22	0.602162	0.68	0.277	4.50947e-18
18	fok	6.68051e-22	0.446833	0.408	0.112	6.56227e-18
18	aqz2	1.0368e-21	0.615332	1	0.925	1.01845e-17
18	pAbp1	1.27208e-21	0.527863	1	0.971	1.24957e-17
18	RpS26	1.46601e-21	0.410269	1	0.998	1.44006e-17
18	Xrp13	2.32742e-21	0.662056	0.864	0.497	2.28622e-17
18	CG5065	4.45359e-21	0.390577	0.359	0.091	4.37476e-17
18	mt:CoIII2	4.87714e-21	0.578265	1	0.987	4.79082e-17
18	klu2	6.37101e-21	0.451032	0.563	0.194	6.25824e-17
18	hdc5	1.3046e-20	0.570385	1	0.768	1.28151e-16
18	ken	3.47155e-20	0.421858	0.398	0.114	3.4101e-16
18	Traf4	6.73368e-20	0.327829	0.282	0.062	6.6145e-16
18	mt:CoI2	9.31725e-20	0.585953	1	0.959	9.15233e-16
18	CG17754	9.39341e-20	0.259291	0.233	0.045	9.22715e-16
18	kmr1	1.03901e-19	0.482537	0.524	0.183	1.02062e-15
18	scyl3	1.84852e-19	0.8269	0.874	0.617	1.8158e-15
18	CG42327	2.02577e-19	0.295915	0.32	0.078	1.98991e-15
18	grh1	2.81559e-19	0.554086	0.66	0.284	2.76576e-15
18	CG133002	4.79613e-19	0.350382	0.417	0.123	4.71123e-15
18	Rbfox1	6.54446e-19	0.582381	0.485	0.17	6.42862e-15
18	mnb1	6.74798e-19	0.419674	0.67	0.268	6.62854e-15
18	eEF1alpha12	1.06756e-18	0.366049	1	1	1.04866e-14
18	mt:ND2	2.40179e-18	0.412467	0.544	0.2	2.35928e-14
18	CG63981	4.14033e-18	0.480478	0.689	0.309	4.06704e-14
18	obst-A	4.40613e-18	0.29937	0.301	0.074	4.32814e-14
18	stv	5.21356e-18	0.381779	0.476	0.159	5.12128e-14
18	rgn	6.84688e-18	0.33779	0.398	0.118	6.72569e-14
18	Paics	1.88256e-17	0.456369	0.641	0.279	1.84924e-13
18	CG42747	1.89784e-17	0.317378	0.379	0.111	1.86425e-13
18	CG8306	2.03895e-17	0.330914	0.379	0.111	2.00286e-13
18	mrt	2.82443e-17	0.311823	0.311	0.081	2.77444e-13
18	kis2	3.6056e-17	0.420481	0.612	0.248	3.54178e-13
18	E(spl)m3-HLH3	3.94611e-17	0.775486	0.883	0.656	3.87627e-13
18	larp	4.42056e-17	0.371582	0.466	0.158	4.34231e-13
18	serp	4.61945e-17	0.360222	0.437	0.144	4.53769e-13
18	CG91501	4.91959e-17	0.265809	0.175	0.031	4.83252e-13
18	cora	5.65129e-17	0.343585	0.408	0.129	5.55126e-13
18	CrebA1	7.02017e-17	0.463621	0.476	0.17	6.89591e-13
18	mt:ND43	7.8634e-17	0.511243	0.971	0.706	7.72422e-13
18	Pgant9	9.70684e-17	0.3205	0.35	0.1	9.53503e-13
18	PAN32	1.43266e-16	0.522686	0.631	0.288	1.4073e-12
18	ttk1	1.79157e-16	0.419651	0.515	0.196	1.75986e-12
18	E(spl)mdelta-HLH1	1.97663e-16	0.656187	0.67	0.348	1.94164e-12
18	Hex-A	2.01541e-16	0.276271	0.282	0.071	1.97974e-12
18	mtgo2	3.30657e-16	0.427075	0.621	0.266	3.24805e-12
18	GEFmeso	3.77733e-16	0.335339	0.35	0.103	3.71047e-12
18	mt:CoII2	4.51322e-16	0.501337	0.99	0.97	4.43334e-12
18	CG423425	4.79746e-16	0.502805	0.689	0.321	4.71254e-12
18	Rm621	4.97903e-16	0.503161	0.99	0.858	4.89091e-12
18	Su(Tpl)1	5.95441e-16	0.437169	0.515	0.203	5.84902e-12
18	melt	7.53183e-16	0.335335	0.34	0.101	7.39852e-12
18	Tom2	8.12797e-16	0.917438	0.777	0.594	7.98411e-12
18	Drat	1.07059e-15	0.488837	0.456	0.176	1.05164e-11
18	mt:ATPase62	1.12919e-15	0.514916	0.99	0.94	1.1092e-11
18	kst1	1.13244e-15	0.335678	0.437	0.15	1.11239e-11
18	CG10283	2.93277e-15	0.316772	0.252	0.063	2.88086e-11
18	lncRNA:Hsromega6	3.1194e-15	0.441851	0.971	0.748	3.06419e-11
18	Gadd453	3.25489e-15	0.790238	0.728	0.453	3.19728e-11
18	fus2	3.63111e-15	0.312338	0.379	0.121	3.56684e-11
18	CG339781	5.32235e-15	0.37457	0.553	0.225	5.22814e-11
18	danr	5.4088e-15	0.295935	0.311	0.089	5.31306e-11
18	CG3726	5.61589e-15	0.332655	0.282	0.077	5.51649e-11
18	drl1	6.34332e-15	0.403778	0.379	0.127	6.23104e-11
18	lncRNA:CR343351	6.71814e-15	0.483016	0.971	0.895	6.59923e-11
18	raskol1	8.29888e-15	0.367795	0.495	0.192	8.15199e-11
18	inaE2	1.00856e-14	0.284996	0.369	0.117	9.90705e-11
18	Inx32	1.08775e-14	0.421607	0.68	0.33	1.06849e-10
18	magu	1.113e-14	0.35382	0.32	0.097	1.0933e-10
18	Fbxl7	1.1559e-14	0.292357	0.291	0.082	1.13544e-10
18	RpL40	1.40088e-14	0.447115	0.99	0.986	1.37608e-10
18	how	1.82693e-14	0.298899	0.379	0.124	1.79459e-10
18	Prosap3	2.39247e-14	0.406167	0.689	0.33	2.35012e-10
18	sano	2.55834e-14	0.340722	0.34	0.108	2.51306e-10
18	chas	2.63096e-14	0.27979	0.291	0.083	2.58439e-10
18	fax3	4.55426e-14	0.425574	0.971	0.724	4.47365e-10
18	CG5346	9.92776e-14	0.26363	0.34	0.107	9.75204e-10
18	CG437362	1.04697e-13	0.382295	0.612	0.281	1.02844e-09
18	mt:ND62	1.18157e-13	0.467801	0.845	0.564	1.16065e-09
18	eIF4A	1.22927e-13	0.360298	1	0.98	1.20751e-09
18	CG6287	1.41449e-13	0.454632	0.602	0.286	1.38946e-09
18	CG6040	1.42194e-13	0.256286	0.272	0.076	1.39677e-09
18	shot1	1.83513e-13	0.33609	0.427	0.159	1.80264e-09
18	Sema1b	2.65926e-13	0.255378	0.32	0.1	2.6122e-09
18	klar4	5.85273e-13	0.398036	0.816	0.461	5.74914e-09
18	nuf	8.71266e-13	0.340334	0.476	0.194	8.55845e-09
18	Trf23	9.39506e-13	0.416754	0.757	0.406	9.22877e-09
18	pix1	1.62282e-12	0.400209	0.573	0.279	1.5941e-08
18	Gdap2	1.99185e-12	0.301542	0.282	0.087	1.95659e-08
18	CG344171	2.03955e-12	0.355871	0.456	0.185	2.00345e-08
18	br3	2.46897e-12	0.429287	0.796	0.471	2.42527e-08
18	CG84681	2.56891e-12	0.34713	0.398	0.152	2.52344e-08
18	CG30069	2.69354e-12	0.342403	0.32	0.108	2.64586e-08
18	spen3	3.08142e-12	0.482199	0.748	0.46	3.02688e-08
18	fj2	3.2563e-12	0.398891	0.573	0.272	3.19866e-08
18	RpL37a	3.70327e-12	0.308489	0.99	0.997	3.63772e-08
18	ds1	4.01398e-12	0.295824	0.35	0.122	3.94294e-08
18	l(3)L12311	6.09816e-12	0.297652	0.466	0.191	5.99022e-08
18	bowl1	9.44215e-12	0.335893	0.524	0.235	9.27502e-08
18	Pits2	9.47263e-12	0.352014	0.602	0.291	9.30496e-08
18	RhoGAP18B	9.93517e-12	0.291299	0.33	0.115	9.75932e-08
18	simj1	1.16524e-11	0.319775	0.398	0.155	1.14461e-07
18	CG8312	1.32535e-11	0.27427	0.35	0.124	1.30189e-07
18	Lsd-2	1.54677e-11	0.259965	0.291	0.095	1.51939e-07
18	bbg	2.09299e-11	0.288976	0.398	0.155	2.05595e-07
18	Socs36E1	2.23064e-11	0.359805	0.408	0.168	2.19116e-07
18	NijA	2.26624e-11	0.405563	0.553	0.273	2.22613e-07
18	SKIP	2.29675e-11	0.319246	0.359	0.135	2.2561e-07
18	knk1	2.87111e-11	0.279368	0.408	0.161	2.82029e-07
18	ex	3.09181e-11	0.273974	0.408	0.159	3.03709e-07
18	SNF4Agamma1	3.33603e-11	0.329191	0.311	0.11	3.27698e-07
18	CG450501	3.63237e-11	0.336595	0.621	0.306	3.56808e-07
18	Sema2b1	4.17901e-11	0.304679	0.515	0.231	4.10504e-07
18	ckn	4.71421e-11	0.260172	0.33	0.118	4.63077e-07
18	Ppa2	5.03348e-11	0.410154	0.641	0.347	4.94439e-07
18	l(3)neo381	7.36797e-11	0.405921	0.699	0.414	7.23756e-07
18	CG1806	7.50348e-11	0.268651	0.379	0.147	7.37067e-07
18	Atg8a2	8.16416e-11	0.299803	0.777	0.42	8.01966e-07
18	babos1	8.54694e-11	0.413294	0.524	0.258	8.39566e-07
18	E(spl)m2-BFM4	8.96053e-11	0.88728	0.786	0.645	8.80193e-07
18	St2	8.96443e-11	0.272194	0.291	0.1	8.80576e-07
18	Btk29A1	9.94417e-11	0.365186	0.602	0.312	9.76816e-07
18	CG447741	1.05148e-10	0.333804	0.495	0.23	1.03287e-06
18	BNIP31	1.16292e-10	0.332497	0.505	0.235	1.14234e-06
18	olf413	1.3628e-10	0.309635	0.35	0.134	1.33868e-06
18	sbb5	1.57267e-10	0.343817	0.835	0.481	1.54483e-06
18	Oda2	1.65634e-10	0.397869	1	0.903	1.62702e-06
18	kuz3	2.44139e-10	0.339854	0.67	0.367	2.39818e-06
18	Clic1	2.98914e-10	0.332259	0.524	0.257	2.93624e-06
18	yps1	3.04139e-10	0.376125	0.709	0.42	2.98756e-06
18	CBP	3.04681e-10	0.294558	0.369	0.149	2.99289e-06
18	Spn43Aa3	3.12144e-10	0.651785	0.427	0.203	3.06619e-06
18	mt:ND52	3.15825e-10	0.376562	0.942	0.733	3.10235e-06
18	Brd1	3.36319e-10	0.668111	0.408	0.196	3.30366e-06
18	CG28651	3.75742e-10	0.318606	0.466	0.213	3.69091e-06
18	REPTOR-BP	3.98668e-10	0.258067	0.35	0.135	3.91612e-06
18	lncRNA:CR428624	5.54878e-10	0.293826	0.573	0.283	5.45057e-06
18	ft1	5.99899e-10	0.265599	0.466	0.206	5.8928e-06
18	vari1	6.28526e-10	0.300674	0.544	0.268	6.17402e-06
18	trx1	6.36854e-10	0.305637	0.456	0.207	6.25582e-06
18	CG144781	1.00637e-09	0.303437	0.388	0.167	9.88558e-06
18	E(spl)m7-HLH4	1.08133e-09	0.600935	0.961	0.845	1.06219e-05
18	rdx1	1.26621e-09	0.270787	0.447	0.199	1.2438e-05
18	shn	1.72707e-09	0.269657	0.34	0.136	1.6965e-05
18	shg	2.64137e-09	0.334299	0.485	0.239	2.59462e-05
18	Hipk	2.72285e-09	0.341322	0.437	0.203	2.67465e-05
18	path	3.2913e-09	0.460399	0.369	0.162	3.23304e-05
18	Cht21	3.34904e-09	0.267591	0.417	0.185	3.28976e-05
18	upSET	3.80271e-09	0.255193	0.282	0.104	3.73541e-05
18	CG332292	4.52541e-09	0.313708	0.573	0.304	4.44531e-05
18	kek13	6.18804e-09	0.437233	0.573	0.328	6.07852e-05
18	Droj2	6.80856e-09	0.286944	0.485	0.24	6.68805e-05
18	RhoGAP71E	7.5262e-09	0.27293	0.35	0.148	7.39299e-05
18	Ip2591	7.83607e-09	0.378891	0.66	0.417	7.69737e-05
18	glec2	7.89992e-09	0.45715	0.544	0.311	7.76009e-05
18	Hsc70-4	8.0489e-09	0.400943	1	0.968	7.90644e-05
18	CG426741	9.45815e-09	0.263105	0.35	0.147	9.29074e-05
18	crp3	9.56609e-09	0.384615	0.621	0.375	9.39677e-05
18	pyd2	1.16038e-08	0.315966	0.602	0.341	0.000113984
18	Inx22	1.19263e-08	0.40295	0.767	0.546	0.000117152
18	CG423941	1.28734e-08	0.296914	0.67	0.391	0.000126455
18	Tsp42Ee	1.53873e-08	0.374866	0.612	0.362	0.000151149
18	CG10939	1.82846e-08	0.329607	0.553	0.312	0.00017961
18	ogre2	2.08025e-08	0.393078	0.689	0.451	0.000204343
18	mt:ND3	2.18763e-08	0.286773	0.485	0.244	0.000214891
18	NAT11	2.21762e-08	0.286699	0.447	0.219	0.000217837
18	Fer2LCH2	2.45085e-08	0.354202	0.748	0.506	0.000240747
18	Lk63	2.92791e-08	0.301734	0.641	0.369	0.000287608
18	His3.3B1	3.58727e-08	0.343306	0.971	0.853	0.000352377
18	Egfr1	3.68729e-08	0.262835	0.388	0.178	0.000362203
18	crb1	3.99902e-08	0.257015	0.427	0.204	0.000392824
18	Sxl1	4.52895e-08	0.291436	0.427	0.21	0.000444879
18	CycG1	4.89533e-08	0.285783	0.67	0.394	0.000480869
18	DCP2	5.22127e-08	0.280234	0.466	0.236	0.000512886
18	lola6	6.72638e-08	0.265998	0.767	0.485	0.000660732
18	eEF22	9.46795e-08	0.294783	0.913	0.699	0.000930037
18	CG2310	9.88366e-08	0.307714	0.524	0.293	0.000970872
18	Not11	9.94537e-08	0.258235	0.476	0.245	0.000976933
18	kuk	1.68444e-07	0.266404	0.408	0.201	0.00165463
18	chn2	1.79983e-07	0.352393	0.476	0.258	0.00176797
18	RpL29	1.87014e-07	0.283342	0.922	0.663	0.00183704
18	Tina-1	2.8695e-07	0.31546	0.544	0.322	0.00281871
18	sd1	3.8945e-07	0.259079	0.466	0.241	0.00382557
18	Mmp24	4.73784e-07	0.286221	0.621	0.393	0.00465398
18	Non11	5.0715e-07	0.25346	0.65	0.398	0.00498174
18	Pdcd42	8.31421e-07	0.284804	0.874	0.661	0.00816705
18	emc2	9.3044e-07	0.552787	0.777	0.688	0.00913972
18	corto1	9.74908e-07	0.286553	0.476	0.266	0.00957652
18	wech2	1.19681e-06	0.268188	0.408	0.211	0.0117562
18	Nipped-B3	1.52193e-06	0.276746	0.68	0.431	0.01495
18	ctp	1.55348e-06	0.287369	0.806	0.6	0.0152598
18	CG319973	1.80594e-06	0.254776	0.495	0.277	0.0177398
18	cg1	1.82586e-06	0.259916	0.456	0.254	0.0179354
18	CG8036	1.84678e-06	0.470407	0.495	0.31	0.0181409
19	sim	2.72759e-198	0.334346	0.206	0.003	2.67931e-194
19	lncRNA:CR30009	4.12738e-194	2.49232	0.833	0.075	4.05433e-190
19	SoxN	3.89971e-158	0.870829	0.5	0.029	3.83069e-154
19	Task6	9.06718e-148	0.253736	0.176	0.003	8.90669e-144
19	CG9650	2.83382e-125	0.548992	0.382	0.021	2.78367e-121
19	gcm	1.92157e-107	0.566412	0.333	0.019	1.88756e-103
19	BobA	4.83763e-95	0.252534	0.147	0.004	4.752e-91
19	CG42238	3.4363e-56	0.75164	0.539	0.091	3.37548e-52
19	ACC	2.11245e-52	0.339531	0.245	0.021	2.07506e-48
19	Reck	2.44121e-47	0.271455	0.196	0.015	2.398e-43
19	nmo2	4.24557e-47	1.55093	0.941	0.467	4.17042e-43
19	Rbp	1.6703e-42	0.27003	0.186	0.015	1.64074e-38
19	E(spl)m5-HLH	3.56021e-40	0.543294	0.255	0.029	3.49719e-36
19	Tet4	1.98442e-39	1.28162	0.931	0.545	1.9493e-35
19	unc-5	1.23745e-38	0.323851	0.235	0.026	1.21555e-34
19	zfh1	1.92208e-38	0.333071	0.245	0.028	1.88806e-34
19	wb1	1.11962e-36	0.594777	0.441	0.088	1.0998e-32
19	px	1.84267e-31	0.500357	0.402	0.083	1.81006e-27
19	CG42260	8.72451e-31	0.321813	0.265	0.039	8.57008e-27
19	aop5	8.38029e-30	1.15361	0.892	0.528	8.23196e-26
19	Sema1a2	1.47864e-29	0.513621	0.441	0.103	1.45247e-25
19	Mmp25	3.51674e-29	1.30528	0.784	0.391	3.4545e-25
19	ptc	3.22651e-25	0.553868	0.5	0.147	3.1694e-21
19	fne1	5.54e-25	0.27606	0.176	0.022	5.44194e-21
19	glec3	2.74364e-22	1.19919	0.676	0.309	2.69508e-18
19	lncRNA:Hsromega7	7.26016e-21	1.12354	0.941	0.748	7.13165e-17
19	twit2	1.10512e-19	0.745745	0.343	0.092	1.08556e-15
19	aqz3	6.52905e-19	0.879067	0.98	0.925	6.41348e-15
19	Rbfox11	7.68344e-19	0.730954	0.471	0.171	7.54744e-15
19	Alh	8.26635e-19	0.439652	0.392	0.117	8.12003e-15
19	CycE1	5.2618e-18	0.577523	0.373	0.111	5.16867e-14
19	klg3	7.489e-18	0.292906	0.343	0.091	7.35645e-14
19	dap1	2.93678e-17	0.688098	0.471	0.175	2.8848e-13
19	msi3	3.0853e-16	0.557688	0.549	0.23	3.03069e-12
19	dac1	2.96925e-14	0.326628	0.265	0.071	2.91669e-10
19	CG423426	3.27128e-13	0.536961	0.627	0.322	3.21338e-09
19	fz1	3.65755e-12	0.572037	0.48	0.227	3.59282e-08
19	stg2	7.73504e-12	0.86048	0.686	0.417	7.59813e-08
19	aos	1.61396e-11	0.296428	0.255	0.077	1.58539e-07
19	E(spl)m4-BFM1	3.52866e-11	0.848175	0.863	0.699	3.4662e-07
19	E(spl)mgamma-HLH2	5.78734e-10	0.866837	0.804	0.636	5.68491e-06
19	raskol2	1.60559e-09	0.399673	0.412	0.193	1.57717e-05
19	CG436585	1.98417e-09	0.450884	0.627	0.384	1.94905e-05
19	corto2	3.70864e-09	0.456162	0.49	0.265	3.643e-05
19	GstZ21	3.93641e-09	0.292738	0.235	0.08	3.86673e-05
19	sty	7.34487e-09	0.312902	0.275	0.102	7.21487e-05
19	lola7	4.87753e-08	0.406559	0.735	0.485	0.00047912
19	mamo3	8.77563e-08	0.422262	0.539	0.305	0.00086203
19	Trf24	8.97488e-08	0.411363	0.627	0.407	0.000881602
19	CG139282	1.69659e-07	0.286833	0.343	0.155	0.00166656
19	CG344011	2.28038e-07	0.265057	0.363	0.172	0.00224002
19	lncRNA:roX23	2.77291e-07	0.377945	0.814	0.613	0.00272383
19	wech3	4.21233e-07	0.345983	0.402	0.211	0.00413777
19	Egfr2	7.05614e-07	0.267215	0.363	0.178	0.00693124
19	pum6	7.28696e-07	0.408097	0.784	0.622	0.00715798
19	skd3	7.6384e-07	0.271007	0.471	0.255	0.0075032
19	Crtc	1.84655e-06	0.253965	0.304	0.141	0.0181387
19	lncRNA:roX15	3.42028e-06	0.337605	0.765	0.557	0.0335975
19	CG437363	3.76363e-06	0.279097	0.49	0.282	0.0369701
19	Psc2	4.28182e-06	0.318971	0.422	0.241	0.0420603
19	CG450502	4.77695e-06	0.26793	0.51	0.307	0.046924
20	twi	0	0.690697	0.44	0.003	0
20	Him	6.086e-249	1.37845	0.488	0.014	5.97827e-245
20	Act87E	6.43986e-170	0.482998	0.25	0.005	6.32587e-166
20	zfh11	1.31501e-62	0.615349	0.333	0.027	1.29173e-58
20	CG96501	1.68618e-51	0.452413	0.274	0.022	1.65634e-47
20	E(spl)m6-BFM1	7.5234e-45	1.6636	0.679	0.17	7.39024e-41
20	SPARC	1.33331e-43	0.737714	0.357	0.044	1.30971e-39
20	Plod	3.33102e-22	0.254629	0.202	0.027	3.27206e-18
20	scf	2.04072e-20	0.40423	0.357	0.081	2.0046e-16
20	Act5C3	5.14436e-15	0.837772	0.964	0.944	5.05331e-11
20	trol1	8.38308e-12	0.399228	0.238	0.062	8.2347e-08
20	CG1572	2.32995e-11	0.43373	0.298	0.093	2.28871e-07
20	chic	2.35098e-10	0.53363	0.94	0.896	2.30937e-06
20	cib2	1.00303e-09	0.652109	0.929	0.836	9.85272e-06
20	CG142071	9.07412e-09	0.342743	0.405	0.174	8.91351e-05
20	CCT7	1.42383e-08	0.2878	0.393	0.164	0.000139863
20	miple22	4.54749e-08	0.48679	0.607	0.364	0.0004467
20	Mlc-c	1.60361e-07	0.43185	0.56	0.334	0.00157522
20	sqh1	2.05079e-07	0.405878	0.571	0.341	0.00201449
20	sn1	6.62143e-07	0.360665	0.429	0.221	0.00650423
20	CG18901	1.21469e-06	0.276054	0.333	0.147	0.0119319
20	CG32280	3.13489e-06	0.252699	0.202	0.073	0.030794
21	Glt	0	1.56411	0.616	0.01	0
21	Gal	0	1.01339	0.479	0.004	0
21	Hml	0	0.926712	0.356	0.002	0
21	Col4a1	0	0.913416	0.384	0.003	0
21	Pxn	0	0.913056	0.37	0.004	0
21	CG34331	0	0.824385	0.397	0.006	0
21	fat-spondin	0	0.817558	0.411	0.003	0
21	CG1092	0	0.494752	0.26	0.001	0
21	CG46491	0	0.435687	0.301	0.003	0
21	srp	0	0.332655	0.247	0.001	0
21	vkg	1.95865e-304	0.378348	0.219	0.001	1.92398e-300
21	CG14629	3.05611e-288	0.407324	0.247	0.002	3.00201e-284
21	CG5397	1.77446e-276	0.36272	0.219	0.001	1.74306e-272
21	CG33494	9.09995e-270	0.780254	0.342	0.005	8.93888e-266
21	CG8501	3.40771e-264	1.7744	0.575	0.016	3.3474e-260
21	Ance-5	1.6076e-263	0.422241	0.233	0.002	1.57915e-259
21	Gs1	1.81128e-263	0.476837	0.301	0.004	1.77922e-259
21	CG9372	5.88009e-251	0.544801	0.329	0.005	5.77601e-247
21	Ndae1	5.19661e-240	0.746088	0.315	0.005	5.10463e-236
21	spz	1.68705e-239	0.391533	0.247	0.003	1.65719e-235
21	NimC1	1.68705e-239	0.450427	0.247	0.003	1.65719e-235
21	Hexo2	4.21173e-233	0.658563	0.356	0.006	4.13718e-229
21	Had2	1.2647e-232	0.464062	0.26	0.003	1.24231e-228
21	Karl	1.04599e-225	0.672621	0.329	0.006	1.02747e-221
21	eater	2.6381e-225	0.36272	0.192	0.001	2.59141e-221
21	CG31337	1.80228e-221	0.489954	0.301	0.005	1.77038e-217
21	CG4927	3.99174e-218	0.331573	0.192	0.002	3.92109e-214
21	HP1D3csd	1.28094e-216	0.492351	0.247	0.003	1.25827e-212
21	lncRNA:CR45018	9.36655e-216	0.460827	0.301	0.005	9.20076e-212
21	CG43124	4.06319e-211	0.679406	0.384	0.009	3.99127e-207
21	CG2444	7.39427e-210	0.905883	0.384	0.009	7.26339e-206
21	Aldh7A1	5.45776e-206	0.268404	0.151	0.001	5.36116e-202
21	He	1.47575e-192	0.730842	0.329	0.007	1.44963e-188
21	CG4950	4.01288e-190	0.284105	0.164	0.001	3.94185e-186
21	Mec2	2.53506e-182	0.390333	0.233	0.003	2.49019e-178
21	lncRNA:CR42715	5.54726e-180	0.284225	0.151	0.001	5.44907e-176
21	NtR	3.80709e-174	0.435207	0.219	0.003	3.7397e-170
21	CG33465	1.15927e-173	0.503175	0.274	0.005	1.13875e-169
21	lectin-28C	5.80363e-169	1.03029	0.397	0.012	5.70091e-165
21	Sr-CI	5.51725e-164	0.741424	0.315	0.008	5.41959e-160
21	CG4250	4.72877e-152	0.42958	0.274	0.006	4.64507e-148
21	Oat	4.78597e-143	0.432571	0.233	0.005	4.70126e-139
21	CG42807	5.409e-142	0.932029	0.356	0.012	5.31326e-138
21	CG13321	1.9335e-140	1.08734	0.356	0.012	1.89928e-136
21	pirk	1.85499e-134	0.266963	0.151	0.002	1.82216e-130
21	lectin-24Db	2.38833e-131	0.528144	0.26	0.006	2.34606e-127
21	Nplp2	2.75684e-127	0.284586	0.11	0.001	2.70804e-123
21	NimB4	1.07944e-125	0.477317	0.192	0.003	1.06033e-121
21	CG44251	4.65425e-115	0.404445	0.192	0.004	4.57187e-111
21	regucalcin	4.19846e-110	3.11267	0.822	0.097	4.12415e-106
21	CG42711	5.5484e-109	0.251436	0.11	0.001	5.45019e-105
21	Gel	4.33609e-108	0.3401	0.233	0.006	4.25934e-104
21	Jabba	1.12471e-107	0.266722	0.137	0.002	1.10481e-103
21	yellow-f	4.30391e-107	0.282304	0.151	0.002	4.22773e-103
21	CG31777	8.34012e-106	0.281584	0.164	0.003	8.1925e-102
21	zfh12	1.58764e-104	0.87299	0.452	0.027	1.55954e-100
21	Prip	6.92843e-104	1.17643	0.521	0.036	6.80579e-100
21	CG17760	4.32326e-91	0.295546	0.178	0.004	4.24674e-87
21	CG13117	3.23198e-88	0.311128	0.178	0.005	3.17477e-84
21	SPARC1	1.04248e-86	1.37453	0.521	0.044	1.02403e-82
21	olf186-M	1.83391e-70	0.368169	0.205	0.008	1.80145e-66
21	LManII	3.089e-70	0.396318	0.219	0.009	3.03432e-66
21	CG31324	3.32181e-64	0.533588	0.233	0.011	3.26302e-60
21	Ilp6	6.56043e-63	0.290405	0.192	0.008	6.44431e-59
21	CG5399	2.66617e-62	2.72874	0.63	0.094	2.61898e-58
21	Idgf61	3.86943e-59	1.01859	0.356	0.029	3.80094e-55
21	CG6310	1.98561e-56	0.56601	0.329	0.026	1.95047e-52
21	Rel	7.66241e-55	0.905245	0.507	0.064	7.52679e-51
21	Rabex-5	1.58967e-51	0.34398	0.233	0.014	1.56154e-47
21	CG31705	2.9046e-50	0.324523	0.247	0.016	2.85318e-46
21	trio	1.30172e-48	0.765843	0.438	0.053	1.27868e-44
21	CG44250	1.08728e-42	0.412188	0.164	0.009	1.06803e-38
21	Mvl	5.63754e-42	0.634344	0.356	0.04	5.53775e-38
21	Cys	6.59103e-42	0.288973	0.164	0.009	6.47437e-38
21	CG8620	9.52018e-41	1.47754	0.37	0.045	9.35168e-37
21	CG5850	1.34922e-40	0.25405	0.178	0.011	1.32534e-36
21	Mmp1	1.42388e-33	0.748843	0.397	0.06	1.39868e-29
21	GlcAT-P	1.28832e-31	0.274166	0.137	0.008	1.26552e-27
21	egh	6.44331e-31	0.425976	0.301	0.038	6.32927e-27
21	vir-1	1.88336e-30	1.25099	0.452	0.089	1.85002e-26
21	Zip99C	2.46748e-30	0.393585	0.219	0.021	2.4238e-26
21	CG13384	8.87081e-30	0.340395	0.247	0.027	8.7138e-26
21	Past1	2.4151e-27	0.711071	0.397	0.074	2.37235e-23
21	vsg	2.57845e-27	1.14542	0.562	0.151	2.53281e-23
21	Myo31DF	6.3728e-26	0.524935	0.384	0.071	6.26001e-22
21	Sap-r	6.38458e-26	0.639241	0.397	0.077	6.27157e-22
21	CG39611	2.54473e-25	0.483323	0.329	0.053	2.49969e-21
21	mars	1.63508e-24	0.346495	0.205	0.023	1.60614e-20
21	CG15721	3.26417e-24	0.891691	0.425	0.092	3.2064e-20
21	pigs	4.65609e-24	0.294336	0.219	0.026	4.57367e-20
21	Npc2a1	6.79009e-23	0.483265	0.274	0.042	6.66991e-19
21	CG14322	6.04751e-22	0.46785	0.178	0.02	5.94047e-18
21	LanA	7.34151e-22	0.500729	0.329	0.061	7.21156e-18
21	LanB1	2.01907e-21	0.574958	0.397	0.087	1.98333e-17
21	Inos	4.41227e-21	0.526718	0.233	0.034	4.33417e-17
21	CtsB	5.32672e-21	0.776862	0.493	0.139	5.23244e-17
21	Spn55B	9.246e-21	0.761176	0.301	0.056	9.08235e-17
21	sky	1.88136e-20	0.308486	0.247	0.037	1.84806e-16
21	prage	2.21088e-20	0.303042	0.219	0.03	2.17175e-16
21	Ten-m	7.21002e-19	0.600542	0.425	0.109	7.0824e-15
21	schlank1	2.10164e-18	0.682988	0.452	0.128	2.06444e-14
21	CG5854	9.95054e-18	0.343714	0.288	0.055	9.77442e-14
21	Act5C4	8.58724e-17	1.06601	1	0.944	8.43524e-13
21	l(1)G0289	8.7278e-17	0.587924	0.425	0.121	8.57332e-13
21	LanB2	1.03073e-16	0.266212	0.219	0.036	1.01248e-12
21	Cndp2	1.15962e-16	0.395999	0.26	0.05	1.13909e-12
21	Swip-11	1.43446e-16	0.371943	0.301	0.064	1.40907e-12
21	CG12290	9.55763e-16	0.266378	0.164	0.023	9.38846e-12
21	Vha16-12	3.06999e-15	1.10373	0.808	0.599	3.01565e-11
21	fabp2	4.91161e-15	1.09264	0.781	0.473	4.82467e-11
21	Snx3	6.78335e-15	0.392347	0.411	0.116	6.66329e-11
21	SCaMC	6.87245e-15	0.637702	0.342	0.093	6.75081e-11
21	Mes2	2.53534e-14	0.279974	0.164	0.025	2.49047e-10
21	RhoL	2.73445e-14	0.277011	0.274	0.06	2.68605e-10
21	lace	5.06376e-14	0.253873	0.192	0.033	4.97414e-10
21	Thor	1.10791e-13	0.517377	0.274	0.063	1.0883e-09
21	ps1	1.2777e-13	0.681009	0.466	0.165	1.25508e-09
21	l(3)05822	4.43043e-13	0.277176	0.233	0.049	4.35201e-09
21	Moe2	1.63757e-12	0.866905	0.767	0.519	1.60859e-08
21	Rho1	2.11295e-12	0.754507	0.712	0.411	2.07555e-08
21	shep3	2.53377e-12	0.780901	0.658	0.317	2.48892e-08
21	Scamp1	3.19479e-12	0.431662	0.37	0.117	3.13824e-08
21	cib3	8.93119e-12	0.747599	0.959	0.836	8.7731e-08
21	Best1	1.0327e-11	0.263411	0.219	0.048	1.01442e-07
21	CG6701	1.2769e-11	0.370818	0.26	0.066	1.2543e-07
21	cindr	1.52529e-11	0.5226	0.411	0.146	1.4983e-07
21	Fim1	1.5849e-11	0.582824	0.397	0.14	1.55685e-07
21	Gadd454	4.24296e-11	0.972607	0.726	0.454	4.16786e-07
21	Dip-B	4.39682e-11	0.26839	0.233	0.056	4.31899e-07
21	SppL	1.22323e-10	0.300803	0.356	0.114	1.20158e-06
21	CG31523	1.78725e-10	0.318409	0.219	0.053	1.75562e-06
21	Vha68-2	1.9691e-10	0.298865	0.274	0.076	1.93425e-06
21	dco	2.16966e-10	0.291733	0.26	0.071	2.13126e-06
21	MP1	3.24879e-10	0.286002	0.288	0.084	3.19128e-06
21	sn2	3.83694e-10	0.743055	0.493	0.221	3.76903e-06
21	GstO3	4.00526e-10	1.57486	0.616	0.359	3.93437e-06
21	Rip11	4.20135e-10	0.280911	0.274	0.078	4.12698e-06
21	CG426742	4.53763e-10	0.513738	0.397	0.148	4.45732e-06
21	scf1	8.07221e-10	0.429102	0.274	0.082	7.92933e-06
21	Eip74EF	1.20408e-09	0.263826	0.247	0.067	1.18277e-05
21	CG31075	1.29677e-09	0.327666	0.219	0.057	1.27382e-05
21	Sur-81	1.60556e-09	0.314342	0.274	0.082	1.57714e-05
21	Arpc2	1.91426e-09	0.29705	0.288	0.089	1.88038e-05
21	Bsg2	2.11548e-09	0.421554	0.507	0.23	2.07804e-05
21	ced-61	3.14e-09	0.37439	0.37	0.138	3.08442e-05
21	kay2	8.07942e-09	0.504712	0.562	0.296	7.93641e-05
21	Mcad	1.07034e-08	0.377234	0.26	0.081	0.000105139
21	AnxB92	3.12579e-08	0.662129	0.63	0.382	0.000307046
21	spin	9.13939e-08	0.283355	0.26	0.086	0.000897762
21	Chc	1.1422e-07	0.31429	0.342	0.135	0.00112199
21	Ae22	1.40899e-07	0.535101	0.315	0.122	0.00138405
21	chic1	1.59409e-07	0.53813	0.945	0.896	0.00156587
21	Nmda1	1.60446e-07	0.271284	0.274	0.096	0.00157606
21	cer	2.7435e-07	0.316911	0.205	0.063	0.00269494
21	CG83001	3.04375e-07	0.327158	0.315	0.123	0.00298987
21	puc2	3.56805e-07	0.35218	0.384	0.167	0.00350489
21	CG53461	3.73487e-07	0.295151	0.288	0.108	0.00366876
21	cathD	4.31255e-07	0.443779	0.342	0.145	0.00423622
21	kuz4	6.02255e-07	0.494826	0.603	0.368	0.00591595
21	NijA1	6.11628e-07	0.366709	0.534	0.274	0.00600802
21	Rac2	6.38814e-07	0.366976	0.397	0.178	0.00627507
21	Rab11	1.01397e-06	0.373642	0.534	0.291	0.00996024
21	sty1	1.14977e-06	0.288592	0.274	0.103	0.0112941
21	zip	1.60261e-06	0.418733	0.452	0.241	0.0157425
21	mys	1.78027e-06	0.349699	0.26	0.099	0.0174875
21	Chmp11	2.21482e-06	0.488345	0.329	0.151	0.0217562
21	Cdc42	2.55009e-06	0.325516	0.384	0.18	0.0250495
21	Vha26	2.6732e-06	0.288377	0.342	0.15	0.0262589
21	VhaM9.7-b	3.1184e-06	0.362898	0.301	0.127	0.0306321
21	CG15098	4.6359e-06	0.650868	0.493	0.288	0.0455385
