# Supplementary material for: Tissue dissociation for single-cell and single-nuclei RNA sequencing for low amounts of input material
Source: Front Zool. 2022 Nov 12;19:27. doi: 10.1186/s12983-022-00472-x (PMC9652833; doi:10.1186/s12983-022-00472-x)
Supplement: Supplementary file 5 — Additional file 5: Table S5. GO analysis of cell clusters identified in scRNAseq. [file 12983_2022_472_MOESM5_ESM.xlsx]

## Sheet: Cells_100GO_Terms_GOBP
Cluster 1	Cluster 2	Cluster 3	Cluster 4	Cluster 5	Cluster 6	Cluster 7	Cluster 8	Cluster 9	Cluster 10	Cluster 11	Cluster 12	Cluster 13	Cluster 14	Cluster 15	Cluster 16	Cluster 17	Cluster 18	Cluster 19	Cluster 20	Cluster 21
neuron differentiation	electron transport chain	multicellular organism development	animal organ morphogenesis	animal organ morphogenesis	ATP metabolic process	animal organ development	neuron development	tissue development	SRP-dependent cotranslational protein targeting to membrane	chaperone-mediated protein folding	nervous system development	positive regulation of potassium ion transmembrane transporter activity	nucleoside triphosphate metabolic process	sensory organ development	system process	protein folding	animal organ morphogenesis	animal organ development	animal organ development	basement membrane organization
axonogenesis	generation of precursor metabolites and energy	anatomical structure development	regulation of signal transduction	animal organ development	proton motive force-driven ATP synthesis	imaginal disc development	neurogenesis	epithelium development	cotranslational protein targeting to membrane	protein refolding	system development	regulation of potassium ion transmembrane transporter activity	purine nucleoside triphosphate biosynthetic process	animal organ development	sensory perception	chaperone-mediated protein folding	developmental process	animal organ morphogenesis	developmental process	immune system process
axon development	cellular respiration	anatomical structure morphogenesis	R3/R4 cell fate commitment	tube development	nucleoside triphosphate metabolic process	animal organ morphogenesis	neuron differentiation	animal organ development	SRP-dependent cotranslational protein targeting to membrane, translocation	protein folding	neurogenesis	positive regulation of potassium ion transmembrane transport	purine ribonucleoside triphosphate biosynthetic process	animal organ morphogenesis	sensory perception of chemical stimulus	protein refolding	anatomical structure development	anatomical structure development	regulation of muscle organ development	phagocytosis
generation of neurons	energy derivation by oxidation of organic compounds	developmental process	regulation of cell communication	imaginal disc development	ATP biosynthetic process	tissue development	nervous system development	imaginal disc development	protein targeting to ER	response to heat	neuron differentiation	positive regulation of potassium ion transport	purine ribonucleoside triphosphate metabolic process	cell differentiation	sensory perception of smell	response to heat	animal organ development	multicellular organism development	anatomical structure development	extracellular structure organization
neurogenesis	proton transmembrane transport	epithelium development	regulation of signaling	anatomical structure morphogenesis	purine ribonucleoside triphosphate biosynthetic process	tube development	cell development	animal organ morphogenesis	establishment of protein localization to endoplasmic reticulum	response to temperature stimulus	generation of neurons	regulation of potassium ion transmembrane transport	purine nucleoside triphosphate metabolic process	cellular developmental process	behavior	response to temperature stimulus	sensory organ development	developmental process	anatomical structure morphogenesis	extracellular matrix organization
neuron projection development	respiratory electron transport chain	tissue development	R3/R4 cell differentiation	tissue development	purine nucleoside triphosphate biosynthetic process	epithelium development	generation of neurons	tube development	negative regulation of autophagy	cold acclimation	multicellular organism development	positive regulation of voltage-gated potassium channel activity	ribonucleoside triphosphate biosynthetic process	visual system development	chemosensory behavior	cold acclimation	eye morphogenesis	anatomical structure morphogenesis	tube morphogenesis	tube development
neuron development	oxidative phosphorylation	multicellular organismal process	regulation of response to stimulus	epithelium development	purine ribonucleoside triphosphate metabolic process	post-embryonic animal organ development	system development	morphogenesis of an epithelium	protein localization to endoplasmic reticulum	response to cold	anatomical structure morphogenesis	regulation of potassium ion transport	ribonucleoside triphosphate metabolic process	eye development	biological_process	response to abiotic stimulus	sensory organ morphogenesis	nervous system development	mesoderm development	biological process involved in interspecies interaction between organisms
axon guidance	aerobic respiration	pattern specification process	anatomical structure morphogenesis	epithelial tube morphogenesis	purine nucleoside triphosphate metabolic process	instar larval or pupal morphogenesis	cell differentiation	anatomical structure development	tube morphogenesis	negative regulation of cellular process	cell differentiation	regulation of synaptic transmission, cholinergic	nucleoside triphosphate biosynthetic process	sensory system development	response to organic substance	response to cold	eye development	cell fate commitment	renal system development	basement membrane assembly
taxis	ATP metabolic process	animal organ development	dendrite morphogenesis	tube morphogenesis	ribonucleoside triphosphate biosynthetic process	morphogenesis of an epithelium	cellular developmental process	anatomical structure morphogenesis	morphogenesis of an epithelium	positive regulation of neuroblast proliferation	cellular developmental process	positive regulation of ion transmembrane transporter activity	proton motive force-driven ATP synthesis	nervous system development	response to pheromone	'de novo' post-translational protein folding	sensory system development	system development	tissue development	wound healing
cell morphogenesis involved in neuron differentiation	ATP synthesis coupled electron transport	morphogenesis of an epithelium	positive regulation of cellular process	morphogenesis of an epithelium	ribonucleoside triphosphate metabolic process	post-embryonic animal morphogenesis	axonogenesis	multicellular organism development	tissue morphogenesis	positive regulation of neural precursor cell proliferation	anatomical structure development	positive regulation of transporter activity	ATP biosynthetic process	anatomical structure morphogenesis	multicellular organismal process	chaperone cofactor-dependent protein refolding	visual system development	tissue development	urogenital system development	vesicle-mediated transport
neuron projection morphogenesis	electron transport coupled proton transport	tissue morphogenesis	positive regulation of signal transduction	post-embryonic animal organ development	nucleoside triphosphate biosynthetic process	imaginal disc-derived appendage development	axon development	tissue morphogenesis	post-translational protein targeting to membrane, translocation	positive regulation of cell population proliferation	developmental process	positive regulation of cation transmembrane transport	ATP metabolic process	cell fate specification	olfactory behavior	response to stress	compound eye development	imaginal disc development	multicellular organismal process	anatomical structure morphogenesis
neuron projection guidance	energy coupled proton transmembrane transport, against electrochemical gradient	animal organ morphogenesis	multicellular organism development	tissue morphogenesis	purine nucleotide metabolic process	appendage development	neuron projection development	developmental process	post-embryonic animal organ morphogenesis	chaperone cofactor-dependent protein refolding	neuron development	positive regulation of cation channel activity	proton transmembrane transport	system development	response to chemical	'de novo' protein folding	system development	post-embryonic development	larval central nervous system remodeling	regulation of biological quality
plasma membrane bounded cell projection morphogenesis	inorganic cation transmembrane transport	cell differentiation	postsynaptic density assembly	post-embryonic animal organ morphogenesis	ribose phosphate metabolic process	tube morphogenesis	cell morphogenesis involved in neuron differentiation	peptide biosynthetic process	imaginal disc morphogenesis	'de novo' post-translational protein folding	cell development	positive regulation of ion transmembrane transport	purine ribonucleotide biosynthetic process	regulation of cellular process	nervous system process	determination of adult lifespan	compound eye morphogenesis	tube development	multicellular organism development	cell migration
cell projection morphogenesis	ion transport	cellular developmental process	excitatory synapse assembly	imaginal disc morphogenesis	nucleotide metabolic process	epithelial tube morphogenesis	neuron projection morphogenesis	translation	negative regulation of cellular catabolic process	Notch signaling pathway	neuron projection development	positive regulation of transmembrane transport	purine nucleotide biosynthetic process	cell fate commitment	response to stimulus	cellular response to unfolded protein	multicellular organism development	post-embryonic animal organ development	tissue morphogenesis	digestive system development
cell part morphogenesis	cation transmembrane transport	tube development	positive regulation of excitatory postsynaptic potential	instar larval or pupal morphogenesis	nucleoside phosphate metabolic process	post-embryonic development	plasma membrane bounded cell projection morphogenesis	regulation of developmental process	multicellular organism development	response to abiotic stimulus	neuron projection morphogenesis	regulation of cation channel activity	nucleoside phosphate biosynthetic process	negative regulation of biological process		response to unfolded protein	anatomical structure morphogenesis	instar larval or pupal development	system development	digestive tract development
chemotaxis	inorganic ion transmembrane transport	system development	postsynaptic specialization assembly	post-embryonic development	purine ribonucleotide metabolic process	metamorphosis	cell projection morphogenesis	translational elongation	protein targeting to membrane	regionalization	cell projection morphogenesis	synaptic transmission, cholinergic	nucleotide biosynthetic process	compound eye development		response to stimulus	tissue development	sensory organ development	mitotic cytokinesis	actin cytoskeleton organization
cell morphogenesis involved in differentiation	mitochondrial electron transport, cytochrome c to oxygen	regulation of macromolecule biosynthetic process	regulation of non-canonical Wnt signaling pathway	post-embryonic animal morphogenesis	purine-containing compound metabolic process	tissue morphogenesis	cell part morphogenesis	post-embryonic animal organ development	post-embryonic development	negative regulation of biological process	plasma membrane bounded cell projection morphogenesis	positive regulation of ion transport	ribonucleotide biosynthetic process	negative regulation of cellular process		positive regulation of cell differentiation	photoreceptor cell differentiation	cell differentiation	epithelial tube morphogenesis	neuron development
nervous system development	cation transport	imaginal disc development	dendrite development	metamorphosis	ribonucleotide metabolic process	imaginal disc morphogenesis	cell morphogenesis involved in differentiation	amide biosynthetic process	negative regulation of catabolic process	'de novo' protein folding	cell morphogenesis involved in neuron differentiation	regulation of ion transmembrane transporter activity	ribose phosphate biosynthetic process	regulation of cell differentiation		cellular response to topologically incorrect protein	compound eye photoreceptor cell differentiation	regionalization	tube development	tissue development
cell morphogenesis	ion transmembrane transport	nervous system development	positive regulation of cell communication	system development	proton transmembrane transport	post-embryonic animal organ morphogenesis	multicellular organism development	transmembrane receptor protein tyrosine kinase signaling pathway	instar larval or pupal morphogenesis	negative regulation of macromolecule biosynthetic process	cell part morphogenesis	regulation of transmembrane transporter activity	purine-containing compound biosynthetic process	multicellular organism development		response to topologically incorrect protein	negative regulation of cellular process	cellular developmental process	muscle organ development	animal organ development
locomotion	aerobic electron transport chain	regulation of cellular biosynthetic process	positive regulation of signaling	anatomical structure development	cellular metabolic process	anatomical structure morphogenesis	cellular component morphogenesis	tube morphogenesis	post-translational protein targeting to endoplasmic reticulum membrane	negative regulation of nucleic acid-templated transcription	axonogenesis	regulation of transporter activity	purine ribonucleotide metabolic process	developmental process		response to hypoxia	eye photoreceptor cell differentiation	neurogenesis	muscle structure development	supramolecular fiber organization
cellular component morphogenesis	mitochondrial ATP synthesis coupled electron transport	regionalization	animal organ development	multicellular organism development	nucleobase-containing small molecule metabolic process	anatomical structure development	anatomical structure development	cytoplasmic translation	post-embryonic animal morphogenesis	negative regulation of RNA biosynthetic process	axon development	regulation of cation transmembrane transport	purine nucleotide metabolic process	regulation of developmental process		cellular response to heat	epithelium development	cell morphogenesis	basement membrane organization	response to other organism
plasma membrane bounded cell projection organization	transmembrane transport	regulation of biosynthetic process	positive regulation of biological process	imaginal disc-derived appendage morphogenesis	purine nucleotide biosynthetic process	imaginal disc-derived appendage morphogenesis	axon guidance	imaginal disc morphogenesis	tube development	negative regulation of transcription, DNA-templated	cell morphogenesis involved in differentiation	apical junction assembly	ribonucleotide metabolic process	sensory organ morphogenesis		response to decreased oxygen levels	neurogenesis	pattern specification process	regulation of developmental process	response to biotic stimulus
cell projection organization	transport	regulation of gene expression	neuron differentiation	appendage morphogenesis	nucleoside phosphate biosynthetic process	appendage morphogenesis	developmental process	post-embryonic animal organ morphogenesis	epithelial tube morphogenesis	negative regulation of cellular biosynthetic process	cellular component morphogenesis	multicellular organismal process	ribose phosphate metabolic process	eye morphogenesis		positive regulation of neuroblast proliferation	tube development	generation of neurons	instar larval or pupal development	response to external biotic stimulus
movement of cell or subcellular component	establishment of localization	instar larval or pupal morphogenesis	compound eye photoreceptor cell differentiation	instar larval or pupal development	nucleotide biosynthetic process	instar larval or pupal development	neuron projection guidance	post-embryonic development	metamorphosis	negative regulation of biosynthetic process	cell morphogenesis	regulation of metal ion transport	nucleotide metabolic process	anatomical structure development		positive regulation of neural precursor cell proliferation	cell differentiation	imaginal disc morphogenesis	actin filament-based process	actin filament-based process
system development	localization	tube morphogenesis	positive regulation of dendritic spine development	imaginal disc-derived appendage development	ribose phosphate biosynthetic process	wing disc development	anatomical structure morphogenesis	energy coupled proton transmembrane transport, against electrochemical gradient	imaginal disc eversion	pattern specification process	axon guidance	regulation of ion transmembrane transport	nucleoside phosphate metabolic process	regulation of biological process		response to oxygen levels	cellular developmental process	post-embryonic animal organ morphogenesis	cytoskeleton-dependent cytokinesis	defense response to other organism
cell development	homeostatic process	post-embryonic animal morphogenesis	postsynaptic specialization organization	respiratory system development	purine-containing compound biosynthetic process	developmental process	cell morphogenesis	electron transport coupled proton transport	post-embryonic animal organ development	anterior/posterior pattern specification	multicellular organismal process	regulation of transmembrane transport	purine-containing compound metabolic process	eye photoreceptor cell differentiation		protein stabilization	pattern specification process	epithelium development	morphogenesis of an epithelium	response to wounding
cell differentiation	organic cyclic compound biosynthetic process	neurogenesis	postsynaptic density organization	appendage development	purine ribonucleotide biosynthetic process	post-embryonic appendage morphogenesis	chemotaxis	cellular response to endogenous stimulus	protein peptidyl-prolyl isomerization	negative regulation of RNA metabolic process	neuron projection guidance	cell-cell junction assembly	nucleobase-containing small molecule metabolic process	neurogenesis		regulation of protein stability	generation of neurons	neuron differentiation	maintenance of protein location in cell	embryonic organ development
cellular developmental process	organonitrogen compound metabolic process	metamorphosis	regulation of AMPA receptor activity	wing disc development	metabolic process	multicellular organism development	taxis	epithelial tube morphogenesis	anatomical structure development	regulation of neuroblast proliferation	locomotion	sleep	inorganic cation transmembrane transport	cell development		regulation of neuroblast proliferation	regionalization	axonogenesis	cellular component organization	hemolymph coagulation
neuron recognition	organonitrogen compound biosynthetic process	regulation of RNA metabolic process	positive regulation of response to stimulus	developmental process	carbohydrate derivative metabolic process	respiratory system development	plasma membrane bounded cell projection organization	response to endogenous stimulus	anatomical structure morphogenesis	negative regulation of nucleobase-containing compound metabolic process	taxis	potassium ion transmembrane transport	generation of precursor metabolites and energy	photoreceptor cell differentiation		negative regulation of cell population proliferation	negative regulation of biological process	axon guidance	embryo development	tube morphogenesis
cell recognition	cellular biosynthetic process	post-embryonic animal organ development	eye photoreceptor cell differentiation	post-embryonic appendage morphogenesis	ribonucleotide biosynthetic process	system development	cell projection organization	system development	endoplasmic reticulum organization	negative regulation of transcription by RNA polymerase II	chemotaxis	positive regulation of transport	organophosphate biosynthetic process	compound eye morphogenesis		regulation of cell population proliferation	multicellular organismal process	cell development	cytokinesis	defense response
motor neuron axon guidance	proton motive force-driven mitochondrial ATP synthesis	cell development	positive regulation of gene expression	open tracheal system development	generation of precursor metabolites and energy	locomotion	locomotion	peptide metabolic process	instar larval or pupal development	negative regulation of nitrogen compound metabolic process	cell junction organization	potassium ion transport	cation transmembrane transport	compound eye photoreceptor cell differentiation		cellular response to organic substance	neuron differentiation	morphogenesis of an epithelium	ectoderm and mesoderm interaction	system development
multicellular organism development	cellular metabolic process	post-embryonic animal organ morphogenesis	generation of neurons	generation of neurons	cellular nitrogen compound metabolic process	open tracheal system development	movement of cell or subcellular component	enzyme-linked receptor protein signaling pathway	regulation of tube size, open tracheal system	positive regulation of cell differentiation	animal organ development	cell-cell junction organization	inorganic ion transmembrane transport	generation of neurons		positive regulation of developmental process	imaginal disc development	instar larval or pupal morphogenesis	Malpighian tubule morphogenesis	response to external stimulus
response to external stimulus	primary metabolic process	imaginal disc morphogenesis	regulation of deadenylation-independent decapping of nuclear-transcribed mRNA	cell differentiation	organophosphate metabolic process	neuron differentiation	cell junction organization	oogenesis	imaginal disc development	regulation of neural precursor cell proliferation	synapse organization	regulation of ion transport	cellular respiration	cell surface receptor signaling pathway		regulation of neural precursor cell proliferation	nervous system development	neuron projection guidance	renal tubule morphogenesis	coagulation
anatomical structure morphogenesis	organic cyclic compound metabolic process	negative regulation of macromolecule biosynthetic process	positive regulation of deadenylation-independent decapping of nuclear-transcribed mRNA	cellular developmental process	carbohydrate derivative biosynthetic process	growth	animal organ development	sensory organ development	developmental process	regulation of cell population proliferation	animal organ morphogenesis	septate junction assembly	carbohydrate derivative biosynthetic process	biological regulation		negative regulation of nucleobase-containing compound metabolic process	morphogenesis of an epithelium	axon development	nervous system development	hemostasis
anatomical structure development	nucleoside phosphate biosynthetic process	regulation of nucleobase-containing compound metabolic process	anatomical structure development	neurogenesis	nitrogen compound metabolic process	generation of neurons	multicellular organismal process	instar larval or pupal development	tissue development	negative regulation of signal transduction	plasma membrane bounded cell projection organization	tight junction assembly	oxidative phosphorylation	neuron differentiation		negative regulation of cell cycle	sensory organ boundary specification	taxis	post-embryonic development	cell morphogenesis
cell-cell adhesion via plasma-membrane adhesion molecules	nucleobase-containing compound biosynthetic process	epithelial tube morphogenesis	development of primary sexual characteristics	neuron differentiation	organophosphate biosynthetic process	regulation of cellular process	synapse organization	instar larval or pupal morphogenesis	regulation of tube size	positive regulation of neurogenesis	movement of cell or subcellular component	tight junction organization	organophosphate metabolic process	regulation of cell development		positive regulation of Notch signaling pathway	tissue morphogenesis	tissue morphogenesis	actin cytoskeleton organization	animal organ morphogenesis
multicellular organismal process	locomotion	generation of neurons	gonad development	pattern specification process	organonitrogen compound biosynthetic process	cell differentiation	response to external stimulus	cellular nitrogen compound biosynthetic process	epithelium development	cell fate specification	sensory organ development	system development	cation transport	Notch signaling pathway		heterocycle metabolic process	negative regulation of signal transduction	multicellular organismal process	cellular component organization or biogenesis	immune response
developmental process	carbohydrate derivative biosynthetic process	negative regulation of cellular biosynthetic process	photoreceptor cell differentiation	cell development	cellular process	cellular developmental process	cell junction assembly	eye development	gliogenesis	negative regulation of cellular metabolic process	sensory system development	regulation of localization	energy derivation by oxidation of organic compounds	regulation of signal transduction		positive regulation of hemocyte differentiation	homophilic cell adhesion via plasma membrane adhesion molecules	post-embryonic animal morphogenesis	embryonic hindgut morphogenesis	neuron differentiation
cell junction organization	purine-containing compound metabolic process	negative regulation of biosynthetic process	regulation of dendritic spine development	nervous system development	SRP-dependent cotranslational protein targeting to membrane, translocation	pattern specification process	visual system development	visual system development	larval chitin-based cuticle development	negative regulation of cell communication	eye development	modulation of chemical synaptic transmission	cellular process	regulation of signaling		regulation of hemocyte differentiation	cell-cell adhesion	chemotaxis	negative regulation of muscle cell differentiation	cell motility
response to chemical	purine-containing compound biosynthetic process	post-embryonic development	modulation of excitatory postsynaptic potential	growth	organonitrogen compound metabolic process	nervous system development	eye development	sensory system development	intercellular transport	negative regulation of signaling	visual system development	regulation of trans-synaptic signaling	sperm DNA decondensation	regulation of cell communication		negative regulation of transcription, DNA-templated	chaeta morphogenesis	cellular component morphogenesis	mesodermal cell fate specification	epithelium development
synapse organization	organic substance metabolic process	regulation of macromolecule metabolic process	neurogenesis	imaginal disc-derived wing morphogenesis	nucleoside diphosphate phosphorylation	regionalization	sensory system development	cellular response to organic substance	cuticle development involved in chitin-based cuticle molting cycle	neurogenesis	cell projection organization	behavioral response to nicotine	proton motive force-driven mitochondrial ATP synthesis	imaginal disc development		response to peptide	negative regulation of response to stimulus	metamorphosis	cell division	morphogenesis of an epithelium
compound eye development	neuron cellular homeostasis	regulation of transcription by RNA polymerase II	establishment of ommatidial planar polarity	embryo development	nucleotide phosphorylation	cell development	neuron recognition	female gamete generation	embryonic brain development	regulation of neurogenesis	cell junction assembly	nervous system development	male pronucleus assembly	multicellular organismal process		positive regulation of insulin receptor signaling pathway	cell fate commitment	negative regulation of biological process	cell fate specification	morphogenesis of embryonic epithelium
tissue migration	regulation of biological quality	instar larval or pupal development	muscle structure development	cellular component morphogenesis	spliceosomal snRNP assembly	neurogenesis	cell recognition	post-embryonic animal morphogenesis	establishment of protein localization to membrane	regulation of cell differentiation	regulation of cellular process	rhythmic process	mitochondrial electron transport, cytochrome c to oxygen	tissue development		cell development	post-embryonic development	epithelial tube morphogenesis	hindgut morphogenesis	localization of cell
visual system development	organophosphate biosynthetic process	positive regulation of cellular process	neuron development	wing disc morphogenesis	aerobic respiration	neuron development	homophilic cell adhesion via plasma membrane adhesion molecules	open tracheal system development	regulation of biological process involved in symbiotic interaction	negative regulation of response to stimulus	compound eye development	cell differentiation	protein peptidyl-prolyl isomerization	regulation of response to stimulus		regulation of cell differentiation	chaeta development	negative regulation of cellular process	maintenance of protein location	regulation of reproductive process
eye development	biological regulation	imaginal disc-derived appendage morphogenesis	long-term synaptic potentiation	regionalization	primary metabolic process	regulation of biological process	cellular component organization	ocellus development	regulation of viral entry into host cell	head involution	synapse assembly	regulation of lamellipodium assembly	aerobic respiration	post-embryonic animal organ development		cell maturation	Notch signaling pathway	locomotion	post-embryonic animal morphogenesis	external encapsulating structure organization
sensory system development	anatomical structure homeostasis	positive regulation of biological process	subsynaptic reticulum organization	cell morphogenesis	heterocycle metabolic process	cellular component organization	compound eye development	metamorphosis	modulation by symbiont of entry into host	positive regulation of cell development	cell-cell signaling	cellular developmental process	carbohydrate derivative metabolic process	morphogenesis of an epithelium		oogenesis	tube morphogenesis	cell morphogenesis involved in neuron differentiation	negative regulation of muscle organ development	actin filament organization
cell adhesion	cellular nitrogen compound biosynthetic process	appendage morphogenesis	developmental process	neuron development	cellular respiration	cellular component morphogenesis	sensory organ development	cell development	animal organ morphogenesis	response to stimulus	negative regulation of biological process	neurogenesis	transmembrane transport	regulation of nitrogen compound metabolic process		rhythmic process	anatomical structure formation involved in morphogenesis	neuron projection morphogenesis	regulation of striated muscle tissue development	regulation of body fluid levels
ameboidal-type cell migration	nucleobase-containing small molecule metabolic process	transcription by RNA polymerase II	developmental growth	neuron projection development	organic substance metabolic process	imaginal disc-derived wing morphogenesis	animal organ morphogenesis	respiratory system development	intracellular protein transmembrane transport	response to stress	negative regulation of cellular process	regulation of lamellipodium organization	ion transmembrane transport	epithelium development		circadian behavior	negative regulation of cell communication	cell projection morphogenesis	regulation of muscle tissue development	cell development
cell-cell adhesion	multicellular organismal reproductive process	regulation of cellular process	regulation of chemotaxis	cell morphogenesis involved in neuron differentiation	proteasomal ubiquitin-independent protein catabolic process	cell morphogenesis involved in differentiation	motor neuron axon guidance	macromolecule biosynthetic process	animal organ development	cell differentiation	eye morphogenesis	establishment of glial blood-brain barrier	ion transport	cell communication		animal organ development	regulation of tube size, open tracheal system	plasma membrane bounded cell projection morphogenesis	hindgut development	post-embryonic development
animal organ development	male gamete generation	imaginal disc-derived appendage development	embryonic morphogenesis	cell morphogenesis involved in differentiation	translational elongation	wing disc morphogenesis	cell-cell adhesion via plasma-membrane adhesion molecules	regulation of developmental growth	protein transmembrane transport	generation of neurons	sensory organ morphogenesis	regulation of transport	peptidyl-proline modification	regulation of primary metabolic process		positive regulation of biological process	negative regulation of signaling	cell part morphogenesis	Malpighian tubule development	locomotion
synaptic assembly at neuromuscular junction	muscle cell cellular homeostasis	wing disc development	negative regulation of response to stimulus	neuron projection morphogenesis	nucleoside diphosphate metabolic process	cell morphogenesis involved in neuron differentiation	synapse assembly	cellular amide metabolic process	peptidyl-proline modification	cellular developmental process	growth	gliogenesis	mitotic cytokinesis	tissue morphogenesis		negative regulation of biological process	cell surface receptor signaling pathway	imaginal disc-derived appendage development	renal tubule development	neuron projection development
photoreceptor cell differentiation	heterocycle metabolic process	appendage development	eye morphogenesis	cell projection morphogenesis	cellular aromatic compound metabolic process	neuron projection morphogenesis	developmental growth	gene expression	protein localization to membrane	nervous system development	cellular component organization	lamellipodium assembly	cellular nitrogen compound biosynthetic process	positive regulation of cellular process		positive regulation of cellular process	instar larval or pupal development	appendage development	post-embryonic animal organ development	tissue morphogenesis
regulation of microtubule polymerization or depolymerization	ribose phosphate biosynthetic process	macromolecule biosynthetic process	lymph gland development	plasma membrane bounded cell projection morphogenesis	cellular nitrogen compound biosynthetic process	plasma membrane bounded cell projection morphogenesis	cell-cell adhesion	compound eye development	positive regulation of apoptotic process involved in morphogenesis	neuroblast proliferation	cell communication	metal ion transport	cell morphogenesis involved in differentiation	tube development		negative regulation of cellular process	regulation of tube size	tube morphogenesis	cell differentiation	initiation of dorsal closure
cellular component organization	carbohydrate derivative metabolic process	regulation of nitrogen compound metabolic process	post-embryonic animal organ development	embryonic morphogenesis	protein targeting to ER	cell projection morphogenesis	behavior	cellular response to chemical stimulus	regulation of apoptotic process involved in morphogenesis	animal organ morphogenesis	biological regulation	positive regulation of molecular function	organonitrogen compound biosynthetic process	R7 cell differentiation		regulation of response to stimulus	chitin-based cuticle development	neuron projection development	negative regulation of membrane protein ectodomain proteolysis	cell morphogenesis involved in differentiation
sensory organ development	cellular nitrogen compound metabolic process	regulation of nucleic acid-templated transcription	post-embryonic animal organ morphogenesis	cell part morphogenesis	glycolytic process	cell part morphogenesis	cell-cell signaling	cell differentiation	regulation of anatomical structure size	protein stabilization	signaling	lamellipodium organization	positive regulation of Wnt signaling pathway by establishment of Wnt protein localization to extracellular region	regulation of macromolecule metabolic process		regulation of insulin receptor signaling pathway	regulation of developmental process	cell morphogenesis involved in differentiation	regulation of membrane protein ectodomain proteolysis	determination of left/right symmetry
synapse assembly	small molecule metabolic process	regulation of RNA biosynthetic process	reproductive structure development	regulation of growth	ATP generation from ADP	visual system development	cellular component organization or biogenesis	germ cell development	digestive system development	maintenance of epithelial integrity, open tracheal system	compound eye morphogenesis	establishment of blood-brain barrier	cell morphogenesis involved in neuron differentiation	signal transduction		regulation of circadian sleep/wake cycle, sleep	compound eye retinal cell programmed cell death	regulation of cellular process	animal organ morphogenesis	dorsal closure
embryonic morphogenesis	reproduction	regulation of transcription, DNA-templated	actin filament bundle assembly	plasma membrane bounded cell projection organization	establishment of protein localization to endoplasmic reticulum	sensory system development	cell adhesion	cellular macromolecule biosynthetic process	digestive tract development	regulation of cell development	regulation of biological process	maintenance of cell polarity	nucleobase-containing compound biosynthetic process	signaling		cellular biosynthetic process	negative regulation of macromolecule biosynthetic process	regulation of biological process	mesoderm morphogenesis	defense response to bacterium
homophilic cell adhesion via plasma membrane adhesion molecules	developmental process	regulation of metabolic process	regulation of transport	regulation of multicellular organismal process	nucleobase-containing compound metabolic process	eye development	regulation of biological quality	cellular developmental process	regulation of autophagy	negative regulation of macromolecule metabolic process	developmental growth	maintenance of blood-brain barrier	neuron projection morphogenesis	post-embryonic development		biological process involved in interspecies interaction between organisms	formation of animal organ boundary	sensory organ morphogenesis	cellular developmental process	fat body development
neuromuscular junction development	nucleoside triphosphate metabolic process	regulation of primary metabolic process	hematopoietic or lymphoid organ development	cell projection organization	small molecule metabolic process	cell morphogenesis	trans-synaptic signaling	microtubule anchoring	response to light stimulus	cell population proliferation	regulation of synapse structure or activity	inorganic cation transmembrane transport	plasma membrane bounded cell projection morphogenesis	negative regulation of macromolecule metabolic process		nucleobase-containing compound biosynthetic process	retinal cell programmed cell death	eye morphogenesis	maintenance of location in cell	immune system development
cellular component organization or biogenesis	nucleotide metabolic process	regulation of biological process	negative regulation of cellular process	multicellular organismal process	ADP metabolic process	biological regulation	synaptic signaling	epithelial cell migration	multicellular organismal process	neural precursor cell proliferation	regulation of signaling	lipid homeostasis	cell projection morphogenesis	instar larval or pupal morphogenesis		nucleosome organization	eye-antennal disc development	wing disc development	digestive tract morphogenesis	hematopoietic or lymphoid organ development
photoreceptor cell axon guidance	biosynthetic process	cellular nitrogen compound biosynthetic process	regulation of small GTPase mediated signal transduction	locomotion	negative regulation of autophagy	cellular component organization or biogenesis	photoreceptor cell development	cell migration	regulation of tube architecture, open tracheal system	system development	regulation of cell communication	wing disc dorsal/ventral pattern formation	single fertilization	regulation of Notch signaling pathway		polytene chromosome puffing	larval chitin-based cuticle development	neuron fate commitment	gland development	substrate adhesion-dependent cell spreading
central nervous system development	determination of adult lifespan	post-embryonic appendage morphogenesis	negative regulation of biological process	developmental growth	organic cyclic compound metabolic process	neuron projection development	cell communication	epithelium migration	apoptotic process involved in morphogenesis	cell fate commitment	cellular component organization or biogenesis	oogenesis	anatomical structure homeostasis	positive regulation of biological process		heat shock-mediated polytene chromosome puffing	cell development	neuron development	taxis	cell recognition
cell migration	metabolic process	sensory organ development	oogenesis	regulation of cellular process	inorganic cation transmembrane transport	cell projection organization	neuromuscular junction development	regulation of growth	foregut morphogenesis	positive regulation of nervous system development	photoreceptor cell differentiation	cell maturation	cell part morphogenesis	neuron fate commitment		segmentation	post-embryonic animal organ development	eye development	muscle cell differentiation	embryo development
compound eye morphogenesis	biological_process	negative regulation of macromolecule metabolic process	cell development	regulation of biological process	protein peptidyl-prolyl isomerization	positive regulation of border follicle cell migration	growth	embryo development	regulation of viral process	regulation of signal transduction	positive regulation of biological process	positive regulation of epidermal growth factor receptor signaling pathway	neuron projection development	post-embryonic animal organ morphogenesis		protein modification process	cuticle development involved in chitin-based cuticle molting cycle	visual system development	actin filament organization	generation of neurons
regulation of microtubule cytoskeleton organization	spermatogenesis	neuron differentiation	positive regulation of small GTPase mediated signal transduction	embryonic development via the syncytial blastoderm	organic substance biosynthetic process	compound eye development	synaptic assembly at neuromuscular junction	developmental process involved in reproduction	regulation of viral life cycle	regulation of developmental process	learning or memory	cell development	fertilization	imaginal disc morphogenesis		response to chemical	cell-cell adhesion via plasma-membrane adhesion molecules	sensory system development	extracellular matrix organization	muscle cell differentiation
eye morphogenesis	gamete generation	negative regulation of RNA metabolic process	sensory perception of light stimulus	regulation of signal transduction	purine nucleoside diphosphate metabolic process	positive regulation of epithelial cell migration	regulation of cellular process	response to organic substance	establishment of glial blood-brain barrier	cellular response to heat	regulation of developmental process	positive regulation of smoothened signaling pathway	tissue homeostasis	post-embryonic animal morphogenesis		hemocyte differentiation	negative regulation of cellular biosynthetic process	imaginal disc-derived appendage morphogenesis	filopodium assembly	embryonic morphogenesis
sensory organ morphogenesis	nucleoside triphosphate biosynthetic process	biological regulation	multicellular organismal reproductive process	regulation of developmental process	purine ribonucleoside diphosphate metabolic process	developmental growth	response to chemical	multicellular organismal process	localization within membrane	negative regulation of metabolic process	cognition	negative regulation of transcription, DNA-templated	negative regulation of muscle cell differentiation	regulation of cellular metabolic process		response to starvation	negative regulation of biosynthetic process	appendage morphogenesis	microvillar actin bundle assembly	neurogenesis
defasciculation of motor neuron axon	nitrogen compound metabolic process	regulation of cellular metabolic process	synapse organization	regulation of response to stimulus	chromatin remodeling	regulation of response to stimulus	tissue development	tissue migration	head morphogenesis	epithelial tube morphogenesis	response to stimulus	negative regulation of nucleobase-containing compound metabolic process	neurogenesis	regulation of neurogenesis		behavioral response to starvation	negative regulation of fusion cell fate specification	regulation of cell development	microvillus assembly	movement of cell or subcellular component
compound eye photoreceptor cell differentiation	phosphorus metabolic process	transcription, DNA-templated	neuron fate commitment	embryo development ending in birth or egg hatching	oxidative phosphorylation	sensory organ development	anterograde trans-synaptic signaling	regulation of organ growth	response to radiation	cellular response to unfolded protein	neuromuscular junction development	phosphocreatine biosynthetic process	aromatic compound biosynthetic process	metamorphosis		crystal cell differentiation	cuticle development	negative regulation of cell communication	cell development	extracellular matrix assembly
cell motility	ATP biosynthetic process	nucleic acid-templated transcription	regulation of synapse organization	positive regulation of cellular process	biosynthetic process	regulation of border follicle cell migration	chemical synaptic transmission	neurogenesis	midgut development	regulation of protein stability	positive regulation of cellular process	heterocycle metabolic process	heterocycle biosynthetic process	negative regulation of metabolic process		regulation of crystal cell differentiation	regulation of tube architecture, open tracheal system	negative regulation of signaling	regulation of biological process	endocytosis
cell junction assembly	nucleoside phosphate metabolic process	RNA biosynthetic process	positive regulation of synaptic transmission	sensory system development	ribonucleoside diphosphate metabolic process	movement of cell or subcellular component	compound eye morphogenesis	cellular response to fibroblast growth factor stimulus	vesicle targeting, rough ER to cis-Golgi	response to unfolded protein	regulation of biological quality	photoreceptor cell differentiation	small molecule metabolic process	regulation of nervous system development		positive regulation of crystal cell differentiation	negative regulation of transcription by RNA polymerase II	negative regulation of response to stimulus	negative regulation of biological process	post-embryonic animal organ development
eye photoreceptor cell differentiation	cellular aromatic compound metabolic process	negative regulation of biological process	modulation of chemical synaptic transmission	visual system development	cotranslational protein targeting to membrane	regulation of signal transduction	photoreceptor cell differentiation	fibroblast growth factor receptor signaling pathway	regulation of developmental process	determination of adult lifespan	tissue development	development of primary female sexual characteristics	cell morphogenesis	instar larval or pupal development		defense response to bacterium	epithelial tube morphogenesis	cell surface receptor signaling pathway	somatic stem cell division	imaginal disc development
cell fate commitment	purine nucleotide biosynthetic process	negative regulation of metabolic process	regulation of synapse structure or activity	eye development	SRP-dependent cotranslational protein targeting to membrane	positive regulation of cellular process	response to stimulus	response to fibroblast growth factor	COPII vesicle coating	morphogenesis of an epithelium	behavior	retinal cell programmed cell death	multicellular organismal homeostasis	response to stimulus		cell fate commitment	formation of anatomical boundary	compound eye development	positive regulation of biological process	positive regulation of antifungal peptide biosynthetic process
localization of cell	purine nucleotide metabolic process	negative regulation of cellular process	regulation of cellular process	negative regulation of cellular process	energy derivation by oxidation of organic compounds	regulation of locomotion	compound eye photoreceptor development	organ growth	male gamete generation	post-embryonic animal organ development	response to external stimulus	filopodium assembly	organic cyclic compound biosynthetic process	epithelial cell type specification, open tracheal system		circadian sleep/wake cycle	animal organ formation	biological regulation	mesodermal cell differentiation	regulation of antifungal peptide biosynthetic process
microtubule polymerization or depolymerization	nucleobase-containing compound metabolic process	negative regulation of nucleic acid-templated transcription	regulation of developmental process	regulation of tube architecture, open tracheal system	cellular biosynthetic process	plasma membrane bounded cell projection organization	eye morphogenesis	nervous system development	vesicle targeting, to, from or within Golgi	imaginal disc-derived wing morphogenesis	trans-synaptic signaling	secretion	cell development	regulation of metabolic process		regulation of circadian rhythm	muscle cell differentiation	compound eye morphogenesis	cell motility	antifungal peptide biosynthetic process
photoreceptor cell development	developmental process involved in reproduction	negative regulation of RNA biosynthetic process	regulation of catalytic activity	compound eye development	protein localization to endoplasmic reticulum	positive regulation of locomotion	sensory organ morphogenesis	developmental growth	mesoderm morphogenesis	tissue morphogenesis	cell fate commitment	intracellular transport	cellular component morphogenesis	negative regulation of signal transduction		macromolecule metabolic process	positive regulation of organ growth	compound eye photoreceptor cell differentiation	male gamete generation	neuron projection morphogenesis
response to electrical stimulus	phosphate-containing compound metabolic process	negative regulation of transcription, DNA-templated	regulation of biological process	cellular component organization	cation transmembrane transport	regulation of localization	eye photoreceptor cell development	cell motility	cell development	wing disc development	eye photoreceptor cell differentiation	mesoderm morphogenesis	dUTP catabolic process	neuron development		response to external biotic stimulus	negative regulation of RNA metabolic process	regulation of cell communication	regulation of neurogenesis	growth
regulation of cellular process	multicellular organism reproduction	gene expression	RNA destabilization	renal system development	chromatin organization	regulation of growth	signaling	positive regulation of gene expression	wing disc dorsal/ventral pattern formation	tube morphogenesis	synaptic signaling	male gamete generation	deoxyribose phosphate biosynthetic process	regulation of cell fate specification		proteasome assembly	post-embryonic animal organ morphogenesis	regulation of signaling	positive regulation of neurogenesis	response to bacterium
regulation of microtubule-based process	purine nucleoside triphosphate metabolic process	negative regulation of nucleobase-containing compound metabolic process	positive regulation of immune response	urogenital system development	post-translational protein targeting to membrane, translocation	regulation of epithelial cell migration	compound eye photoreceptor cell differentiation	plasma membrane bounded cell projection morphogenesis	cell maturation	organophosphate catabolic process	anterograde trans-synaptic signaling	developmental pigmentation	deoxyribose phosphate catabolic process	cellular response to stimulus		macromolecule modification	imaginal disc morphogenesis	photoreceptor cell fate commitment	cell projection morphogenesis	cell projection morphogenesis
lateral inhibition	purine ribonucleotide metabolic process	eye development	regulation of immune response	oogenesis	inorganic ion transmembrane transport	regulation of macromolecule metabolic process	regulation of cellular component biogenesis	cell projection morphogenesis	female germ-line cyst formation	positive regulation of biological process	chemical synaptic transmission	wing disc anterior/posterior pattern formation	regulation of neurogenesis	negative regulation of cell fate specification		response to peptide hormone	cell adhesion	cell fate determination	oogenesis	plasma membrane bounded cell projection morphogenesis
epithelial cell migration	multicellular organismal process	sensory system development	regulation of neurogenesis	biological regulation	phosphate-containing compound metabolic process	cell migration	eye photoreceptor cell differentiation	localization of cell	germ-line cyst formation	cell development	regulation of cellular component organization	behavioral response to cocaine	carboxylic acid catabolic process	epithelial tube morphogenesis		protein-containing complex organization	muscle structure development	negative regulation of signal transduction	cell maturation	embryonic hemopoiesis
axonal defasciculation	reproductive process	visual system development	regulation of mRNA processing	sensory organ development	phosphorus metabolic process	regulation of developmental process	regulation of developmental growth	epithelial cell migration, open tracheal system	Golgi vesicle transport	cell maturation	synaptic assembly at neuromuscular junction	behavioral response to ethanol	organophosphate catabolic process	negative regulation of cell communication		cellular component biogenesis	instar larval or pupal morphogenesis	eye photoreceptor cell differentiation	positive regulation of axonogenesis	border follicle cell migration
epithelium migration	organic substance biosynthetic process	negative regulation of nitrogen compound metabolic process	sensory system development	cytoskeleton organization	sperm DNA decondensation	multicellular organismal process	regulation of cellular component organization	ameboidal-type cell migration	sensory system development	heterocycle metabolic process	compound eye photoreceptor cell differentiation	female sex differentiation	heterocycle metabolic process	negative regulation of signaling		cellular metabolic process	imaginal disc-derived appendage development	cell projection organization	regulation of axonogenesis	digestive tract morphogenesis
striated muscle adaptation	cellular homeostasis	nucleobase-containing compound biosynthetic process	cell motility	positive regulation of biological process	pyruvate metabolic process	sex differentiation	negative regulation of cellular process	compound eye morphogenesis	regulation of cellular process	oogenesis	tissue morphogenesis	compound eye retinal cell programmed cell death	photoreceptor cell differentiation	regulation of neuron differentiation		primary metabolic process	neuron development	regulation of locomotion	spermatid differentiation	cell part morphogenesis
cardiac muscle atrophy	ribose phosphate metabolic process	developmental process involved in reproduction	cellular developmental process	enzyme-linked receptor protein signaling pathway	cellular response to oxygen radical	positive regulation of biological process	regulation of synapse assembly	cell morphogenesis	regulation of insulin receptor signaling pathway	circadian behavior	regulation of growth	post-embryonic animal organ morphogenesis	development of primary female sexual characteristics	regulation of cell fate commitment		positive regulation of response to stimulus	negative regulation of nitrogen compound metabolic process	movement of cell or subcellular component	positive regulation of cellular process	post-embryonic animal morphogenesis
muscle adaptation	organophosphate metabolic process	RNA metabolic process	cell projection morphogenesis	regulation of signaling	response to oxygen radical	embryonic development via the syncytial blastoderm	regulation of biological process	cell part morphogenesis	response to stimulus	photoreceptor cell differentiation	regulation of synapse organization	spermatid differentiation	female sex differentiation	regulation of cellular protein metabolic process		cellular macromolecule metabolic process	embryo development	regulation of cell differentiation	appendage development	cytoskeleton organization
skeletal muscle adaptation	aromatic compound biosynthetic process	eye morphogenesis	cell morphogenesis involved in neuron differentiation	regulation of cell communication	response to superoxide	regulation of cell migration	regulation of cell junction assembly	regulation of cell differentiation	synapse organization	animal organ development	cell adhesion	imaginal disc-derived appendage development	heterocycle catabolic process	negative regulation of nitrogen compound metabolic process		cellular protein metabolic process	appendage development	post-embryonic appendage morphogenesis	negative regulation of cellular process	phagocytosis, recognition
cardiac muscle adaptation	heterocycle biosynthetic process	sensory organ morphogenesis	response to stimulus	brain development	removal of superoxide radicals	imaginal disc pattern formation	photoreceptor cell axon guidance	organonitrogen compound biosynthetic process	negative regulation of insulin receptor signaling pathway	rhythmic process	neuron recognition	compound eye development	positive regulation of protein secretion	negative regulation of response to stimulus		cellular nitrogen compound biosynthetic process	negative regulation of macromolecule metabolic process	establishment of ommatidial planar polarity	imaginal disc-derived appendage development	localization
skeletal muscle atrophy	purine nucleoside triphosphate biosynthetic process	compound eye development	defense response to Gram-negative bacterium	cell surface receptor signaling pathway	cellular response to superoxide	positive regulation of cell migration	negative regulation of biological process	regulation of imaginal disc growth	positive regulation of insulin receptor signaling pathway	heterocycle catabolic process	cell recognition	branching morphogenesis of an epithelial tube	regulation of protein secretion	tube morphogenesis		regulation of circadian sleep/wake cycle	negative regulation of cellular metabolic process	regulation of macromolecule metabolic process	antennal morphogenesis	ameboidal-type cell migration
muscle atrophy	proton motive force-driven ATP synthesis	aromatic compound biosynthetic process	instar larval or pupal morphogenesis	female gamete generation	male pronucleus assembly	regulation of metabolic process	regulation of synapse structure or activity	growth	female sex differentiation	positive regulation of insulin receptor signaling pathway	response to chemical	neuron projection morphogenesis	RNA transport	negative regulation of cell fate commitment		oocyte development	electron transport coupled proton transport	photoreceptor cell differentiation	instar larval or pupal morphogenesis	instar larval or pupal development
striated muscle atrophy	ribonucleotide biosynthetic process	embryo development	tissue morphogenesis	renal tubule development	post-translational protein targeting to endoplasmic reticulum membrane	regulation of reproductive process	dendrite morphogenesis	cell surface receptor signaling pathway	heterocycle catabolic process	secretion	regulation of cell junction assembly	anatomical structure development	muscle cell cellular homeostasis	regulation of protein metabolic process		regulation of neurogenesis	energy coupled proton transmembrane transport, against electrochemical gradient	regulation of response to stimulus	generation of neurons	determination of bilateral symmetry
female gamete generation	ribonucleotide metabolic process	negative regulation of cellular metabolic process	system development	Malpighian tubule development	aromatic compound biosynthetic process	regulation of signaling	biological regulation	eye morphogenesis	muscle cell cellular homeostasis	negative regulation of Ras protein signal transduction	epithelium development	cell projection morphogenesis	protein autophosphorylation	regulation of multicellular organismal development		generation of neurons	regulation of anatomical structure size	cell fate specification	positive regulation of axon regeneration	specification of symmetry
biological regulation	purine ribonucleoside triphosphate biosynthetic process	heterocycle biosynthetic process	regulation of developmental growth	reproductive process	heterocycle biosynthetic process	regulation of cell communication	muscle organ development	sensory organ morphogenesis	viral entry into host cell	regulation of Ras protein signal transduction	regulation of synapse assembly	cell motility	dUTP metabolic process	fusion cell fate specification		cellular response to oxygen-containing compound	regulation of macromolecule biosynthetic process	response to chemical	regulation of axon regeneration	developmental growth involved in morphogenesis
negative regulation of cellular process	purine ribonucleoside triphosphate metabolic process	cellular biosynthetic process	gland development	negative regulation of biological process	proton motive force-driven mitochondrial ATP synthesis	embryo development	dendrite development	embryonic development via the syncytial blastoderm	secretion	nonassociative learning	morphogenesis of an epithelium	multicellular organismal homeostasis	dUMP metabolic process	cell morphogenesis		neural precursor cell proliferation	open tracheal system development	regulation of signal transduction	response to axon injury	axon development
cell-cell signaling involved in cell fate commitment	ribonucleoside triphosphate biosynthetic process	oogenesis	imaginal disc-derived appendage development	movement of cell or subcellular component	glucose metabolic process	regulation of cell motility	tissue morphogenesis	regulation of tube length, open tracheal system	intracellular transport	antigen processing and presentation of peptide antigen	regulation of developmental growth	appendage development	generation of neurons	regulation of establishment of planar polarity		protein-containing complex assembly	post-embryonic animal morphogenesis	regulation of neurogenesis	axon extension	regulation of localization
response to stimulus	ribonucleoside triphosphate metabolic process	wing disc morphogenesis	organelle fission	epithelial cell migration	ribonucleoprotein complex biogenesis	regulation of cellular component movement	cellular component assembly	positive regulation of cell size	regulation of synapse organization	photoreceptor cell fate commitment	regulation of nervous system development	chemical homeostasis	secretion	pattern specification process		protein-DNA complex assembly	negative regulation of transcription, DNA-templated	plasma membrane bounded cell projection organization	cell morphogenesis involved in neuron differentiation	establishment or maintenance of cell polarity
positive regulation of cellular process	nucleotide biosynthetic process	regulation of developmental process	neuron projection morphogenesis	positive regulation of cell population proliferation	peptidyl-proline modification	embryo development ending in birth or egg hatching	axon extension	positive regulation of cellular process	regulation of synapse structure or activity	female sex differentiation	regulation of multicellular organismal process	regulation of protein secretion	negative regulation of proteolysis	muscle structure development		biological regulation	negative regulation of nucleic acid-templated transcription	regulation of nervous system development	neuron development	axon guidance
negative regulation of biological process	purine ribonucleotide biosynthetic process	organic substance biosynthetic process	cognition	epithelium migration	negative regulation of cellular catabolic process	oogenesis	learning or memory	wing disc development	phosphatidylinositol-mediated signaling	organelle fission	cell-cell adhesion	positive regulation of protein secretion	regulation of cellular process	protein phosphorylation		regulation of biological quality	negative regulation of RNA biosynthetic process	negative regulation of canonical Wnt signaling pathway	anatomical structure formation involved in morphogenesis	cell-substrate adhesion
learning or memory	cellular process	negative regulation of transcription by RNA polymerase II	nervous system process	cellular component organization or biogenesis	organic cyclic compound biosynthetic process	positive regulation of cell motility	regulation of synapse organization	imaginal disc growth	inositol lipid-mediated signaling	R3/R4 cell differentiation	regulation of cellular component biogenesis	regulation of neurogenesis	positive regulation of proteolysis	photoreceptor cell fate commitment		cellular macromolecule localization	R7 cell differentiation	regulation of cellular component movement	positive regulation of developmental growth	ovarian follicle cell migration
cognition	sexual reproduction	biosynthetic process	brain morphogenesis	response to stimulus	protein targeting to membrane	positive regulation of reproductive process	cognition	cellular nitrogen compound metabolic process	positive regulation of mRNA splicing, via spliceosome	antennal joint development	regulation of multicellular organismal development	positive regulation of neurogenesis	negative regulation of smoothened signaling pathway	cellular component morphogenesis		cellular response to chemical stimulus	photoreceptor cell development	regulation of metabolic process	regulation of developmental growth	embryonic development via the syncytial blastoderm
