# Supplementary material for: Tissue dissociation for single-cell and single-nuclei RNA sequencing for low amounts of input material
Source: Front Zool. 2022 Nov 12;19:27. doi: 10.1186/s12983-022-00472-x (PMC9652833; doi:10.1186/s12983-022-00472-x)
Supplement: Supplementary file 6 — Additional file 6: Table S6. List of marker genes for each cluster in snRNAseq analysis. [file 12983_2022_472_MOESM6_ESM.xlsx]

## Sheet: Nuclei_120h_pAdjFiltered_Cluste
cluster	gene	p_val	avg_log2FC	pct.1	pct.2	p_val_adj
0	Optix	0	1.40115	0.91	0.295	0
0	jigr1	2.66834e-257	1.09762	0.977	0.713	2.66808e-253
0	fng	5.5573e-210	0.907148	0.856	0.422	5.55674e-206
0	CG6739	1.64879e-203	0.67559	0.479	0.12	1.64863e-199
0	Oatp74D	6.23043e-200	1.28844	0.82	0.47	6.22981e-196
0	CG43658	8.18841e-195	0.819686	0.997	0.872	8.18759e-191
0	h	7.10956e-188	0.838127	0.725	0.305	7.10885e-184
0	wb	2.1495e-158	0.974964	0.7	0.33	2.14929e-154
0	tai	1.37355e-155	0.714874	0.983	0.895	1.37341e-151
0	Prosap	7.49695e-139	0.660101	0.962	0.797	7.4962e-135
0	Mmp2	1.71114e-138	0.707789	0.999	0.736	1.71097e-134
0	toy	1.72243e-137	0.710555	0.735	0.375	1.72225e-133
0	ko	2.41385e-128	0.925298	0.604	0.288	2.41361e-124
0	CG42342	3.08844e-128	0.873512	0.9	0.699	3.08813e-124
0	tsh	9.3776e-117	0.49841	0.454	0.164	9.37666e-113
0	olf413	1.35531e-116	0.669381	0.791	0.482	1.35518e-112
0	sbb	2.96622e-106	0.48993	0.998	0.976	2.96593e-102
0	arr	1.23129e-101	0.62843	0.73	0.433	1.23117e-97
0	fz2	4.07418e-98	0.598628	0.792	0.522	4.07378e-94
0	CG32447	1.34938e-92	0.398774	0.406	0.15	1.34924e-88
0	FER	3.67135e-92	0.582618	0.579	0.3	3.67099e-88
0	ey	7.03787e-92	0.472756	0.493	0.215	7.03716e-88
0	tok	6.83721e-90	0.425442	0.395	0.15	6.83653e-86
0	drl	2.38422e-89	0.501464	0.578	0.289	2.38398e-85
0	dac	4.21961e-89	0.525237	0.784	0.449	4.21918e-85
0	betaTub97EF	5.79384e-79	0.289112	0.261	0.077	5.79327e-75
0	CG45263	3.37496e-76	0.426923	0.227	0.062	3.37462e-72
0	Fas3	1.20871e-73	0.39473	0.997	0.975	1.20858e-69
0	ovo	1.53226e-73	0.528056	0.749	0.511	1.53211e-69
0	CG12814	8.41774e-73	0.480081	0.459	0.219	8.4169e-69
0	E2f1	1.90667e-67	0.492717	0.837	0.66	1.90648e-63
0	eya	6.43775e-67	0.454548	0.694	0.424	6.43711e-63
0	kkv	6.77104e-63	0.411405	0.509	0.273	6.77037e-59
0	CG43759	2.29023e-60	0.415644	0.926	0.81	2.29e-56
0	Syp	1.60298e-59	0.387076	0.992	0.961	1.60282e-55
0	dsx	3.16654e-55	0.419138	0.407	0.205	3.16622e-51
0	heph	6.64291e-55	0.315307	1	0.987	6.64225e-51
0	CG17211	9.52483e-51	0.380736	0.43	0.225	9.52388e-47
0	MYPT-75D	1.21862e-49	0.281972	0.796	0.547	1.2185e-45
0	CG13917	1.78798e-46	0.430459	0.569	0.375	1.7878e-42
0	elB	1.16744e-44	0.426914	0.571	0.379	1.16733e-40
0	toe	2.8426e-41	0.253752	0.263	0.115	2.84231e-37
0	kek5	2.89269e-41	0.372731	0.849	0.747	2.8924e-37
0	CG3655	9.71731e-40	0.322695	0.942	0.85	9.71633e-36
0	ci	2.38842e-39	0.360239	0.802	0.647	2.38818e-35
0	CG9932	4.73092e-34	0.26284	0.604	0.406	4.73045e-30
0	GEFmeso	1.29755e-33	0.277612	0.441	0.264	1.29742e-29
0	rols	3.22812e-31	0.322528	0.561	0.393	3.2278e-27
0	lncRNA:CR44833	2.14309e-30	0.29848	0.461	0.299	2.14287e-26
0	mirr	3.94072e-30	0.341746	0.405	0.248	3.94032e-26
0	ec	3.47989e-29	0.277337	0.819	0.684	3.47955e-25
0	Tlk	4.57302e-28	0.282743	0.861	0.781	4.57257e-24
0	pigs	3.76074e-26	0.254447	0.448	0.29	3.76036e-22
0	Btk29A	3.62831e-25	0.290565	0.652	0.521	3.62795e-21
0	plum	1.10671e-23	0.281105	0.758	0.64	1.1066e-19
1	kirre	0	1.61561	0.929	0.446	0
1	lz	0	1.10131	0.686	0.08	0
1	sls	1.09818e-295	1.16968	0.644	0.146	1.09808e-291
1	CG34377	2.25095e-290	0.827808	0.591	0.11	2.25073e-286
1	kek1	2.74006e-289	1.53651	0.953	0.475	2.73979e-285
1	nrm	1.88194e-283	1.2499	0.944	0.342	1.88175e-279
1	IRSp53	6.89251e-262	0.991776	0.605	0.136	6.89182e-258
1	CG4374	9.99343e-261	1.24934	0.681	0.178	9.99243e-257
1	CG15765	3.93177e-226	0.843558	0.437	0.077	3.93137e-222
1	aop	5.1707e-217	1.08028	0.982	0.635	5.17018e-213
1	CG42747	7.21383e-213	1.11706	0.872	0.413	7.21311e-209
1	rst	2.5993e-210	1.11225	0.909	0.508	2.59904e-206
1	SKIP	3.46983e-186	1.45568	0.881	0.49	3.46948e-182
1	CG42788	3.42511e-167	0.60408	0.415	0.091	3.42477e-163
1	lncRNA:CR43314	1.96803e-157	1.01905	0.855	0.466	1.96784e-153
1	Traf4	7.90101e-151	0.727067	0.461	0.122	7.90022e-147
1	lncRNA:CR46006	2.19309e-125	0.79009	0.852	0.465	2.19287e-121
1	gl	3.85441e-124	0.575047	0.568	0.191	3.85402e-120
1	tfc	2.0292e-123	0.50674	0.432	0.125	2.029e-119
1	CG42674	1.41356e-113	0.747898	0.688	0.353	1.41342e-109
1	rdo	2.55619e-113	0.604747	0.362	0.093	2.55593e-109
1	pk	2.44958e-108	0.70991	0.624	0.29	2.44933e-104
1	Ppn	1.91516e-107	0.324427	0.287	0.062	1.91497e-103
1	Mmp21	2.49115e-102	0.721894	0.999	0.743	2.4909e-98
1	sano	5.57637e-102	0.76295	0.783	0.506	5.57582e-98
1	tutl	1.41824e-94	0.724475	0.761	0.464	1.4181e-90
1	hbs	8.7117e-92	0.661227	0.528	0.217	8.71083e-88
1	luna	9.87518e-92	0.658213	0.843	0.564	9.87419e-88
1	CG31176	1.53458e-89	0.35543	0.492	0.179	1.53443e-85
1	klu	4.93941e-84	0.568049	0.562	0.251	4.93892e-80
1	GEFmeso1	6.84703e-84	0.56125	0.559	0.258	6.84634e-80
1	Gasp	6.42985e-83	0.580942	0.597	0.289	6.42921e-79
1	ptc	8.57701e-83	0.680966	0.788	0.488	8.57615e-79
1	CG42238	1.53107e-82	0.578401	0.956	0.838	1.53092e-78
1	lncRNA:CR45224	8.04696e-82	0.600667	0.436	0.169	8.04615e-78
1	CG9691	3.77929e-79	0.433943	0.356	0.121	3.77892e-75
1	rdx	1.66286e-78	0.641719	0.802	0.58	1.66269e-74
1	B-H2	3.5098e-77	0.323415	0.285	0.08	3.50945e-73
1	ed	6.15595e-72	0.418271	1	0.979	6.15534e-68
1	hdc	9.97035e-70	0.437088	1	0.989	9.96936e-66
1	CG15822	2.10143e-67	0.355735	0.302	0.098	2.10122e-63
1	ImpE2	3.44194e-61	0.281722	0.148	0.029	3.44159e-57
1	nkd	4.83173e-59	0.701719	0.885	0.717	4.83125e-55
1	pnt	4.68837e-55	0.546888	0.676	0.437	4.68791e-51
1	CG13300	2.68432e-53	0.42197	0.542	0.293	2.68405e-49
1	sdk	8.85245e-53	0.468781	0.703	0.487	8.85157e-49
1	so	4.19893e-52	0.412885	0.46	0.231	4.19851e-48
1	CG34417	1.61416e-50	0.525531	0.681	0.488	1.614e-46
1	Pgant9	1.6695e-50	0.487947	0.504	0.274	1.66933e-46
1	CG13024	3.08774e-49	0.281708	0.192	0.056	3.08743e-45
1	br	7.70004e-42	0.379009	0.987	0.933	7.69927e-38
1	CG15628	2.01284e-40	0.284073	0.278	0.115	2.01264e-36
1	if	2.62223e-40	0.353849	0.404	0.205	2.62197e-36
1	CG6287	2.56167e-39	0.285466	0.301	0.133	2.56141e-35
1	ogre	1.12733e-38	0.414332	0.845	0.738	1.12722e-34
1	inaE	1.67854e-37	0.389181	0.452	0.259	1.67837e-33
1	loco	9.97287e-34	0.300485	0.308	0.149	9.97187e-30
1	asRNA:CR45185	2.13012e-33	0.298946	0.268	0.119	2.12991e-29
1	obst-B	6.92278e-33	0.309869	0.365	0.195	6.92209e-29
1	stai	1.75254e-31	0.285397	0.64	0.453	1.75236e-27
1	SPoCk	1.29101e-30	0.307479	0.415	0.239	1.29088e-26
1	kuz	8.09769e-30	0.330951	0.905	0.82	8.09688e-26
1	asRNA:CR44894	5.19076e-27	0.320256	0.432	0.269	5.19024e-23
1	verm	3.55581e-26	0.289471	0.715	0.554	3.55545e-22
1	pyd	4.124e-24	0.331321	0.9	0.817	4.12358e-20
1	RhoU	1.58313e-23	0.294712	0.4	0.252	1.58297e-19
1	aqz	3.99943e-23	0.301193	0.984	0.947	3.99903e-19
1	CG6040	8.46841e-23	0.265447	0.715	0.552	8.46756e-19
1	SNF4Agamma	2.34982e-22	0.367347	0.698	0.572	2.34959e-18
1	mtgo	2.78336e-22	0.285843	0.71	0.548	2.78308e-18
1	gukh	2.5465e-21	0.299438	0.49	0.342	2.54624e-17
1	CG3777	8.73661e-20	0.255605	0.468	0.319	8.73574e-16
1	stx	7.8921e-19	0.269525	0.48	0.342	7.89131e-15
1	rols1	1.61722e-18	0.296156	0.525	0.401	1.61706e-14
1	baz	1.91469e-18	0.268461	0.504	0.368	1.9145e-14
1	kst	4.68764e-18	0.25904	0.414	0.283	4.68717e-14
1	mew	9.42413e-18	0.29874	0.484	0.353	9.42319e-14
1	CG33978	9.55761e-17	0.308301	0.649	0.554	9.55665e-13
1	zormin	2.02394e-16	0.316134	0.46	0.343	2.02374e-12
1	Mur2B	2.97817e-15	0.276321	0.643	0.539	2.97787e-11
1	unc-13	7.94875e-15	0.266993	0.768	0.671	7.94795e-11
1	Tom	2.03662e-14	0.319887	0.624	0.532	2.03642e-10
1	Hsp26	4.62378e-14	0.347043	0.524	0.409	4.62331e-10
1	Hsp23	5.25435e-14	0.262413	0.735	0.635	5.25382e-10
1	scyl	5.37045e-12	0.254997	0.645	0.559	5.36992e-08
2	Sp1	0	2.23233	0.862	0.101	0
2	ct	0	1.75133	0.862	0.19	0
2	disco-r	0	1.53247	0.9	0.168	0
2	Dll	0	1.03958	0.633	0.083	0
2	disco	9.49053e-270	0.823655	0.597	0.111	9.48958e-266
2	salm	1.73973e-232	0.885707	0.555	0.108	1.73956e-228
2	hth	4.21772e-223	1.33192	0.999	0.807	4.2173e-219
2	salr	1.24958e-185	0.582192	0.376	0.06	1.24946e-181
2	Sb	2.65191e-174	0.794663	0.294	0.039	2.65165e-170
2	Obp99a	1.33458e-125	1.03329	0.671	0.287	1.33444e-121
2	TfAP-2	2.31318e-104	0.32052	0.212	0.033	2.31295e-100
2	Kank	9.34481e-91	0.995696	0.852	0.64	9.34387e-87
2	ab	1.4142e-90	0.667746	0.915	0.541	1.41406e-86
2	GstD1	6.83114e-87	0.630865	0.683	0.351	6.83045e-83
2	robo2	1.83418e-79	0.93946	0.612	0.299	1.834e-75
2	twz	3.42182e-79	0.374326	0.248	0.057	3.42148e-75
2	Dl	1.54878e-78	0.797147	0.869	0.628	1.54863e-74
2	Pka-C3	8.90046e-74	0.461109	0.159	0.026	8.89957e-70
2	CG5151	1.27061e-72	0.698131	0.949	0.797	1.27048e-68
2	Pura	1.48762e-72	0.37572	0.309	0.091	1.48747e-68
2	CG1607	5.02244e-72	0.321753	0.306	0.09	5.02194e-68
2	inv	1.58982e-71	0.431063	0.269	0.074	1.58966e-67
2	Socs36E	8.10216e-68	0.539393	0.659	0.367	8.10135e-64
2	zfh2	4.46577e-66	0.495861	0.36	0.129	4.46533e-62
2	Tollo	3.90023e-58	0.738775	0.56	0.326	3.89984e-54
2	nw	1.75532e-50	0.428852	0.895	0.651	1.75514e-46
2	pxb	2.26041e-49	0.484258	0.377	0.165	2.26019e-45
2	Snoo	3.41695e-49	0.491823	0.669	0.409	3.41661e-45
2	Imp	3.16667e-48	0.466798	0.795	0.512	3.16635e-44
2	E(spl)m7-HLH	7.551e-48	0.45782	0.354	0.152	7.55024e-44
2	pigs1	5.6132e-46	0.485718	0.528	0.289	5.61264e-42
2	sas	7.99468e-44	0.407453	0.587	0.335	7.99388e-40
2	fz	8.55729e-43	0.567446	0.744	0.556	8.55643e-39
2	msi	2.11604e-41	0.422081	0.954	0.888	2.11583e-37
2	Pdp1	3.51932e-41	0.368779	0.489	0.257	3.51896e-37
2	lbk	1.86479e-39	0.343465	0.531	0.297	1.8646e-35
2	CG427471	3.57958e-39	0.60016	0.656	0.436	3.57922e-35
2	fru	3.64475e-39	0.401422	0.936	0.75	3.64438e-35
2	CG42673	2.68536e-37	0.400075	0.714	0.499	2.68509e-33
2	heph1	9.43279e-36	0.323184	1	0.987	9.43185e-32
2	jing	8.72512e-34	0.392245	0.677	0.456	8.72425e-30
2	zormin1	3.96019e-31	0.387499	0.531	0.338	3.9598e-27
2	ImpE1	7.85796e-30	0.251591	0.193	0.072	7.85717e-26
2	nkd1	8.06999e-28	0.605388	0.835	0.723	8.06918e-24
2	CG43163	1.15248e-26	0.340724	0.526	0.341	1.15237e-22
2	d	5.16002e-26	0.282711	0.562	0.362	5.1595e-22
2	qsm	5.78242e-22	0.256021	0.306	0.167	5.78184e-18
2	Wnt6	9.58167e-21	0.266512	0.185	0.082	9.58072e-17
2	dally	1.83894e-20	0.269646	0.677	0.503	1.83875e-16
2	hh	6.08537e-20	0.319365	0.304	0.171	6.08476e-16
2	AdamTS-B	2.35184e-19	0.263913	0.427	0.268	2.35161e-15
2	dnc	3.75314e-19	0.271711	0.475	0.322	3.75276e-15
2	CG133001	3.98328e-18	0.294175	0.451	0.303	3.98288e-14
2	CadN	1.3371e-17	0.417357	0.267	0.15	1.33697e-13
2	scyl1	3.7719e-16	0.29335	0.684	0.557	3.77152e-12
2	Jafrac1	7.13282e-15	0.253512	0.629	0.494	7.13211e-11
2	lncRNA:CR43626	1.48473e-12	0.278652	0.388	0.269	1.48458e-08
2	CG422381	1.34725e-08	0.256603	0.875	0.846	0.000134712
3	MYPT-75D1	0	2.11772	0.997	0.545	0
3	Pde8	0	1.89124	0.931	0.214	0
3	beat-IIIc	0	1.84239	0.89	0.218	0
3	dac1	3.17069e-223	1.34849	0.948	0.454	3.17038e-219
3	glec	5.96881e-213	1.34085	0.813	0.318	5.96822e-209
3	caps	7.4687e-200	1.26653	0.836	0.347	7.46795e-196
3	CG43861	1.61916e-180	0.839811	0.595	0.148	1.619e-176
3	jvl	8.63472e-180	1.15245	0.928	0.585	8.63385e-176
3	tinc	2.80131e-155	0.883357	0.703	0.237	2.80103e-151
3	h1	2.93726e-153	1.05334	0.766	0.323	2.93697e-149
3	trn	1.15415e-152	1.11594	0.854	0.413	1.15403e-148
3	Pka-R2	2.33333e-124	0.922379	0.723	0.301	2.3331e-120
3	CG436581	2.67797e-119	0.832281	0.997	0.878	2.6777e-115
3	CG42260	3.48814e-119	0.69504	0.6	0.207	3.48779e-115
3	jigr11	1.02439e-115	0.881592	0.979	0.726	1.02428e-111
3	stg	4.02955e-114	0.949955	0.911	0.621	4.02914e-110
3	Dyrk2	3.95694e-104	0.607088	0.561	0.199	3.95655e-100
3	lncRNA:CR460061	1.27727e-103	0.974091	0.839	0.474	1.27714e-99
3	CG5835	7.36972e-92	0.346705	0.264	0.052	7.36898e-88
3	pyd1	5.50489e-87	0.68059	0.961	0.815	5.50434e-83
3	for	3.73459e-84	0.534142	0.428	0.142	3.73421e-80
3	eya1	3.56086e-79	0.671195	0.759	0.432	3.56051e-75
3	CG423421	1.43714e-74	0.730644	0.944	0.706	1.437e-70
3	N	3.18207e-74	0.510707	0.997	0.962	3.18175e-70
3	Spn	2.89683e-72	0.641001	0.78	0.489	2.89654e-68
3	foxo	6.91005e-67	0.498249	0.52	0.227	6.90935e-63
3	rst1	2.84787e-66	0.597378	0.833	0.522	2.84758e-62
3	a	8.50063e-65	0.469875	0.4	0.145	8.49978e-61
3	CG14073	1.47825e-64	0.641238	0.711	0.438	1.47811e-60
3	CG2556	3.57357e-63	0.477245	0.439	0.17	3.57321e-59
3	CG5888	3.30192e-61	0.315418	0.203	0.045	3.30159e-57
3	Osi24	3.29149e-60	0.299223	0.243	0.063	3.29116e-56
3	fng1	4.57522e-53	0.491047	0.764	0.45	4.57476e-49
3	Hs6st	4.33377e-52	0.43656	0.439	0.192	4.33333e-48
3	ed1	3.1813e-51	0.389696	0.997	0.98	3.18099e-47
3	Cirl	1.83317e-49	0.514966	0.846	0.702	1.83299e-45
3	arr1	2.28405e-48	0.506229	0.708	0.449	2.28383e-44
3	Mob2	1.33369e-45	0.571599	0.593	0.351	1.33355e-41
3	Cad86C	1.46506e-45	0.377484	0.382	0.162	1.46491e-41
3	CG172111	1.25027e-42	0.451717	0.464	0.232	1.25015e-38
3	dan	3.6847e-40	0.302304	0.326	0.133	3.68433e-36
3	smash	5.93402e-39	0.43829	0.531	0.302	5.93343e-35
3	Mp	3.70596e-38	0.25834	0.239	0.081	3.70559e-34
3	Trf2	3.91177e-36	0.52029	0.631	0.439	3.91138e-32
3	side-IV	5.77678e-36	0.279531	0.277	0.109	5.77621e-32
3	Optix1	1.31653e-34	0.319565	0.628	0.346	1.31639e-30
3	DOR	2.17278e-33	0.37893	0.393	0.201	2.17257e-29
3	Pgant91	6.1017e-33	0.385717	0.493	0.28	6.10109e-29
3	br1	5.80798e-32	0.315999	0.982	0.934	5.8074e-28
3	frm	8.58034e-32	0.365347	0.198	0.069	8.57948e-28
3	Syp1	8.63048e-32	0.374847	0.984	0.963	8.62961e-28
3	Ten-a	8.92122e-27	0.308985	1	0.955	8.92033e-23
3	lncRNA:CR433141	1.08137e-26	0.355924	0.707	0.486	1.08126e-22
3	CG14478	6.89239e-25	0.377423	0.675	0.524	6.8917e-21
3	lncRNA:CR33938	3.44639e-24	0.323447	0.698	0.511	3.44605e-20
3	CycG	1.43262e-23	0.354358	0.834	0.757	1.43247e-19
3	PAN3	4.58276e-23	0.366314	0.651	0.5	4.5823e-19
3	18w	2.51112e-22	0.280977	0.434	0.262	2.51087e-18
3	fz21	5.88719e-22	0.329021	0.711	0.541	5.8866e-18
3	aos	9.05162e-22	0.274948	0.318	0.168	9.05072e-18
3	shg	2.27943e-21	0.341649	0.718	0.597	2.2792e-17
3	scrib	3.46906e-20	0.348901	0.613	0.471	3.46871e-16
3	Brd	1.14029e-19	0.334652	0.575	0.412	1.14018e-15
3	Tom1	5.34698e-19	0.302843	0.679	0.53	5.34645e-15
3	CG60401	6.52793e-19	0.308356	0.715	0.556	6.52727e-15
3	pnt1	1.21247e-18	0.282783	0.621	0.446	1.21235e-14
3	hang	1.34219e-18	0.327161	0.67	0.555	1.34206e-14
3	kkv1	6.6277e-18	0.269175	0.444	0.29	6.62704e-14
3	lncRNA:CR42862	7.66113e-18	0.314541	0.861	0.772	7.66036e-14
3	EcR	1.61314e-17	0.269043	0.907	0.821	1.61298e-13
3	E2f11	1.72115e-16	0.282409	0.769	0.673	1.72097e-12
3	CG37771	2.29976e-16	0.302341	0.462	0.322	2.29953e-12
3	Egfr	3.62637e-16	0.274398	0.798	0.678	3.62601e-12
3	Eip75B	1.86053e-15	0.329935	0.62	0.51	1.86035e-11
3	LRP1	2.62922e-15	0.272223	0.482	0.343	2.62896e-11
3	lncRNA:Hsromega	2.58127e-14	0.260996	0.989	0.952	2.58101e-10
3	CG128141	1.0182e-13	0.250404	0.362	0.238	1.0181e-09
3	Sdc	1.50237e-13	0.265357	0.71	0.626	1.50222e-09
3	CG43736	1.60732e-13	0.297644	0.67	0.556	1.60716e-09
3	chn	1.71684e-13	0.272153	0.592	0.478	1.71667e-09
3	corto	7.79035e-13	0.276135	0.603	0.494	7.78957e-09
3	Hsp231	8.28052e-10	0.26569	0.72	0.638	8.2797e-06
3	SNF4Agamma1	5.77075e-07	0.257162	0.641	0.579	0.00577017
4	CG17278	0	1.46849	0.751	0.085	0
4	grn	0	0.911665	0.394	0.022	0
4	knrl	0	0.782664	0.418	0.026	0
4	cv-c	2.16503e-233	1.51691	0.867	0.294	2.16481e-229
4	Awh	2.32488e-214	0.424238	0.229	0.013	2.32465e-210
4	robo21	4.23694e-174	1.18873	0.802	0.288	4.23652e-170
4	slow	1.63774e-171	0.520861	0.32	0.042	1.63757e-167
4	Pvf3	4.52902e-159	0.51722	0.221	0.019	4.52856e-155
4	lab	4.40484e-152	0.264745	0.171	0.011	4.40439e-148
4	dar1	2.04393e-144	0.410665	0.254	0.03	2.04373e-140
4	CG99321	2.56468e-143	1.23965	0.807	0.401	2.56442e-139
4	Ama	2.31687e-137	0.499158	0.303	0.047	2.31664e-133
4	lncRNA:CR46003	4.65315e-133	0.740064	0.366	0.072	4.65269e-129
4	Dfd	1.55789e-126	0.394912	0.181	0.017	1.55773e-122
4	ImpL2	4.56956e-120	0.415681	0.245	0.035	4.56911e-116
4	CG1146	1.43737e-103	0.421462	0.282	0.054	1.43723e-99
4	drm	3.12373e-102	0.436827	0.282	0.054	3.12342e-98
4	sas1	4.07076e-99	0.929059	0.68	0.331	4.07036e-95
4	Msp300	6.92652e-95	0.683457	0.988	0.909	6.92582e-91
4	pwn	5.89062e-87	0.491095	0.372	0.106	5.89003e-83
4	CG51511	8.4638e-87	0.911877	0.947	0.799	8.46295e-83
4	verm1	3.73512e-79	1.02006	0.799	0.551	3.73475e-75
4	serp	6.15177e-77	0.450158	0.374	0.116	6.15115e-73
4	Lmpt	7.03549e-76	0.831657	0.713	0.423	7.03479e-72
4	mab-21	6.46888e-73	0.437435	0.405	0.136	6.46824e-69
4	ems	3.93166e-69	0.294466	0.224	0.049	3.93126e-65
4	fru1	1.69155e-68	0.612586	0.957	0.751	1.69138e-64
4	fj	7.927e-67	0.684515	0.735	0.433	7.92621e-63
4	Cht10	1.98176e-64	0.556379	0.532	0.24	1.98156e-60
4	cher	7.60159e-64	0.396372	0.386	0.137	7.60083e-60
4	E5	2.88868e-62	0.263316	0.186	0.038	2.88839e-58
4	Rbfox1	3.61351e-62	0.532306	0.965	0.784	3.61315e-58
4	Gasp1	2.44035e-58	0.618917	0.578	0.297	2.44011e-54
4	CG46339	2.40313e-57	0.470001	0.432	0.171	2.40289e-53
4	CG344171	2.19772e-56	0.559063	0.778	0.485	2.1975e-52
4	jim	2.78445e-56	0.537669	0.891	0.707	2.78417e-52
4	ab1	2.54645e-55	0.522911	0.863	0.549	2.5462e-51
4	NetB	1.70021e-51	0.422956	0.278	0.09	1.70004e-47
4	Mmp1	1.28022e-50	0.303866	0.236	0.068	1.28009e-46
4	hth1	3.26773e-50	0.498036	1	0.809	3.2674e-46
4	kibra	3.41605e-50	0.473918	0.435	0.193	3.41571e-46
4	Kank1	5.55344e-50	0.665573	0.835	0.644	5.55288e-46
4	lncRNA:CR43334	5.65426e-50	0.669829	0.685	0.417	5.65369e-46
4	nahoda	6.7609e-49	0.47322	0.484	0.238	6.76022e-45
4	Cda4	6.00161e-48	0.26143	0.245	0.075	6.00101e-44
4	CG30069	2.13166e-47	0.402927	0.412	0.181	2.13145e-43
4	CR33294	4.31439e-47	0.368	0.242	0.076	4.31396e-43
4	CG12581	1.36761e-46	0.514899	0.728	0.506	1.36748e-42
4	Gprk2	4.98957e-44	0.594334	0.768	0.611	4.98907e-40
4	fz22	1.94716e-43	0.552002	0.755	0.538	1.94696e-39
4	Imp1	9.30057e-42	0.472015	0.769	0.517	9.29964e-38
4	sob	6.77247e-41	0.251129	0.196	0.057	6.7718e-37
4	apt	8.65227e-41	0.254041	0.226	0.072	8.65141e-37
4	AdamTS-A	7.32488e-40	0.535882	0.372	0.173	7.32414e-36
4	IRSp531	1.31941e-39	0.367384	0.376	0.164	1.31928e-35
4	dpy	3.68061e-38	0.732473	0.773	0.595	3.68024e-34
4	asRNA:CR451851	1.19429e-36	0.300265	0.298	0.12	1.19417e-32
4	pxb1	8.1673e-36	0.328471	0.372	0.168	8.16648e-32
4	CG422382	6.63038e-35	0.50227	0.923	0.843	6.62972e-31
4	nw1	9.94395e-35	0.47038	0.855	0.656	9.94295e-31
4	exp	1.09374e-34	0.52429	0.456	0.249	1.09363e-30
4	sog	9.25152e-34	0.527289	0.395	0.192	9.25059e-30
4	trn1	6.0412e-33	0.483722	0.661	0.428	6.0406e-29
4	CG32982	1.31436e-32	0.490695	0.638	0.43	1.31423e-28
4	ps	3.82173e-31	0.400327	0.784	0.588	3.82135e-27
4	chinmo	1.18485e-30	0.419884	0.685	0.477	1.18473e-26
4	Fur1	1.33163e-29	0.360916	0.558	0.347	1.3315e-25
4	ex	1.63043e-29	0.398201	0.517	0.328	1.63027e-25
4	Sarm	6.52817e-29	0.410753	0.481	0.289	6.52752e-25
4	CG9328	2.32295e-28	0.28664	0.29	0.133	2.32272e-24
4	mld	4.55211e-28	0.293851	0.4	0.21	4.55165e-24
4	ft	2.29235e-27	0.378419	0.848	0.731	2.29212e-23
4	side-V	1.33882e-25	0.327403	0.234	0.1	1.33869e-21
4	luna1	3.40855e-24	0.399285	0.74	0.577	3.40821e-20
4	Dad	5.59447e-24	0.419021	0.586	0.417	5.59391e-20
4	Sema1a	3.01966e-22	0.396834	0.524	0.356	3.01936e-18
4	jing1	8.66913e-22	0.356755	0.624	0.462	8.66826e-18
4	Chd64	2.31429e-21	0.313249	0.425	0.259	2.31406e-17
4	CG8547	2.53191e-19	0.254018	0.333	0.189	2.53165e-15
4	caps1	7.68033e-19	0.321459	0.542	0.369	7.67956e-15
4	Zasp52	1.74572e-18	0.297883	0.479	0.321	1.74554e-14
4	Snoo1	3.94069e-18	0.302016	0.572	0.419	3.94029e-14
4	CG339781	1.72086e-16	0.301845	0.682	0.554	1.72068e-12
4	bnb	1.76766e-16	0.306796	0.25	0.135	1.76748e-12
4	CG8312	4.21542e-16	0.318175	0.374	0.244	4.215e-12
4	nkd2	1.53869e-15	0.310437	0.842	0.723	1.53853e-11
4	Sirup	4.4661e-15	0.287123	0.287	0.164	4.46566e-11
4	dally1	7.11108e-15	0.275553	0.643	0.507	7.11037e-11
4	lncRNA:CR45939	4.41782e-13	0.270333	0.578	0.452	4.41738e-09
4	puc	9.04155e-13	0.277841	0.308	0.196	9.04065e-09
4	hid	9.73685e-13	0.253949	0.412	0.28	9.73588e-09
4	bun	1.48226e-12	0.265192	0.916	0.862	1.48211e-08
4	lncRNA:CR436261	4.19557e-12	0.297086	0.392	0.27	4.19515e-08
4	Svil	2.65425e-11	0.250106	0.512	0.394	2.65399e-07
4	Xrp1	2.95033e-11	0.297458	0.563	0.449	2.95004e-07
4	AdamTS-B1	2.73451e-07	0.282383	0.361	0.274	0.00273424
4	lncRNA:Hsromega1	9.39039e-07	0.252099	0.969	0.953	0.00938945
4	Cip4	4.82101e-06	0.270663	0.568	0.511	0.0482053
5	lncRNA:CR32773	0	2.11123	0.965	0.386	0
5	bi	3.86322e-307	2.29786	0.995	0.61	3.86284e-303
5	Notum	6.4196e-111	0.56069	0.286	0.052	6.41895e-107
5	ds	2.88132e-91	0.799425	0.848	0.56	2.88103e-87
5	bnl	1.74398e-86	0.952841	0.316	0.08	1.74381e-82
5	Bx	1.7413e-84	0.71793	0.537	0.214	1.74112e-80
5	lncRNA:CR460031	1.15793e-72	0.490624	0.294	0.077	1.15781e-68
5	Dad1	6.86102e-66	0.590556	0.719	0.408	6.86033e-62
5	mab-211	3.64646e-62	0.392465	0.385	0.138	3.6461e-58
5	nkd3	5.91067e-62	0.710753	0.914	0.718	5.91008e-58
5	wg	4.07105e-48	0.275559	0.233	0.067	4.07064e-44
5	dpy1	1.80084e-46	0.515575	0.803	0.593	1.80066e-42
5	cv-c1	3.30856e-43	1.00784	0.534	0.319	3.30823e-39
5	NK7.1	1.9176e-38	0.354905	0.302	0.121	1.91741e-34
5	Snoo2	4.56749e-32	0.480299	0.62	0.415	4.56703e-28
5	nw2	2.60341e-31	0.474849	0.838	0.658	2.60315e-27
5	CG431631	4.06693e-31	0.48052	0.531	0.343	4.06652e-27
5	dpp	2.1123e-29	0.267657	0.26	0.108	2.11209e-25
5	heph2	2.45307e-29	0.304113	1	0.987	2.45283e-25
5	lncRNA:CR339381	3.95495e-29	0.543072	0.696	0.511	3.95455e-25
5	Pura1	1.07118e-27	0.300486	0.238	0.099	1.07107e-23
5	fru2	5.4833e-27	0.391405	0.911	0.754	5.48276e-23
5	Hs6st1	8.37404e-27	0.315513	0.372	0.197	8.37321e-23
5	klu1	3.33259e-26	0.463428	0.443	0.266	3.33226e-22
5	toy1	6.26097e-26	0.373803	0.602	0.403	6.26034e-22
5	hth2	1.75127e-23	0.3828	0.952	0.812	1.7511e-19
5	ab2	3.17861e-22	0.356664	0.742	0.558	3.17829e-18
5	Egfr1	1.6439e-21	0.367411	0.803	0.678	1.64374e-17
5	tai1	1.68977e-21	0.311514	0.965	0.901	1.68961e-17
5	ey1	1.1575e-20	0.25241	0.402	0.235	1.15739e-16
5	CG43741	3.18318e-19	0.284968	0.374	0.211	3.18287e-15
5	jim1	4.77663e-18	0.302809	0.826	0.712	4.77615e-14
5	ec1	6.17315e-16	0.271009	0.788	0.693	6.17254e-12
5	Optix2	1.01075e-15	0.348927	0.511	0.355	1.01065e-11
5	Sema5c	2.33414e-15	0.263017	0.383	0.248	2.33391e-11
5	CG172112	1.30222e-14	0.307721	0.369	0.24	1.30209e-10
5	CG51512	3.54995e-09	0.340037	0.836	0.807	3.5496e-05
5	Fili	1.86959e-08	0.435189	0.448	0.376	0.000186941
5	SKIP1	5.10451e-08	0.322778	0.612	0.518	0.0005104
6	Ser	5.19591e-174	1.70157	0.652	0.188	5.19539e-170
6	toy2	6.5266e-126	0.916802	0.843	0.392	6.52594e-122
6	eyg	1.83441e-115	0.503378	0.344	0.063	1.83423e-111
6	lncRNA:CR339382	3.72116e-109	1.23645	0.853	0.505	3.72079e-105
6	CG7720	1.86273e-103	0.46944	0.307	0.055	1.86254e-99
6	lncRNA:CR433341	5.47783e-103	1.41206	0.781	0.415	5.47729e-99
6	ab3	4.13856e-102	0.95517	0.924	0.55	4.13815e-98
6	toe1	2.48722e-90	0.553446	0.423	0.115	2.48697e-86
6	fru3	7.57175e-79	0.740751	0.975	0.753	7.57099e-75
6	klu2	7.00195e-77	0.679482	0.626	0.258	7.00125e-73
6	hth3	4.80271e-69	0.770859	0.998	0.811	4.80223e-65
6	form3	1.50588e-64	0.377651	0.27	0.064	1.50573e-60
6	tsh1	2.22486e-64	0.490701	0.483	0.18	2.22463e-60
6	sbb1	1.54045e-61	0.555173	1	0.978	1.5403e-57
6	hid1	1.46139e-54	0.575486	0.573	0.273	1.46125e-50
6	Optix3	4.02745e-54	0.658264	0.679	0.347	4.02705e-50
6	lbk1	2.33669e-53	0.612995	0.603	0.299	2.33645e-49
6	CG427472	6.34784e-46	0.628283	0.734	0.437	6.3472e-42
6	jim2	1.61488e-45	0.555027	0.898	0.709	1.61472e-41
6	Bx1	9.68883e-44	0.430414	0.489	0.221	9.68786e-40
6	Sox102F	1.15203e-42	0.259231	0.209	0.055	1.15192e-38
6	ko1	1.80107e-42	0.562865	0.577	0.31	1.80089e-38
6	ps1	2.11187e-39	0.474825	0.838	0.588	2.11166e-35
6	Fas31	8.91813e-39	0.368224	1	0.976	8.91724e-35
6	heph3	8.8438e-38	0.370076	1	0.988	8.84292e-34
6	CG67391	2.92606e-36	0.411394	0.36	0.15	2.92577e-32
6	Egfr2	1.65214e-35	0.512591	0.836	0.678	1.65198e-31
6	CG133002	3.82454e-33	0.463158	0.542	0.302	3.82416e-29
6	ey2	4.6057e-31	0.334473	0.462	0.234	4.60524e-27
6	CG329821	1.12341e-28	0.532803	0.634	0.433	1.1233e-24
6	CG99322	4.31395e-28	0.308529	0.675	0.415	4.31351e-24
6	CG8740	3.9735e-26	0.359838	0.546	0.326	3.9731e-22
6	tai2	3.9976e-25	0.32617	0.978	0.901	3.9972e-21
6	Dl1	1.00211e-24	0.321735	0.845	0.635	1.00201e-20
6	Zasp521	5.83064e-23	0.313931	0.53	0.32	5.83006e-19
6	Imp2	1.54214e-22	0.401598	0.724	0.523	1.54198e-18
6	AdamTS-A1	3.58446e-22	0.27001	0.352	0.177	3.5841e-18
6	Inx3	2.89106e-21	0.323952	0.712	0.514	2.89077e-17
6	Pdp11	4.57408e-21	0.344137	0.45	0.265	4.57362e-17
6	CG51513	1.28035e-19	0.343192	0.916	0.802	1.28022e-15
6	Msp3001	1.87066e-19	0.276451	0.973	0.911	1.87047e-15
6	Lmpt1	4.1972e-18	0.292365	0.626	0.432	4.19678e-14
6	rgn	1.07047e-17	0.369678	0.519	0.355	1.07036e-13
6	elB1	2.25914e-17	0.296244	0.569	0.392	2.25891e-13
6	Uhg1	3.85829e-17	0.272839	0.46	0.289	3.8579e-13
6	dsx1	1.24614e-16	0.251159	0.378	0.219	1.24601e-12
6	pyd2	2.11117e-16	0.280229	0.918	0.819	2.11096e-12
6	CG125811	4.56523e-16	0.318995	0.656	0.514	4.56478e-12
6	mt:CoII	6.89052e-16	0.285866	0.922	0.87	6.88983e-12
6	tna	1.83819e-15	0.295502	0.646	0.482	1.83801e-11
6	mt:CoI	5.78819e-14	0.270943	0.885	0.796	5.78761e-10
6	Oatp74D1	1.76497e-13	0.261041	0.663	0.501	1.76479e-09
6	wb1	4.00609e-13	0.316903	0.513	0.364	4.00569e-09
6	tou	1.26137e-12	0.26087	0.72	0.575	1.26124e-08
6	dally2	4.21134e-12	0.255398	0.658	0.508	4.21092e-08
6	jbug	1.00256e-11	0.251517	0.517	0.39	1.00246e-07
6	fj1	2.37314e-09	0.285744	0.554	0.447	2.3729e-05
6	mirr2	1.0421e-08	0.256172	0.374	0.26	0.0001042
7	rn	0	3.23838	1	0.231	0
7	Pde81	6.07023e-273	1.47507	0.897	0.227	6.06963e-269
7	Pka-R21	3.24426e-237	1.42631	0.914	0.297	3.24393e-233
7	CG438611	2.03237e-224	1.12461	0.7	0.149	2.03216e-220
7	E(spl)m4-BFM	2.74454e-203	1.49025	0.863	0.299	2.74427e-199
7	beat-IIIc1	6.05198e-185	1.3079	0.807	0.234	6.05137e-181
7	tinc1	8.78478e-182	1.06797	0.792	0.239	8.78391e-178
7	E(spl)m8-HLH	4.76227e-161	1.01195	0.647	0.175	4.7618e-157
7	CG140731	9.09519e-151	1.15769	0.87	0.433	9.09428e-147
7	E(spl)mgamma-HLH	6.8975e-138	1.14019	0.765	0.278	6.89681e-134
7	dac2	4.76518e-127	1.05262	0.912	0.464	4.7647e-123
7	Ocho	2.39609e-125	0.704241	0.361	0.065	2.39586e-121
7	MYPT-75D2	2.81901e-125	1.08622	0.956	0.554	2.81873e-121
7	nmo	3.22911e-124	0.957967	0.994	0.84	3.22879e-120
7	bib	6.54943e-124	0.636144	0.445	0.098	6.54877e-120
7	Mp1	3.0048e-123	0.52313	0.397	0.075	3.0045e-119
7	CG34353	1.33976e-120	0.329637	0.229	0.025	1.33962e-116
7	glec1	5.63423e-113	0.916168	0.775	0.328	5.63366e-109
7	stg1	1.82718e-111	0.985966	0.945	0.623	1.827e-107
7	a1	4.46013e-107	0.761333	0.506	0.143	4.45969e-103
7	jvl1	1.81762e-106	0.936679	0.908	0.592	1.81744e-102
7	sca	5.66256e-105	0.852345	0.487	0.135	5.662e-101
7	Achl	4.74644e-104	0.266669	0.185	0.019	4.74597e-100
7	scrib1	1.20238e-103	0.958495	0.819	0.462	1.20226e-99
7	Mob21	9.55341e-92	0.928046	0.727	0.347	9.55245e-88
7	Ac13E	1.44249e-91	0.477315	0.366	0.085	1.44234e-87
7	for1	6.04207e-87	0.585903	0.473	0.144	6.04147e-83
7	Fas2	1.00764e-81	0.764265	0.945	0.714	1.00754e-77
7	chn1	1.1631e-79	0.786944	0.794	0.469	1.16298e-75
7	dpp1	7.91825e-79	0.47391	0.384	0.103	7.91745e-75
7	aop1	2.44489e-76	0.808376	0.945	0.65	2.44464e-72
7	ato	7.29085e-76	0.34654	0.256	0.05	7.29012e-72
7	RhoGEF64C	2.70793e-75	0.510424	0.742	0.324	2.70766e-71
7	Spn1	3.49061e-75	0.705492	0.828	0.491	3.49026e-71
7	ed2	2.59348e-74	0.571349	1	0.98	2.59322e-70
7	Dyrk21	3.78796e-74	0.580051	0.546	0.205	3.78758e-70
7	18w1	6.24275e-73	0.647808	0.599	0.256	6.24212e-69
7	N1	1.08147e-72	0.577883	0.994	0.963	1.08137e-68
7	hbs1	1.73028e-69	0.615877	0.58	0.226	1.73011e-65
7	Pgant2	1.65539e-68	0.358021	0.29	0.068	1.65523e-64
7	lncRNA:CR433142	3.31316e-68	0.69884	0.855	0.481	3.31283e-64
7	bbg	2.43374e-67	0.727816	0.834	0.501	2.4335e-63
7	CG422601	9.6468e-67	0.551052	0.55	0.216	9.64583e-63
7	trn2	1.75495e-64	0.735558	0.773	0.425	1.75478e-60
7	E(spl)m7-HLH1	1.20373e-63	0.565566	0.437	0.152	1.20361e-59
7	E(spl)m2-BFM	4.01405e-59	0.529674	0.454	0.169	4.01365e-55
7	Brd1	4.88097e-59	0.677228	0.723	0.407	4.88048e-55
7	nrm1	6.58003e-59	0.740913	0.752	0.375	6.57938e-55
7	ptc2	2.74964e-54	0.581584	0.819	0.497	2.74936e-50
7	CG436582	4.19885e-51	0.537568	0.989	0.881	4.19843e-47
7	CG43340	4.46747e-51	0.307081	0.277	0.078	4.46702e-47
7	Cad86C1	6.14658e-51	0.459903	0.42	0.163	6.14597e-47
7	CG60402	1.23173e-50	0.660579	0.798	0.554	1.2316e-46
7	CG423422	7.93542e-48	0.601282	0.943	0.71	7.93462e-44
7	CG87401	7.66932e-47	0.633959	0.599	0.324	7.66856e-43
7	pnt2	2.14228e-44	0.556601	0.737	0.443	2.14207e-40
7	CG25561	1.31437e-43	0.403958	0.431	0.175	1.31423e-39
7	raskol	8.66887e-43	0.557345	0.697	0.44	8.668e-39
7	Osi241	3.59551e-41	0.269416	0.233	0.067	3.59515e-37
7	caps2	6.03131e-40	0.506513	0.649	0.365	6.0307e-36
7	Shrm	1.50696e-39	0.532295	0.664	0.406	1.50681e-35
7	Ten-a1	6.94408e-38	0.456644	0.992	0.956	6.94339e-34
7	CG156281	1.19657e-36	0.346174	0.315	0.119	1.19646e-32
7	Mmp22	1.81248e-36	0.443498	0.996	0.753	1.8123e-32
7	CG144781	2.39318e-36	0.494798	0.735	0.523	2.39294e-32
7	kuz1	5.84484e-36	0.500307	0.91	0.823	5.84426e-32
7	Sur-8	1.77776e-33	0.334407	0.332	0.137	1.77758e-29
7	CG437361	1.81367e-33	0.475771	0.765	0.553	1.81349e-29
7	CG37772	4.74581e-32	0.455812	0.548	0.32	4.74534e-28
7	E(spl)mdelta-HLH	7.64497e-32	0.289311	0.265	0.097	7.6442e-28
7	siz	2.70187e-29	0.444729	0.496	0.281	2.7016e-25
7	Tom2	3.92566e-29	0.389278	0.754	0.528	3.92527e-25
7	frm1	4.30348e-29	0.361661	0.21	0.07	4.30305e-25
7	Wdr62	3.75718e-28	0.6686	0.771	0.649	3.75681e-24
7	smash1	9.25295e-28	0.408788	0.525	0.306	9.25203e-24
7	foxo1	3.66701e-26	0.346987	0.439	0.236	3.66665e-22
7	Gp150	5.70915e-26	0.390657	0.605	0.395	5.70858e-22
7	eya2	6.36731e-26	0.378901	0.685	0.442	6.36667e-22
7	bif	6.68485e-26	0.372046	0.408	0.217	6.68419e-22
7	Cirl1	1.21108e-23	0.356514	0.861	0.703	1.21096e-19
7	lncRNA:Hsromega2	5.62807e-22	0.353038	0.998	0.952	5.62751e-18
7	aqz1	9.09379e-21	0.293888	0.981	0.949	9.09288e-17
7	gl1	8.45591e-20	0.302598	0.397	0.215	8.45506e-16
7	dap	2.18923e-18	0.311505	0.416	0.249	2.18901e-14
7	rst2	1.80157e-17	0.264255	0.737	0.533	1.80139e-13
7	gish	4.48553e-17	0.301223	0.887	0.836	4.48508e-13
7	jigr12	1.07863e-16	0.273834	0.887	0.735	1.07852e-12
7	shg1	1.36884e-14	0.307058	0.716	0.599	1.3687e-10
7	PAN31	2.24097e-14	0.293902	0.653	0.502	2.24075e-10
7	fus	4.05217e-14	0.273955	0.622	0.461	4.05177e-10
7	Hs6st2	4.36965e-14	0.256789	0.34	0.201	4.36921e-10
7	Trf21	1.55562e-13	0.326631	0.574	0.446	1.55546e-09
7	mam	4.91636e-13	0.309531	0.59	0.456	4.91587e-09
7	fz23	1.84793e-12	0.279546	0.689	0.545	1.84774e-08
7	CycG1	9.27276e-12	0.256706	0.842	0.758	9.27183e-08
7	hang1	6.08567e-11	0.257837	0.679	0.556	6.08506e-07
7	Hsp232	2.32478e-10	0.301267	0.723	0.639	2.32454e-06
7	sdk1	7.42072e-10	0.259781	0.609	0.5	7.41998e-06
7	SNF4Agamma2	4.69166e-08	0.307585	0.649	0.58	0.00046912
8	pnr	0	1.02545	0.515	0.018	0
8	tup	0	0.638476	0.317	0.011	0
8	Ance	3.70142e-273	2.17219	0.846	0.202	3.70105e-269
8	oc	1.26508e-233	0.768754	0.455	0.05	1.26495e-229
8	robo22	9.51798e-210	1.62522	0.92	0.293	9.51702e-206
8	dve	1.69497e-184	0.764491	0.345	0.036	1.6948e-180
8	mirr3	5.56818e-163	1.28217	0.768	0.241	5.56762e-159
8	cv-c2	2.09913e-151	1.51663	0.844	0.307	2.09892e-147
8	Obp99a1	6.81619e-138	2.31796	0.738	0.296	6.81551e-134
8	NK7.11	2.30401e-129	0.685535	0.508	0.114	2.30378e-125
8	bnl1	1.8622e-85	1.121	0.356	0.082	1.86201e-81
8	sog1	1.1273e-80	1.15462	0.545	0.188	1.12719e-76
8	dar11	6.1376e-78	0.401504	0.225	0.036	6.13699e-74
8	CG13041	5.86149e-57	0.299912	0.145	0.02	5.86091e-53
8	CG329822	9.64784e-56	0.872846	0.726	0.43	9.64687e-52
8	CG10359	5.50059e-54	0.301471	0.264	0.065	5.50004e-50
8	fru4	1.60147e-48	0.618162	0.959	0.755	1.60131e-44
8	bab2	3.63449e-46	0.29661	0.237	0.06	3.63413e-42
8	caup	5.09738e-45	0.468328	0.377	0.138	5.09687e-41
8	Cht101	1.50192e-42	0.485662	0.522	0.246	1.50177e-38
8	ab4	1.6889e-42	0.513548	0.899	0.554	1.68873e-38
8	Bx2	1.48583e-41	0.48503	0.492	0.223	1.48568e-37
8	hth4	9.60781e-41	0.51801	0.998	0.813	9.60685e-37
8	trn3	9.65855e-41	0.553226	0.749	0.428	9.65759e-37
8	fz3	5.23384e-40	0.376025	0.336	0.121	5.23331e-36
8	vn	1.01388e-37	0.566381	0.331	0.125	1.01378e-33
8	sas2	3.15011e-37	0.563032	0.621	0.341	3.14979e-33
8	Msp3002	1.41715e-36	0.433169	0.989	0.911	1.417e-32
8	Wnt61	4.46853e-36	0.295472	0.26	0.082	4.46808e-32
8	fj2	1.52151e-35	0.608611	0.708	0.44	1.52135e-31
8	NetB1	8.96497e-35	0.323631	0.276	0.094	8.96407e-31
8	wg1	8.96575e-35	0.306393	0.232	0.07	8.96485e-31
8	Idgf4	2.91489e-30	0.343492	0.278	0.103	2.9146e-26
8	nw3	1.1668e-29	0.496248	0.857	0.66	1.16669e-25
8	CG452631	4.59904e-28	0.414126	0.221	0.074	4.59858e-24
8	caps3	4.90696e-27	0.421413	0.618	0.368	4.90647e-23
8	CG8483	1.02313e-24	0.292721	0.14	0.038	1.02302e-20
8	ps2	2.0098e-24	0.373462	0.814	0.59	2.0096e-20
8	Zasp522	1.71649e-23	0.375508	0.529	0.322	1.71632e-19
8	mld1	1.29579e-22	0.336196	0.405	0.214	1.29566e-18
8	ara	3.71124e-21	0.254159	0.253	0.107	3.71086e-17
8	CG431632	2.15273e-20	0.392876	0.545	0.346	2.15251e-16
8	lncRNA:CR433342	3.81104e-20	0.37059	0.655	0.424	3.81066e-16
8	Ten-a2	5.61805e-18	0.26693	0.986	0.956	5.61749e-14
8	Sema5c1	1.39021e-17	0.281547	0.428	0.248	1.39007e-13
8	heph4	2.75668e-17	0.262668	1	0.988	2.7564e-13
8	RpL22	5.10739e-17	0.289276	0.586	0.396	5.10688e-13
8	nahoda1	6.54154e-17	0.306301	0.416	0.246	6.54089e-13
8	CG125812	1.24142e-16	0.306648	0.706	0.512	1.24129e-12
8	Lmpt2	1.58579e-16	0.298166	0.63	0.433	1.58563e-12
8	Dad2	3.37614e-16	0.320217	0.616	0.419	3.3758e-12
8	ex1	8.36495e-16	0.289026	0.515	0.332	8.36411e-12
8	Pdp12	1.19276e-15	0.268717	0.441	0.267	1.19264e-11
8	jim3	1.61539e-15	0.323344	0.848	0.713	1.61523e-11
8	cdi	1.68754e-15	0.319247	0.66	0.476	1.68737e-11
8	d1	9.78656e-15	0.260497	0.545	0.369	9.78559e-11
8	Meltrin	1.06009e-14	0.25571	0.264	0.137	1.05999e-10
8	emc	3.42906e-14	0.261318	0.611	0.431	3.42871e-10
8	CG99323	5.47364e-14	0.443396	0.572	0.422	5.47309e-10
8	CG51514	6.88568e-14	0.323438	0.899	0.804	6.88499e-10
8	tou1	5.87166e-13	0.273715	0.729	0.576	5.87107e-09
8	Fur11	1.27495e-12	0.256987	0.515	0.353	1.27482e-08
8	Sema1a1	5.98372e-10	0.251222	0.497	0.361	5.98313e-06
8	verm2	4.63027e-08	0.262791	0.692	0.562	0.000462981
8	SPoCk1	1.57943e-07	0.300989	0.345	0.25	0.00157927
9	Lim1	0	2.72164	0.957	0.058	0
9	pdm3	0	1.91205	0.796	0.053	0
9	ct1	6.75314e-304	1.91585	0.965	0.209	6.75246e-300
9	disco-r1	2.95226e-279	1.55093	0.915	0.193	2.95196e-275
9	al	8.04145e-215	0.571009	0.281	0.017	8.04064e-211
9	disco1	7.68183e-177	0.942125	0.628	0.127	7.68107e-173
9	hth5	3.00317e-174	1.62121	1	0.813	3.00287e-170
9	Ser1	8.90979e-152	1.04668	0.724	0.19	8.9089e-148
9	pxb2	3.79062e-101	0.918138	0.563	0.164	3.79024e-97
9	nw4	2.41131e-89	0.947044	0.95	0.657	2.41106e-85
9	Tet	2.78073e-86	0.905811	0.965	0.718	2.78046e-82
9	unc-4	1.59015e-75	0.373121	0.224	0.034	1.58999e-71
9	Sp11	1.9092e-75	0.85618	0.49	0.146	1.90901e-71
9	ImpE11	1.95243e-72	0.515828	0.319	0.071	1.95224e-68
9	sog2	9.59544e-72	0.878626	0.553	0.189	9.59448e-68
9	ab5	6.22669e-66	0.752606	0.93	0.554	6.22606e-62
9	lbk2	6.3969e-66	0.860641	0.648	0.3	6.39626e-62
9	Imp3	1.20883e-59	0.72967	0.869	0.519	1.20871e-55
9	CG51515	2.10761e-55	0.767559	0.96	0.802	2.1074e-51
9	SKIP2	3.67676e-54	0.839514	0.844	0.51	3.67639e-50
9	rho	3.17066e-50	0.434458	0.271	0.069	3.17034e-46
9	heph5	7.34233e-45	0.467331	1	0.988	7.3416e-41
9	twz1	6.9089e-43	0.308226	0.246	0.064	6.90821e-39
9	dally3	1.6992e-37	0.554221	0.789	0.504	1.69903e-33
9	Fili1	2.11664e-37	0.725546	0.643	0.368	2.11643e-33
9	bun1	3.05801e-33	0.584963	0.945	0.862	3.0577e-29
9	Tgi	1.96449e-31	0.512627	0.495	0.257	1.96429e-27
9	hdc1	5.20078e-29	0.370026	1	0.99	5.20026e-25
9	Rbfox11	6.88347e-29	0.408229	0.967	0.788	6.88278e-25
9	cv-c3	6.99334e-29	0.283009	0.616	0.32	6.99264e-25
9	Trim9	1.03949e-28	0.303158	0.141	0.033	1.03938e-24
9	tou2	1.52416e-27	0.470934	0.791	0.574	1.524e-23
9	tkv	3.45289e-26	0.501716	0.658	0.427	3.45254e-22
9	sas3	1.63688e-24	0.296621	0.611	0.343	1.63671e-20
9	Pdp13	3.06578e-24	0.38884	0.49	0.265	3.06547e-20
9	kek11	4.35578e-24	0.570275	0.721	0.508	4.35535e-20
9	Wnt62	7.60229e-22	0.518182	0.219	0.084	7.60153e-18
9	Ten-m	5.14404e-21	0.305971	0.49	0.277	5.14353e-17
9	GstD11	5.94277e-21	0.382833	0.593	0.367	5.94217e-17
9	lncRNA:CR452241	6.16296e-20	0.309362	0.369	0.185	6.16234e-16
9	fng2	2.41516e-19	0.351624	0.696	0.461	2.41492e-15
9	Cht6	5.62032e-18	0.252112	0.274	0.125	5.61976e-14
9	Ptp10D	1.81322e-17	0.333702	0.606	0.415	1.81304e-13
9	side-V1	2.61393e-17	0.308202	0.236	0.103	2.61367e-13
9	Prps	3.59049e-16	0.269534	0.53	0.331	3.59013e-12
9	uif	1.4598e-15	0.269583	0.709	0.509	1.45965e-11
9	fz1	1.54289e-15	0.330055	0.749	0.563	1.54274e-11
9	grp	2.23404e-15	0.330149	0.719	0.535	2.23382e-11
9	CG426731	2.38802e-15	0.310207	0.706	0.507	2.38778e-11
9	qsm1	2.63135e-15	0.288844	0.317	0.171	2.63108e-11
9	CG43051	4.42021e-15	0.268093	0.317	0.169	4.41976e-11
9	Uhg11	4.77431e-15	0.258152	0.475	0.291	4.77383e-11
9	ps3	1.04716e-14	0.27462	0.796	0.592	1.04706e-10
9	AdamTS-B2	2.79038e-13	0.268723	0.432	0.273	2.7901e-09
9	d2	3.2312e-13	0.253903	0.538	0.37	3.23087e-09
9	sty	8.18711e-13	0.297111	0.342	0.202	8.18629e-09
9	ds1	5.29352e-12	0.323966	0.714	0.573	5.29299e-08
9	lncRNA:CR45054	2.23578e-11	0.263881	0.455	0.304	2.23555e-07
9	Fur12	3.09842e-11	0.41581	0.485	0.355	3.09811e-07
9	CG431633	8.47134e-11	0.264149	0.5	0.349	8.47049e-07
9	wg2	7.65465e-10	0.296906	0.156	0.075	7.65389e-06
9	scyl2	1.58029e-09	0.270656	0.686	0.561	1.58013e-05
10	ss	0	2.53515	0.995	0.09	0
10	Dll1	0	1.49789	0.866	0.092	0
10	CG43778	0	1.12784	0.613	0.023	0
10	vvl	0	0.924002	0.456	0.024	0
10	zfh21	4.49146e-274	1.07184	0.744	0.119	4.49102e-270
10	H15	1.09252e-208	0.7267	0.281	0.017	1.09241e-204
10	Cyp310a1	4.21414e-195	0.28585	0.213	0.009	4.21372e-191
10	disco-r2	9.65084e-156	0.917787	0.785	0.199	9.64987e-152
10	Sp12	1.22676e-145	0.663179	0.648	0.138	1.22664e-141
10	disco2	4.65251e-143	0.741255	0.595	0.129	4.65205e-139
10	mid	2.67365e-140	0.475795	0.301	0.033	2.67338e-136
10	TfAP-21	4.67652e-125	0.40853	0.294	0.035	4.67605e-121
10	Rbfox12	2.87838e-115	1.18988	0.982	0.787	2.87809e-111
10	CG9008	4.1061e-108	0.305109	0.22	0.023	4.10569e-104
10	nord	6.42919e-98	0.294619	0.187	0.018	6.42854e-94
10	CG16071	6.21211e-93	0.481203	0.413	0.093	6.21149e-89
10	ab6	1.3541e-91	1.12861	0.939	0.554	1.35396e-87
10	bab21	3.02958e-84	0.577421	0.306	0.058	3.02928e-80
10	nkd4	3.17291e-83	1.03956	0.967	0.721	3.17259e-79
10	Sb1	6.92128e-64	0.393368	0.256	0.05	6.92059e-60
10	robo23	2.15102e-63	0.68037	0.722	0.305	2.1508e-59
10	GstD12	3.18176e-61	0.658965	0.744	0.36	3.18144e-57
10	Lsd-2	1.12855e-59	0.606506	0.559	0.229	1.12843e-55
10	Imp4	2.38796e-57	0.706621	0.866	0.519	2.38772e-53
10	salm1	2.06304e-51	0.441163	0.408	0.13	2.06284e-47
10	chinmo1	1.73635e-49	0.90254	0.757	0.479	1.73618e-45
10	fz31	2.23727e-48	0.3578	0.375	0.12	2.23704e-44
10	bnb1	9.67128e-44	0.366206	0.38	0.132	9.67031e-40
10	Kank2	4.04715e-43	0.735742	0.878	0.647	4.04675e-39
10	salr1	3.77719e-40	0.350822	0.266	0.076	3.77682e-36
10	wg3	3.90185e-37	0.397822	0.246	0.07	3.90146e-33
10	Mp2	1.34951e-36	0.40789	0.268	0.084	1.34938e-32
10	heph6	4.93813e-36	0.412589	1	0.988	4.93764e-32
10	rn1	4.62618e-34	0.376922	0.534	0.26	4.62572e-30
10	fru5	1.90104e-33	0.494092	0.942	0.757	1.90085e-29
10	twz2	4.68247e-32	0.265153	0.223	0.065	4.682e-28
10	CG43394	7.63782e-32	0.301691	0.243	0.077	7.63705e-28
10	CG87402	8.40163e-32	0.445091	0.597	0.326	8.40079e-28
10	CG32066	3.27676e-31	0.306714	0.329	0.128	3.27643e-27
10	Cht7	7.98501e-31	0.312674	0.281	0.099	7.98422e-27
10	fng3	8.3865e-31	0.489948	0.742	0.459	8.38567e-27
10	AdamTS-B3	7.87566e-30	0.501019	0.516	0.269	7.87488e-26
10	CG426732	7.83442e-28	0.475491	0.747	0.506	7.83364e-24
10	EcR1	4.6137e-26	0.417606	0.929	0.822	4.61324e-22
10	dpy2	4.12481e-24	0.393725	0.833	0.596	4.1244e-20
10	ft1	4.89157e-24	0.396731	0.871	0.732	4.89108e-20
10	jigr13	1.5986e-22	0.357544	0.919	0.735	1.59844e-18
10	lncRNA:CR459391	3.59979e-20	0.33747	0.676	0.451	3.59943e-16
10	Pdp14	4.97972e-19	0.278213	0.478	0.266	4.97922e-15
10	Jafrac11	1.39002e-18	0.342292	0.706	0.495	1.38988e-14
10	h2	3.69613e-17	0.319948	0.557	0.344	3.69576e-13
10	pk1	8.06238e-17	0.332136	0.501	0.311	8.06157e-13
10	CrebA	1.41497e-16	0.297778	0.478	0.292	1.41483e-12
10	snu	3.77321e-15	0.294354	0.311	0.167	3.77284e-11
10	lncRNA:CR460032	5.499e-15	0.279114	0.203	0.087	5.49845e-11
10	Tollo1	5.92134e-15	0.267006	0.529	0.336	5.92075e-11
10	Fur13	6.47416e-13	0.341437	0.509	0.354	6.47351e-09
10	dnc1	1.39644e-12	0.281219	0.484	0.327	1.3963e-08
10	mt:CoI1	2.00995e-12	0.264338	0.899	0.797	2.00975e-08
10	fus1	3.82608e-12	0.27628	0.63	0.462	3.82569e-08
10	elB2	5.05605e-12	0.290947	0.554	0.394	5.05554e-08
10	pigs2	1.66158e-10	0.274901	0.448	0.302	1.66142e-06
10	uif1	5.05316e-10	0.259139	0.666	0.511	5.05265e-06
10	scyl3	2.21663e-08	0.250524	0.691	0.561	0.000221641
11	Fas21	3.25627e-211	2.2333	0.997	0.714	3.25594e-207
11	peb	7.61701e-211	1.33087	0.698	0.13	7.61625e-207
11	RhoGEF64C1	1.75958e-199	1.87187	0.925	0.321	1.7594e-195
11	nmo1	2.09372e-193	1.80899	1	0.841	2.09351e-189
11	rau	2.16327e-169	0.670416	0.429	0.055	2.16305e-165
11	E(spl)mgamma-HLH1	7.27583e-167	1.52499	0.849	0.281	7.27511e-163
11	CG9095	8.37347e-167	0.679051	0.431	0.058	8.37264e-163
11	CG25562	3.16881e-160	1.16573	0.685	0.167	3.1685e-156
11	bbg1	7.28698e-155	1.63791	0.951	0.5	7.28625e-151
11	ro	3.27537e-153	0.568207	0.38	0.048	3.27504e-149
11	lncRNA:CR44320	7.20391e-153	0.394321	0.135	0.003	7.20319e-149
11	Pka-R22	1.35638e-142	1.28017	0.846	0.307	1.35625e-138
11	comm	1.38954e-139	0.771537	0.596	0.133	1.38941e-135
11	comm2	5.85033e-136	0.713842	0.547	0.115	5.84975e-132
11	nrm2	2.98219e-135	1.23426	0.951	0.371	2.98189e-131
11	Mmp23	2.30549e-132	1.47047	1	0.756	2.30526e-128
11	aop2	5.91149e-122	1.55519	0.965	0.653	5.9109e-118
11	hbs2	1.91338e-117	0.906774	0.725	0.224	1.91318e-113
11	E(spl)m4-BFM1	1.30749e-114	1.22327	0.792	0.309	1.30736e-110
11	pnt3	9.29523e-112	1.18215	0.898	0.439	9.2943e-108
11	RapGAP1	3.1837e-102	1.43028	0.849	0.483	3.18338e-98
11	dap1	4.67723e-98	0.82754	0.677	0.24	4.67676e-94
11	tinc2	2.5993e-95	0.799014	0.728	0.249	2.59904e-91
11	Dl2	7.53796e-93	1.17554	0.927	0.635	7.53721e-89
11	CG1136	1.83556e-91	0.487455	0.323	0.056	1.83537e-87
11	raskol1	3.97534e-85	0.985468	0.825	0.438	3.97494e-81
11	rn2	9.17875e-73	0.834635	0.682	0.254	9.17783e-69
11	E(spl)malpha-BFM	1.08844e-70	0.663108	0.585	0.213	1.08833e-66
11	betaTub60D	3.16282e-69	0.748589	0.612	0.227	3.16251e-65
11	gl2	5.64274e-63	0.810485	0.561	0.21	5.64217e-59
11	lncRNA:CR44024	6.36658e-62	0.464778	0.38	0.103	6.36594e-58
11	Ten-m1	4.025e-61	0.730276	0.623	0.272	4.0246e-57
11	CG36551	1.46289e-56	0.833719	0.951	0.856	1.46275e-52
11	CG4928	1.01447e-54	0.359746	0.272	0.062	1.01437e-50
11	Gli	6.07389e-54	0.587274	0.526	0.209	6.07328e-50
11	CG60403	1.50956e-53	0.751826	0.863	0.554	1.50941e-49
11	stg2	1.7747e-53	0.770754	0.908	0.629	1.77452e-49
11	Tmhs	1.83226e-52	0.350917	0.296	0.074	1.83208e-48
11	br2	9.51203e-52	0.654893	0.997	0.935	9.51107e-48
11	E(spl)m8-HLH1	1.12164e-51	0.660839	0.493	0.188	1.12153e-47
11	Tet1	4.4034e-51	0.853982	0.898	0.721	4.40296e-47
11	MYPT-75D3	6.00574e-50	0.709117	0.871	0.563	6.00514e-46
11	phyl	1.85787e-49	0.2682	0.226	0.048	1.85768e-45
11	N2	4.74466e-48	0.573922	0.989	0.964	4.74418e-44
11	twit	9.89139e-46	0.41293	0.367	0.117	9.8904e-42
11	eya3	3.45429e-45	0.597791	0.776	0.441	3.45394e-41
11	Traf41	7.29047e-44	0.424439	0.407	0.14	7.28974e-40
11	lncRNA:CR433143	2.69554e-43	0.676755	0.801	0.488	2.69527e-39
11	Cad86C2	9.12165e-43	0.476634	0.429	0.166	9.12073e-39
11	nuf	2.151e-42	0.736426	0.739	0.482	2.15079e-38
11	CG140732	6.97872e-41	0.571343	0.757	0.444	6.97802e-37
11	Gp1501	2.46514e-39	0.622386	0.671	0.394	2.4649e-35
11	CG433401	3.00129e-39	0.346078	0.275	0.08	3.00099e-35
11	mtd	4.7017e-39	0.662604	0.733	0.469	4.70123e-35
11	E(spl)m2-BFM1	4.93106e-38	0.445923	0.429	0.174	4.93057e-34
11	Pli	8.28235e-36	0.719742	0.72	0.481	8.28152e-32
11	CG42268	2.44439e-35	0.442943	0.426	0.179	2.44414e-31
11	numb	3.5605e-35	0.69357	0.755	0.534	3.56014e-31
11	Fhos	3.11201e-34	0.405024	0.345	0.128	3.1117e-30
11	Wdr621	3.66491e-34	0.620522	0.814	0.649	3.66454e-30
11	frm2	5.59177e-34	0.585157	0.237	0.07	5.59121e-30
11	kuz2	7.78317e-34	0.605434	0.93	0.823	7.7824e-30
11	kek12	1.18526e-33	0.444696	0.822	0.505	1.18515e-29
11	sm	1.927e-33	0.339241	0.294	0.098	1.92681e-29
11	aos1	1.06387e-32	0.485466	0.402	0.169	1.06376e-28
11	E(spl)mdelta-HLH1	1.93495e-32	0.276853	0.291	0.098	1.93476e-28
11	Mob22	7.13231e-32	0.593836	0.609	0.357	7.1316e-28
11	sca1	1.43544e-28	0.673973	0.342	0.145	1.4353e-24
11	Spn2	1.84505e-28	0.424209	0.768	0.498	1.84486e-24
11	mamo	2.5207e-28	0.569012	0.747	0.485	2.52044e-24
11	CG10936	8.97979e-28	0.403227	0.35	0.147	8.97889e-24
11	CG4080	1.09542e-27	0.38822	0.472	0.236	1.09531e-23
11	shg2	1.88065e-27	0.500407	0.792	0.597	1.88046e-23
11	msi1	9.9852e-27	0.595111	0.965	0.89	9.9842e-23
11	Shrm1	1.35903e-26	0.525768	0.644	0.41	1.3589e-22
11	PAN32	7.17743e-26	0.513219	0.72	0.501	7.17672e-22
11	neur	5.42325e-25	0.359043	0.313	0.13	5.42271e-21
11	siz1	9.44685e-25	0.520798	0.499	0.284	9.44591e-21
11	Mur2B1	4.45774e-24	0.43102	0.752	0.539	4.4573e-20
11	Pde82	6.78953e-23	0.276889	0.501	0.253	6.78885e-19
11	mbl	1.49273e-22	0.441285	0.995	0.988	1.49258e-18
11	spri	3.72462e-22	0.37015	0.377	0.185	3.72425e-18
11	beat-IIIc2	5.85238e-22	0.374598	0.499	0.254	5.8518e-18
11	Brd2	6.59619e-22	0.499397	0.631	0.414	6.59553e-18
11	S	9.23324e-22	0.509554	0.655	0.468	9.23232e-18
11	ed3	9.57205e-22	0.3077	0.997	0.98	9.57109e-18
11	sty1	5.73883e-21	0.378846	0.394	0.2	5.73826e-17
11	aqz2	3.64432e-20	0.332005	0.978	0.949	3.64395e-16
11	RasGAP1	9.03114e-20	0.367678	0.367	0.186	9.03023e-16
11	Cirl2	2.51982e-19	0.403729	0.857	0.705	2.51956e-15
11	CG437362	6.95321e-19	0.42625	0.728	0.557	6.95251e-15
11	sano1	7.27387e-19	0.431629	0.695	0.523	7.27314e-15
11	rho1	1.26777e-17	0.343693	0.191	0.073	1.26764e-13
11	sdk2	1.68445e-17	0.400661	0.671	0.499	1.68428e-13
11	ptc4	2.65945e-17	0.251869	0.733	0.505	2.65918e-13
11	pbl	3.06353e-17	0.354318	0.429	0.252	3.06323e-13
11	smash2	4.77497e-17	0.322012	0.507	0.309	4.77449e-13
11	mam1	1.47661e-16	0.339333	0.644	0.455	1.47646e-12
11	CG436583	1.81333e-16	0.332066	0.97	0.883	1.81315e-12
11	CG37773	2.44298e-16	0.297774	0.523	0.324	2.44274e-12
11	E(spl)m7-HLH2	6.26907e-16	0.319375	0.318	0.161	6.26844e-12
11	Btk29A1	1.91007e-15	0.358464	0.695	0.529	1.90988e-11
11	chn2	2.29823e-15	0.396196	0.642	0.479	2.298e-11
11	Tom3	1.0364e-14	0.335111	0.709	0.533	1.03629e-10
11	CG144782	3.17326e-14	0.295968	0.704	0.527	3.17295e-10
11	brat	1.27162e-13	0.316848	0.763	0.638	1.2715e-09
11	fz4	6.45896e-13	0.333582	0.725	0.564	6.45832e-09
11	Trf22	1.01594e-12	0.286441	0.615	0.445	1.01584e-08
11	shot	2.51085e-12	0.255747	0.625	0.452	2.5106e-08
11	Fas1	4.14704e-12	0.269125	0.515	0.354	4.14662e-08
11	HnRNP-K	1.45991e-11	0.276172	0.582	0.415	1.45977e-07
11	E2f12	2.01467e-11	0.324207	0.771	0.676	2.01446e-07
11	scrib2	2.5794e-11	0.297565	0.625	0.475	2.57914e-07
11	rdx1	8.96253e-10	0.263092	0.72	0.594	8.96163e-06
11	a2	2.0647e-08	0.305152	0.261	0.158	0.000206449
12	RpLP1	3.6304e-92	1.03482	0.99	0.866	3.63003e-88
12	RpS7	2.59351e-81	0.878581	0.994	0.887	2.59325e-77
12	RpL7	2.97943e-77	0.866012	0.981	0.854	2.97914e-73
12	RpL23	9.28549e-75	0.815646	0.987	0.926	9.28456e-71
12	RpL17	1.29769e-74	0.863345	0.99	0.851	1.29756e-70
12	RpS23	4.79597e-73	0.844935	0.975	0.872	4.7955e-69
12	RpL27A	8.22312e-71	0.859656	0.997	0.937	8.2223e-67
12	RpS18	1.4774e-69	0.855316	0.99	0.894	1.47725e-65
12	RpS11	1.54887e-69	0.808303	0.987	0.869	1.54872e-65
12	RpS2	3.76262e-67	0.792253	0.968	0.833	3.76224e-63
12	RpL41	6.84362e-67	0.928127	0.975	0.836	6.84294e-63
12	RpL28	1.70121e-66	0.833451	0.965	0.825	1.70104e-62
12	RpL13A	1.71441e-66	0.795346	0.971	0.858	1.71424e-62
12	RpL19	7.34605e-66	0.812919	0.959	0.823	7.34532e-62
12	RpS15	7.46922e-66	0.857193	0.981	0.826	7.46847e-62
12	RpL6	1.5711e-65	0.789522	0.962	0.8	1.57095e-61
12	sta	2.67213e-65	0.774698	0.971	0.837	2.67186e-61
12	RpLP2	8.86126e-65	0.88644	0.937	0.737	8.86037e-61
12	RpL26	5.62179e-64	0.81802	0.962	0.836	5.62123e-60
12	RpL35A	2.09106e-63	0.781672	0.937	0.762	2.09085e-59
12	RpS29	3.29116e-63	0.827885	0.952	0.776	3.29083e-59
12	eEF1alpha1	6.1885e-63	0.678188	1	0.986	6.18788e-59
12	RpS4	6.47494e-63	0.769705	0.984	0.882	6.4743e-59
12	RpL14	7.6527e-62	0.821528	0.962	0.829	7.65194e-58
12	RpS10b	4.4738e-60	0.773564	0.968	0.818	4.47336e-56
12	RpL12	1.41781e-59	0.759455	0.949	0.777	1.41767e-55
12	RpS21	1.31236e-58	0.776537	0.956	0.798	1.31222e-54
12	RpL31	6.93495e-57	0.780073	0.937	0.778	6.93426e-53
12	RpL10Ab	3.00693e-56	0.702342	0.962	0.839	3.00663e-52
12	RpL7A	3.96888e-56	0.711998	0.962	0.84	3.96848e-52
12	RpL3	1.22866e-54	0.689975	0.956	0.797	1.22853e-50
12	RpS3	4.01747e-54	0.691217	0.927	0.74	4.01707e-50
12	RpL4	4.94866e-54	0.711004	0.949	0.788	4.94817e-50
12	RpS3A	6.43832e-54	0.655087	0.978	0.893	6.43768e-50
12	Rack1	1.14538e-53	0.702549	0.946	0.77	1.14526e-49
12	RpS25	3.05364e-53	0.745895	0.975	0.84	3.05333e-49
12	RpS16	7.14101e-53	0.781134	0.93	0.769	7.14029e-49
12	RpS8	1.02672e-52	0.72366	0.959	0.822	1.02662e-48
12	Hsc70-4	5.42227e-52	0.660324	0.949	0.756	5.42172e-48
12	RpS27	4.48593e-51	0.772873	0.93	0.747	4.48548e-47
12	RpS20	4.97307e-51	0.802611	0.867	0.661	4.97257e-47
12	RpS26	1.44569e-49	0.771241	0.921	0.767	1.44555e-45
12	eEF5	1.11006e-48	0.647175	0.924	0.758	1.10995e-44
12	Nacalpha	1.1323e-48	0.639857	0.867	0.619	1.13219e-44
12	RpL23A	5.61642e-48	0.73798	0.87	0.63	5.61586e-44
12	RpL9	1.04763e-47	0.717892	0.902	0.712	1.04752e-43
12	RpS9	1.49704e-47	0.668144	0.943	0.819	1.49689e-43
12	RpS27A	1.81571e-47	0.690752	0.94	0.789	1.81553e-43
12	Cyp1	8.87185e-47	0.621204	0.949	0.814	8.87097e-43
12	RpS15Aa	3.89478e-46	0.663697	0.908	0.73	3.89439e-42
12	RpLP0	5.01538e-46	0.735915	0.835	0.613	5.01488e-42
12	betaTub56D	9.50051e-46	0.630217	0.933	0.802	9.49956e-42
12	RpL10	9.60397e-46	0.663384	0.933	0.805	9.60301e-42
12	eEF1beta	1.94948e-45	0.681418	0.829	0.556	1.94929e-41
12	RpL32	5.36006e-45	0.717417	0.848	0.605	5.35953e-41
12	RpL18	1.15777e-42	0.652471	0.863	0.626	1.15765e-38
12	RpL21	3.18715e-42	0.610477	0.949	0.82	3.18683e-38
12	RpL8	7.38248e-42	0.632412	0.927	0.777	7.38174e-38
12	RpL18A	1.86681e-41	0.680828	0.927	0.779	1.86663e-37
12	RpS5a	2.37246e-41	0.642084	0.851	0.633	2.37222e-37
12	RpL34b	2.94975e-41	0.671858	0.895	0.719	2.94945e-37
12	Bacc	4.63575e-40	0.551112	0.994	0.955	4.63529e-36
12	awd	8.5342e-40	0.642792	0.895	0.734	8.53335e-36
12	RpL35	1.99853e-39	0.639241	0.863	0.655	1.99833e-35
12	Fkbp12	3.52093e-39	0.609225	0.854	0.61	3.52057e-35
12	RpS6	8.65311e-39	0.631524	0.848	0.642	8.65225e-35
12	Act5C	1.46976e-38	0.564954	0.971	0.887	1.46961e-34
12	RpS12	6.54402e-38	0.59904	0.895	0.728	6.54336e-34
12	RpL36A	1.73676e-37	0.673634	0.867	0.698	1.73659e-33
12	RpS13	4.10508e-37	0.687842	0.908	0.776	4.10467e-33
12	Tctp	3.17253e-36	0.603278	0.784	0.572	3.17222e-32
12	RpL37a	8.43952e-36	0.705365	0.851	0.649	8.43868e-32
12	RpL40	8.51284e-36	0.666145	0.803	0.574	8.51199e-32
12	eIF4A	9.84074e-36	0.557173	0.908	0.714	9.83976e-32
12	RpL39	1.10647e-35	0.667767	0.787	0.562	1.10636e-31
12	eEF2	1.25992e-35	0.626141	0.822	0.618	1.25979e-31
12	RpL13	2.39789e-35	0.636442	0.851	0.687	2.39765e-31
12	HmgD	8.36383e-35	0.516184	0.921	0.766	8.363e-31
12	Df31	1.17592e-34	0.525173	0.962	0.891	1.17581e-30
12	RpS17	4.18122e-34	0.64645	0.816	0.614	4.1808e-30
12	RpL38	1.60213e-33	0.575763	0.667	0.386	1.60197e-29
12	RpL37A	2.61797e-33	0.643254	0.813	0.604	2.61771e-29
12	RpS30	2.9659e-33	0.595071	0.851	0.633	2.96561e-29
12	CG2852	3.37994e-33	0.512325	0.959	0.833	3.3796e-29
12	ATPsynC	8.67458e-33	0.550364	0.825	0.617	8.67371e-29
12	His4r	1.87249e-31	0.488301	0.962	0.827	1.87231e-27
12	RpS28b	2.24219e-31	0.560834	0.797	0.575	2.24196e-27
12	RpL24	2.51152e-31	0.591543	0.832	0.663	2.51127e-27
12	RpS24	2.80455e-31	0.628748	0.705	0.491	2.80427e-27
12	His2Av	4.95822e-31	0.516261	0.844	0.604	4.95773e-27
12	CNBP	5.95466e-31	0.601419	0.908	0.787	5.95407e-27
12	eEF1gamma	1.98195e-30	0.586813	0.711	0.489	1.98175e-26
12	RpL5	8.06433e-30	0.551827	0.806	0.594	8.06353e-26
12	fabp	7.44149e-28	0.482602	0.603	0.346	7.44074e-24
12	alphaTub84B	7.62157e-28	0.433449	0.959	0.849	7.62081e-24
12	D1	1.19352e-27	0.524371	0.749	0.5	1.1934e-23
12	vig2	3.7675e-27	0.485921	0.654	0.406	3.76712e-23
12	Act42A	6.56711e-27	0.492357	0.676	0.432	6.56646e-23
12	tsr	7.66922e-27	0.484596	0.863	0.68	7.66846e-23
12	bic	1.60829e-26	0.523035	0.711	0.483	1.60813e-22
12	RpL36	2.55527e-26	0.586114	0.778	0.597	2.55501e-22
12	RpL27	7.58316e-26	0.605926	0.759	0.578	7.5824e-22
12	RpL11	2.80174e-25	0.527463	0.683	0.467	2.80146e-21
12	lncRNA:CR339383	5.69287e-25	0.610003	0.752	0.515	5.6923e-21
12	Optix4	1.59401e-24	0.507726	0.632	0.356	1.59385e-20
12	RpL29	1.6358e-24	0.558945	0.629	0.411	1.63563e-20
12	blw	8.14635e-23	0.422924	0.568	0.332	8.14553e-19
12	smt3	1.61912e-22	0.433522	0.886	0.747	1.61896e-18
12	Non2	2.72221e-22	0.435898	0.632	0.393	2.72194e-18
12	dUTPase	5.66385e-22	0.403714	0.689	0.455	5.66328e-18
12	eEF1delta	8.09858e-22	0.443012	0.594	0.372	8.09777e-18
12	ATPsynD	1.98363e-21	0.429169	0.546	0.32	1.98344e-17
12	RpS14a	2.06609e-21	0.462209	0.765	0.594	2.06588e-17
12	pAbp	3.06767e-21	0.426318	0.93	0.865	3.06737e-17
12	La	5.21729e-21	0.28632	0.352	0.157	5.21677e-17
12	Mtpbeta	6.5991e-21	0.27735	0.333	0.144	6.59844e-17
12	ATPsynCF6	8.55207e-21	0.339519	0.454	0.23	8.55121e-17
12	Prosbeta2	2.05346e-20	0.298581	0.394	0.188	2.05325e-16
12	ATPsynbeta	2.29072e-20	0.417431	0.702	0.495	2.29049e-16
12	Tapdelta	4.60741e-20	0.373729	0.53	0.313	4.60695e-16
12	RpL30	5.42936e-20	0.346344	0.479	0.259	5.42881e-16
12	Fkbp39	3.42589e-19	0.44491	0.632	0.433	3.42554e-15
12	cype	7.54626e-19	0.341111	0.429	0.225	7.5455e-15
12	Su(var)205	8.21452e-19	0.414837	0.654	0.442	8.2137e-15
12	eIF3f1	9.93039e-19	0.324615	0.514	0.293	9.92939e-15
12	aurB	2.32086e-18	0.261855	0.352	0.166	2.32062e-14
12	CCT3	3.51302e-18	0.29411	0.406	0.207	3.51267e-14
12	His3.3A	3.68897e-18	0.366107	0.59	0.373	3.6886e-14
12	Jafrac12	1.15133e-17	0.381325	0.702	0.497	1.15121e-13
12	Nph	1.76662e-17	0.367136	0.587	0.381	1.76645e-13
12	Lam	2.03419e-17	0.331254	0.492	0.284	2.03399e-13
12	nw5	2.3367e-17	0.460296	0.841	0.664	2.33647e-13
12	hoip	2.72095e-17	0.315441	0.422	0.227	2.72068e-13
12	Echs1	3.49271e-17	0.257425	0.34	0.161	3.49236e-13
12	ATPsynF	5.4706e-17	0.372089	0.492	0.296	5.47005e-13
12	SkpA	6.24661e-17	0.340535	0.568	0.365	6.24599e-13
12	ATPsynE	1.26617e-16	0.339663	0.448	0.253	1.26604e-12
12	RpL24-like	1.53173e-16	0.292407	0.467	0.263	1.53158e-12
12	CG33129	1.54931e-16	0.356925	0.463	0.268	1.54915e-12
12	SmE	1.98015e-16	0.254734	0.352	0.172	1.97995e-12
12	Rpn9	8.23741e-16	0.280947	0.359	0.185	8.23658e-12
12	RpL34a	1.11009e-15	0.36704	0.511	0.315	1.10998e-11
12	ATPsynG	1.97702e-15	0.309847	0.444	0.259	1.97683e-11
12	Set	3.42106e-15	0.321897	0.486	0.293	3.42072e-11
12	ATPsyndelta	4.8972e-15	0.257557	0.368	0.192	4.89671e-11
12	ATPsynB	9.03045e-15	0.300017	0.419	0.236	9.02955e-11
12	ATPsyngamma	1.12785e-14	0.284102	0.425	0.245	1.12774e-10
12	Prosbeta1	1.84874e-14	0.27397	0.394	0.218	1.84855e-10
12	GILT1	2.25237e-14	0.327005	0.556	0.368	2.25214e-10
12	dj-1beta	2.33549e-14	0.251267	0.333	0.17	2.33525e-10
12	COX4	2.51686e-14	0.297516	0.441	0.262	2.51661e-10
12	CG1943	2.91655e-14	0.331768	0.517	0.333	2.91626e-10
12	CG12384	3.17198e-14	0.332618	0.514	0.325	3.17166e-10
12	Prosalpha3	3.59104e-14	0.268982	0.384	0.212	3.59068e-10
12	CG5532	4.24594e-14	0.261875	0.394	0.217	4.24551e-10
12	CG4038	4.53652e-14	0.273574	0.422	0.242	4.53607e-10
12	Calr	4.5674e-14	0.330474	0.794	0.646	4.56694e-10
12	chic	4.67772e-14	0.306478	0.781	0.595	4.67726e-10
12	roh	5.438e-14	0.276816	0.41	0.235	5.43745e-10
12	Tom7	5.92782e-14	0.252297	0.371	0.201	5.92723e-10
12	pck	1.13638e-13	0.27318	0.419	0.243	1.13627e-09
12	Nop56	1.4338e-13	0.267922	0.4	0.227	1.43365e-09
12	Fib	4.06329e-13	0.26839	0.381	0.218	4.06289e-09
12	Roc1a	4.25868e-13	0.327126	0.552	0.382	4.25825e-09
12	ND-ACP	5.85191e-13	0.257679	0.394	0.223	5.85132e-09
12	CCT5	6.57271e-13	0.269607	0.34	0.188	6.57205e-09
12	Prosbeta5	9.25719e-13	0.278997	0.41	0.245	9.25626e-09
12	Sec61beta	1.12273e-12	0.274717	0.486	0.313	1.12262e-08
12	14-3-3epsilon	1.33794e-12	0.296	0.87	0.758	1.3378e-08
12	Nlp	2.26688e-12	0.314472	0.632	0.461	2.26665e-08
12	HINT1	2.70745e-12	0.25483	0.378	0.218	2.70718e-08
12	Nap1	2.96205e-12	0.304258	0.502	0.328	2.96175e-08
12	SNRPG	3.00256e-12	0.270836	0.397	0.233	3.00226e-08
12	eIF3a	6.29348e-12	0.252011	0.346	0.196	6.29285e-08
12	Ran	6.56426e-12	0.26773	0.67	0.5	6.56361e-08
12	sesB	6.5701e-12	0.273371	0.435	0.271	6.56944e-08
12	lost	1.21504e-11	0.273073	0.451	0.289	1.21492e-07
12	CG13551	2.07314e-11	0.309582	0.483	0.322	2.07293e-07
12	mt:lrRNA	7.12745e-11	0.753719	0.86	0.826	7.12673e-07
12	CG13364	8.25216e-11	0.28147	0.457	0.297	8.25133e-07
12	Pen	1.38375e-10	0.299732	0.686	0.549	1.38361e-06
12	RpS19a	2.81439e-10	0.370886	0.654	0.563	2.81411e-06
12	mod	3.72892e-10	0.269343	0.47	0.321	3.72855e-06
12	Sod3	1.1787e-09	0.293764	0.492	0.353	1.17858e-05
12	mts	1.21038e-09	0.269162	0.53	0.378	1.21026e-05
12	His3.3B	1.34223e-09	0.29769	0.629	0.49	1.3421e-05
12	baf	4.23592e-09	0.251374	0.425	0.285	4.2355e-05
12	p23	1.84881e-06	0.258347	0.61	0.522	0.0184863
13	scrt	0	2.87871	0.99	0.12	0
13	cpo	0	2.73503	0.997	0.185	0
13	ru	0	2.18862	0.861	0.049	0
13	klg	0	2.02922	0.542	0.02	0
13	X11Lbeta	0	1.84304	0.888	0.085	0
13	futsch	0	1.83604	0.769	0.074	0
13	peb1	0	1.59898	0.892	0.128	0
13	Ank2	0	1.19595	0.586	0.028	0
13	qua	0	1.02224	0.569	0.039	0
13	SP2353	0	0.96639	0.488	0.011	0
13	sff	0	0.833506	0.529	0.028	0
13	Liprin-gamma	0	0.786789	0.319	0.004	0
13	gogo	0	0.645283	0.363	0.012	0
13	SK	0	0.537876	0.288	0.006	0
13	Lim3	0	0.503855	0.261	0.003	0
13	nerfin-1	0	0.50116	0.315	0.007	0
13	Appl	2.10818e-300	1.82381	0.78	0.101	2.10797e-296
13	Hmx	7.92021e-297	0.45746	0.288	0.008	7.91941e-293
13	CG42392	4.76558e-295	0.448738	0.298	0.009	4.7651e-291
13	CG6024	2.812e-275	0.462075	0.319	0.012	2.81172e-271
13	rho2	9.68914e-270	0.951807	0.61	0.06	9.68817e-266
13	retn	1.3876e-266	0.970814	0.336	0.015	1.38746e-262
13	betaTub60D1	1.15436e-256	2.19069	0.946	0.219	1.15424e-252
13	Cad88C	1.04198e-253	0.400053	0.271	0.009	1.04188e-249
13	CG311761	1.69687e-247	2.13772	0.885	0.184	1.6967e-243
13	dysc	7.40688e-242	1.08047	0.536	0.05	7.40614e-238
13	nrv3	1.47149e-221	0.638541	0.302	0.015	1.47134e-217
13	CG17839	4.57448e-218	1.61451	0.634	0.086	4.57403e-214
13	superdeath	5.73659e-209	0.72838	0.468	0.044	5.73601e-205
13	CG14535	5.5936e-206	0.344344	0.139	0.001	5.59304e-202
13	CG13532	5.29498e-195	0.3146	0.193	0.005	5.29445e-191
13	Nrt	2.22818e-193	1.81273	0.759	0.156	2.22796e-189
13	Rbp	6.23438e-182	0.287797	0.176	0.005	6.23375e-178
13	Dscam2	3.68903e-181	0.815212	0.18	0.005	3.68866e-177
13	onecut	4.40705e-180	0.334396	0.203	0.007	4.40661e-176
13	CG7991	1.67553e-177	0.561078	0.322	0.023	1.67536e-173
13	stai1	5.09581e-174	2.03441	0.973	0.452	5.0953e-170
13	lbm	1.24379e-171	0.624446	0.366	0.032	1.24367e-167
13	CG11155	1.64538e-171	0.453905	0.241	0.012	1.64522e-167
13	smal	4.01443e-171	0.849979	0.488	0.061	4.01403e-167
13	CadN1	1.49601e-170	1.39653	0.729	0.14	1.49586e-166
13	Ddr	3.50422e-170	0.459513	0.298	0.02	3.50387e-166
13	para	2.54486e-168	0.583944	0.244	0.013	2.5446e-164
13	VepD	3.09504e-157	0.397486	0.288	0.021	3.09473e-153
13	Aplip1	1.46105e-152	0.425222	0.292	0.022	1.4609e-148
13	Cadps	7.16343e-150	0.615318	0.369	0.038	7.16272e-146
13	beat-IIIb	1.1001e-148	0.265343	0.146	0.004	1.09999e-144
13	unc-104	2.77326e-146	0.721152	0.444	0.059	2.77298e-142
13	twit1	7.41431e-145	0.854008	0.603	0.112	7.41357e-141
13	RhoGEF64C2	5.97421e-143	1.6898	0.902	0.327	5.97361e-139
13	CG343771	5.13743e-142	1.08795	0.651	0.136	5.13692e-138
13	Jupiter	4.95726e-138	1.62194	0.847	0.309	4.95677e-134
13	CG3556	1.68639e-135	0.316542	0.21	0.012	1.68622e-131
13	comm1	1.30516e-134	0.811925	0.644	0.135	1.30503e-130
13	Fhos1	2.16573e-134	0.815872	0.607	0.121	2.16551e-130
13	hh1	4.10197e-131	1.05695	0.702	0.164	4.10156e-127
13	beat-IIIc3	3.00956e-128	1.6188	0.81	0.246	3.00925e-124
13	Cngl	4.46479e-123	0.271383	0.105	0.002	4.46435e-119
13	GABA-B-R1	4.52779e-123	0.301217	0.214	0.014	4.52733e-119
13	CG13928	9.6155e-123	0.438068	0.325	0.036	9.61454e-119
13	Tet2	1.22786e-122	1.51104	0.986	0.72	1.22774e-118
13	sm1	3.94127e-120	0.710802	0.512	0.092	3.94087e-116
13	cac	4.35067e-113	0.354769	0.234	0.019	4.35023e-109
13	Nrg	3.73827e-112	1.32779	0.983	0.792	3.7379e-108
13	ATP8B	1.29059e-109	0.374822	0.329	0.041	1.29046e-105
13	Ptp61F	1.02715e-108	0.679876	0.512	0.103	1.02705e-104
13	mamo1	1.73761e-108	1.33068	0.949	0.48	1.73744e-104
13	Dscam1	1.17397e-105	0.626441	0.461	0.085	1.17386e-101
13	CG3961	4.82707e-104	0.69272	0.532	0.115	4.82659e-100
13	RapGAP11	4.28278e-100	1.44678	0.922	0.484	4.28235e-96
13	CG43901	1.12063e-99	0.262671	0.197	0.015	1.12052e-95
13	OtopLa	6.34188e-97	0.272794	0.176	0.012	6.34125e-93
13	CG17816	4.01718e-96	1.0448	0.658	0.202	4.01678e-92
13	RhoGAP100F	2.33409e-95	0.37826	0.278	0.034	2.33386e-91
13	mbl1	3.5831e-91	1.15463	1	0.988	3.58274e-87
13	hbs3	3.32943e-87	0.781139	0.729	0.228	3.32909e-83
13	Mmp24	3.62369e-85	1.31326	1	0.758	3.62333e-81
13	tty	6.52274e-82	0.329285	0.271	0.037	6.52209e-78
13	Fas11	1.59723e-81	0.896275	0.797	0.345	1.59707e-77
13	CG3408	1.09511e-80	0.622401	0.536	0.141	1.095e-76
13	lncRNA:CR440241	3.22547e-79	0.5592	0.454	0.102	3.22514e-75
13	ro1	1.44132e-78	0.398986	0.319	0.053	1.44117e-74
13	DOR1	3.31527e-76	0.68314	0.631	0.2	3.31494e-72
13	gl3	3.52744e-76	0.680666	0.678	0.209	3.52709e-72
13	nrm3	8.82189e-74	0.941753	0.908	0.378	8.82101e-70
13	CG25563	3.27246e-71	0.736093	0.573	0.175	3.27214e-67
13	CG36552	9.29377e-70	1.01317	0.983	0.856	9.29284e-66
13	elav	4.44409e-66	0.537792	0.427	0.109	4.44364e-62
13	lola	3.09353e-63	0.760298	0.997	0.923	3.09322e-59
13	Ace	3.24361e-63	0.306498	0.176	0.02	3.24328e-59
13	shep	3.51819e-63	0.940851	0.936	0.686	3.51784e-59
13	CG3638	7.18322e-63	0.679227	0.576	0.2	7.18251e-59
13	Spn3	2.12952e-60	0.83157	0.861	0.497	2.12931e-56
13	ari-2	9.454e-60	0.314644	0.268	0.048	9.45305e-56
13	Gli1	1.69894e-59	0.65428	0.58	0.21	1.69877e-55
13	sn	1.09728e-55	0.580048	0.492	0.158	1.09718e-51
13	blot	6.1979e-55	0.596481	0.522	0.179	6.19728e-51
13	tinc3	8.32937e-55	0.932492	0.634	0.256	8.32854e-51
13	Fas22	9.92784e-53	1.08423	0.912	0.72	9.92685e-49
13	CG34347	1.19298e-51	0.456071	0.349	0.087	1.19286e-47
13	Fim	2.38175e-51	0.721167	0.536	0.204	2.38152e-47
13	stan	3.64357e-51	0.594835	0.532	0.194	3.6432e-47
13	rau1	4.76238e-51	0.357662	0.292	0.063	4.7619e-47
13	Atf3	1.55891e-50	0.502593	0.424	0.13	1.55875e-46
13	hts	1.0339e-49	0.747785	0.807	0.474	1.0338e-45
13	sba	4.35891e-49	0.57145	0.59	0.237	4.35847e-45
13	Srrm234	1.0459e-46	0.59005	0.563	0.232	1.0458e-42
13	CG42663	1.64657e-45	0.427455	0.403	0.122	1.64641e-41
13	Trim91	4.00341e-44	0.308099	0.19	0.033	4.00301e-40
13	neur1	7.40778e-44	0.393019	0.41	0.129	7.40704e-40
13	ena	9.8577e-44	0.62206	0.671	0.332	9.85672e-40
13	Argk	3.09538e-43	0.504701	0.495	0.188	3.09507e-39
13	Mob23	5.96902e-43	0.583207	0.712	0.356	5.96842e-39
13	spri1	2.18646e-41	0.527754	0.481	0.183	2.18624e-37
13	Chd641	3.19308e-40	0.567511	0.58	0.259	3.19276e-36
13	Abl	7.1079e-40	0.880237	0.78	0.494	7.10719e-36
13	shot1	1.46999e-39	0.610856	0.773	0.448	1.46984e-35
13	sty2	1.59083e-39	0.627007	0.492	0.198	1.59067e-35
13	drongo	2.26559e-39	0.424405	0.414	0.144	2.26537e-35
13	toc	1.8753e-38	0.499519	0.58	0.257	1.87512e-34
13	Mnt	1.88102e-38	0.493638	0.519	0.216	1.88083e-34
13	Sema5c2	7.60531e-38	0.607963	0.556	0.247	7.60455e-34
13	eya4	1.77488e-37	0.541518	0.807	0.443	1.7747e-33
13	Ptpmeg2	3.77094e-37	0.538376	0.437	0.168	3.77056e-33
13	Mp3	1.77685e-36	0.873522	0.292	0.085	1.77667e-32
13	klar	5.15466e-36	0.560651	0.983	0.959	5.15415e-32
13	msi2	1.04217e-35	0.581231	0.98	0.891	1.04206e-31
13	Act5C1	2.25347e-35	0.701184	0.953	0.887	2.25324e-31
13	beta-Spec	2.42244e-35	0.520958	0.508	0.226	2.42219e-31
13	gukh1	7.19216e-35	0.501537	0.671	0.344	7.19144e-31
13	Gdi	2.73727e-34	0.495606	0.505	0.224	2.73699e-30
13	dap2	3.46575e-33	0.551307	0.536	0.248	3.4654e-29
13	kek13	1.64075e-32	0.555999	0.844	0.507	1.64059e-28
13	alphaTub84B1	8.63369e-32	0.577542	0.929	0.85	8.63283e-28
13	Lrch	1.18153e-31	0.280275	0.264	0.076	1.18141e-27
13	Pkn	5.08672e-30	0.687419	0.634	0.376	5.08621e-26
13	Hsp67Bc	5.99432e-30	0.358201	0.295	0.095	5.99372e-26
13	CG422681	3.19465e-28	0.373257	0.434	0.181	3.19433e-24
13	Ubi-p63E	4.07991e-28	0.323049	0.386	0.152	4.0795e-24
13	PMCA	2.94708e-27	0.529776	0.759	0.529	2.94679e-23
13	Cht2	1.92886e-26	0.31749	0.366	0.144	1.92866e-22
13	Meltrin1	2.24869e-26	0.302322	0.356	0.136	2.24846e-22
13	CG14207	2.40822e-26	0.328352	0.386	0.158	2.40798e-22
13	Ipp	4.32627e-26	0.289881	0.319	0.116	4.32584e-22
13	Spred	7.73578e-26	0.379953	0.481	0.227	7.73501e-22
13	Atpalpha	2.31923e-25	0.524478	0.661	0.412	2.319e-21
13	kst1	5.74908e-25	0.44974	0.546	0.286	5.74851e-21
13	l(3)neo38	1.45977e-24	0.462182	0.793	0.569	1.45963e-20
13	lncRNA:Hsromega3	1.08837e-23	0.64623	0.98	0.953	1.08826e-19
13	aqz3	6.50347e-23	0.374859	0.983	0.949	6.50282e-19
13	kug	1.23763e-22	0.350794	0.417	0.194	1.2375e-18
13	lncRNA:noe	3.18173e-22	0.424158	0.308	0.12	3.18141e-18
13	otk	3.42142e-22	0.292374	0.308	0.121	3.42107e-18
13	Eip63E	3.78693e-22	0.57565	0.695	0.494	3.78655e-18
13	cib	5.54408e-22	0.456164	0.664	0.422	5.54353e-18
13	brat1	2.1333e-21	0.465172	0.837	0.637	2.13309e-17
13	lqf	2.38609e-21	0.382948	0.542	0.3	2.38586e-17
13	alpha-Spec	2.48902e-21	0.358594	0.441	0.217	2.48877e-17
13	CG14715	5.15696e-20	0.332963	0.366	0.168	5.15645e-16
13	drk	6.00242e-20	0.37582	0.376	0.181	6.00182e-16
13	S1	8.40461e-20	0.451048	0.685	0.469	8.40377e-16
13	Src64B	1.17593e-19	0.391207	0.397	0.194	1.17582e-15
13	Nuak	4.32709e-19	0.353421	0.454	0.24	4.32665e-15
13	RhoGAP93B	9.72043e-19	0.300782	0.424	0.212	9.71946e-15
13	Mcr	5.14419e-18	0.328165	0.4	0.201	5.14368e-14
13	Usp2	1.63129e-17	0.355674	0.424	0.223	1.63113e-13
13	drl1	1.84823e-17	0.366769	0.546	0.314	1.84804e-13
13	E(spl)malpha-BFM1	3.58144e-17	0.325115	0.431	0.222	3.58108e-13
13	Pka-R23	5.33133e-17	0.382071	0.559	0.322	5.3308e-13
13	RhoGAP19D	7.55127e-17	0.43999	0.851	0.724	7.55051e-13
13	CG30015	1.65075e-16	0.282816	0.373	0.185	1.65059e-12
13	CG12075	2.12682e-16	0.269359	0.278	0.12	2.12661e-12
13	E(spl)mgamma-HLH2	3.03091e-16	0.346528	0.529	0.297	3.03061e-12
13	siz2	5.40087e-16	0.318182	0.502	0.286	5.40033e-12
13	CG62871	1.25258e-15	0.251801	0.308	0.142	1.25246e-11
13	kirre1	1.53641e-15	0.393265	0.722	0.481	1.53626e-11
13	Lis-1	2.08717e-15	0.290261	0.519	0.308	2.08697e-11
13	CG2865	3.70414e-15	0.356523	0.464	0.266	3.70377e-11
13	Toll-7	6.51717e-15	0.265001	0.295	0.136	6.51652e-11
13	bbg2	1.15437e-14	0.360523	0.732	0.511	1.15426e-10
13	luna2	1.6906e-14	0.410643	0.763	0.582	1.69044e-10
13	pico	2.54166e-14	0.292997	0.559	0.349	2.54141e-10
13	CG31997	4.07824e-14	0.263331	0.519	0.299	4.07783e-10
13	rst3	4.51249e-14	0.36355	0.753	0.536	4.51204e-10
13	crc	1.11075e-13	0.272669	0.356	0.187	1.11063e-09
13	if1	1.19259e-13	0.27142	0.4	0.217	1.19247e-09
13	Ten-m2	1.35547e-13	0.27395	0.485	0.28	1.35533e-09
13	Gbeta13F	1.52988e-13	0.32221	0.759	0.588	1.52972e-09
13	CG109361	2.2911e-13	0.2617	0.305	0.15	2.29087e-09
13	comm21	2.50908e-13	0.273442	0.271	0.128	2.50883e-09
13	CG11360	3.14228e-13	0.294539	0.59	0.393	3.14197e-09
13	aos2	3.34213e-13	0.26762	0.339	0.173	3.3418e-09
13	Flo2	6.71825e-13	0.254531	0.475	0.281	6.71758e-09
13	Mlc-c	7.75562e-13	0.254321	0.41	0.234	7.75485e-09
13	Cont	8.56574e-13	0.277133	0.4	0.227	8.56489e-09
13	CG10011	3.49809e-12	0.26946	0.437	0.257	3.49774e-08
13	pan	4.54194e-12	0.328122	0.661	0.475	4.54149e-08
13	CG28521	5.39853e-12	0.28868	0.902	0.835	5.398e-08
13	nolo	7.91126e-12	0.304934	0.139	0.051	7.91047e-08
13	Cip41	1.43497e-11	0.370356	0.668	0.509	1.43483e-07
13	scrib3	1.7375e-11	0.265816	0.671	0.475	1.73732e-07
13	Akap200	1.85903e-10	0.296409	0.742	0.575	1.85884e-06
13	shg3	1.88049e-10	0.285971	0.756	0.6	1.88031e-06
13	mam2	5.68926e-10	0.321232	0.627	0.458	5.68869e-06
13	Dl3	2.86316e-08	0.497046	0.732	0.644	0.000286287
13	CG463391	7.46229e-08	0.465662	0.298	0.185	0.000746154
13	CG437591	9.87274e-07	0.380629	0.885	0.821	0.00987175
14	sog3	1.69641e-256	2.15187	0.923	0.182	1.69625e-252
14	oc1	4.3678e-177	0.867747	0.484	0.056	4.36736e-173
14	lbk3	4.26407e-109	1.1554	0.828	0.299	4.26364e-105
14	Sox21b	3.12253e-103	0.29949	0.172	0.011	3.12222e-99
14	Ance1	8.47899e-88	1.54517	0.663	0.219	8.47815e-84
14	eg	1.92987e-87	0.345451	0.189	0.016	1.92967e-83
14	CG130411	2.39065e-82	0.574597	0.204	0.02	2.39041e-78
14	hth6	1.52851e-71	1.14112	1	0.816	1.52836e-67
14	dve1	1.5843e-63	0.414083	0.267	0.044	1.58414e-59
14	pxb3	2.6114e-58	0.769764	0.526	0.17	2.61114e-54
14	Lim11	1.74473e-53	0.277685	0.379	0.089	1.74456e-49
14	magu	2.14727e-52	0.368479	0.26	0.05	2.14706e-48
14	Ser2	4.50365e-51	0.781299	0.558	0.202	4.5032e-47
14	ct2	3.52234e-46	0.681175	0.614	0.23	3.52199e-42
14	Msp3003	2.35407e-43	0.620538	0.986	0.912	2.35384e-39
14	CG99324	2.0059e-42	1.28281	0.744	0.419	2.0057e-38
14	Cpr51A	5.05434e-40	0.406012	0.133	0.018	5.05384e-36
14	twz3	1.34455e-37	0.439537	0.263	0.066	1.34441e-33
14	CG433941	2.37082e-37	0.397344	0.288	0.078	2.37059e-33
14	CG13937	1.19538e-35	0.276744	0.175	0.033	1.19526e-31
14	tkv1	2.8726e-32	0.647484	0.712	0.428	2.87231e-28
14	olf4131	1.38091e-27	0.695208	0.747	0.51	1.38078e-23
14	NetB2	9.19746e-27	0.328836	0.291	0.096	9.19654e-23
14	sas4	1.35657e-26	0.472659	0.635	0.346	1.35644e-22
14	fru6	2.88978e-26	0.573757	0.958	0.758	2.88949e-22
14	ab7	5.97172e-25	0.40411	0.905	0.56	5.97112e-21
14	fng4	2.02494e-24	0.645221	0.716	0.464	2.02474e-20
14	sona	1.07799e-23	0.250895	0.193	0.053	1.07788e-19
14	Cht102	3.09293e-23	0.416304	0.495	0.252	3.09262e-19
14	nw6	4.98368e-23	0.59798	0.849	0.664	4.98318e-19
14	mld2	6.44992e-23	0.427104	0.449	0.215	6.44928e-19
14	jim4	6.74357e-21	0.446472	0.926	0.713	6.74289e-17
14	apt1	1.15182e-18	0.285726	0.221	0.078	1.1517e-14
14	qsm2	2.17314e-18	0.27685	0.372	0.171	2.17292e-14
14	Imp5	4.56577e-18	0.46656	0.768	0.526	4.56531e-14
14	Zasp523	2.52719e-17	0.356607	0.561	0.324	2.52694e-13
14	cher1	2.90144e-17	0.358306	0.326	0.148	2.90115e-13
14	kay	6.91295e-16	0.302838	0.309	0.141	6.91226e-12
14	CG329823	7.80314e-16	0.442163	0.649	0.437	7.80236e-12
14	CG300691	2.047e-15	0.298339	0.379	0.19	2.0468e-11
14	GstD13	1.60011e-13	0.325218	0.586	0.37	1.59995e-09
14	CG51516	2.16014e-13	0.391564	0.916	0.805	2.15993e-09
14	pio	2.21816e-13	0.366228	0.681	0.484	2.21794e-09
14	Lmpt3	3.59299e-13	0.475552	0.628	0.437	3.59263e-09
14	tou3	7.43194e-13	0.315572	0.786	0.577	7.4312e-09
14	ds2	1.99878e-12	0.394257	0.747	0.574	1.99858e-08
14	Idgf41	3.08193e-12	0.315692	0.235	0.108	3.08162e-08
14	lncRNA:CR433343	3.81217e-12	0.303346	0.646	0.428	3.81179e-08
14	CG344172	5.84012e-12	0.343368	0.684	0.499	5.83954e-08
14	dpy3	8.00946e-12	0.381061	0.796	0.601	8.00865e-08
14	dar12	1.12305e-11	0.265494	0.126	0.043	1.12294e-07
14	ps4	6.66536e-11	0.251023	0.828	0.594	6.66469e-07
14	Fili2	7.22911e-11	0.496246	0.537	0.375	7.22838e-07
14	dally4	7.83512e-11	0.325609	0.691	0.51	7.83434e-07
14	RpLP01	9.99534e-11	0.333669	0.758	0.616	9.99434e-07
14	fj3	2.00887e-10	0.487065	0.621	0.448	2.00867e-06
14	Ten-m3	2.04822e-10	0.273654	0.446	0.281	2.04801e-06
14	RpL411	2.24564e-10	0.34372	0.902	0.839	2.24542e-06
14	Fkbp391	2.50209e-10	0.260222	0.621	0.434	2.50184e-06
14	CG452632	3.48366e-10	0.398642	0.179	0.078	3.48331e-06
14	awd1	1.25659e-09	0.258468	0.853	0.736	1.25647e-05
14	RpS161	2.30574e-09	0.266583	0.877	0.771	2.30551e-05
14	ex2	2.32159e-09	0.280795	0.488	0.336	2.32135e-05
14	jing2	8.40549e-09	0.25862	0.653	0.467	8.40465e-05
14	eEF1beta1	9.75593e-09	0.289885	0.709	0.561	9.75496e-05
14	RpL71	1.11796e-08	0.281271	0.912	0.856	0.000111785
14	RpS41	2.9917e-08	0.280479	0.926	0.884	0.00029914
14	RpL18A1	4.27921e-08	0.277121	0.87	0.781	0.000427878
14	RpS201	7.51883e-08	0.268656	0.775	0.664	0.000751808
14	Gprk21	9.35404e-08	0.279774	0.744	0.618	0.000935311
14	RpS181	1.44998e-07	0.26676	0.919	0.897	0.00144984
14	RpS151	3.92512e-06	0.252662	0.87	0.83	0.0392473
14	ci1	4.15093e-06	0.268422	0.744	0.662	0.0415051
15	gl4	9.08905e-177	1.44162	0.865	0.204	9.08814e-173
15	CG178391	1.34492e-142	1.3546	0.549	0.09	1.34479e-138
15	nrm4	5.75006e-125	1.40042	0.982	0.376	5.74948e-121
15	aop3	2.53511e-121	1.68533	0.993	0.656	2.53486e-117
15	CG10283	1.31169e-111	0.630062	0.444	0.071	1.31156e-107
15	if2	5.60049e-110	0.97918	0.731	0.207	5.59993e-106
15	B-H21	1.94957e-106	0.627204	0.48	0.086	1.94937e-102
15	lncRNA:CR460062	4.45524e-99	1.33872	0.953	0.485	4.4548e-95
15	ed4	7.18647e-93	0.92696	1	0.98	7.18575e-89
15	tutl1	5.95491e-91	1.15092	0.898	0.477	5.95431e-87
15	Tsp66E	1.26241e-86	1.00626	0.665	0.218	1.26228e-82
15	mtgo1	1.45071e-81	1.15652	0.909	0.552	1.45057e-77
15	Tom4	2.40972e-81	1.12027	0.909	0.529	2.40948e-77
15	plh	7.79141e-77	0.366447	0.236	0.029	7.79063e-73
15	Brd3	3.93573e-74	1.10158	0.844	0.41	3.93534e-70
15	E2f13	8.51353e-71	1.02004	0.942	0.672	8.51268e-67
15	side-III	4.41571e-68	0.2594	0.124	0.008	4.41527e-64
15	CG60404	3.04094e-63	0.999908	0.891	0.556	3.04064e-59
15	B-H1	2.83792e-59	0.415767	0.32	0.064	2.83763e-55
15	CG32137	4.09575e-49	0.547563	0.491	0.163	4.09534e-45
15	Mmp25	1.50161e-48	0.822615	1	0.759	1.50146e-44
15	CG11073	1.62174e-48	0.385891	0.28	0.06	1.62157e-44
15	olf4132	1.18687e-46	0.842704	0.829	0.507	1.18675e-42
15	ss1	3.59416e-45	0.680864	0.415	0.121	3.5938e-41
15	Shrm2	4.75294e-44	0.720272	0.742	0.409	4.75247e-40
15	CG8180	6.62535e-42	0.874158	0.6	0.289	6.62469e-38
15	drl2	1.47644e-41	0.7085	0.651	0.312	1.4763e-37
15	Cln7	4.16898e-41	0.441911	0.375	0.113	4.16856e-37
15	Fili3	5.72984e-41	0.64458	0.745	0.369	5.72926e-37
15	dac3	6.6702e-38	0.67912	0.836	0.477	6.66953e-34
15	rgn1	4.93686e-37	0.688927	0.665	0.354	4.93636e-33
15	CG157651	1.15916e-35	0.366259	0.342	0.101	1.15904e-31
15	Claspin	1.88953e-33	0.464232	0.418	0.157	1.88934e-29
15	dysc1	2.06652e-33	0.404238	0.244	0.06	2.06632e-29
15	dpy4	3.83923e-33	0.704859	0.836	0.6	3.83885e-29
15	E(spl)m4-BFM2	2.31875e-32	0.564583	0.64	0.32	2.31851e-28
15	CG311762	2.72743e-32	0.310974	0.505	0.198	2.72716e-28
15	sba1	7.81875e-32	0.521139	0.52	0.24	7.81797e-28
15	Skeletor	3.33615e-31	0.299773	0.225	0.056	3.33582e-27
15	sm2	8.71774e-31	0.363811	0.316	0.1	8.71687e-27
15	CG343772	1.97919e-30	0.368713	0.404	0.145	1.97899e-26
15	comm3	2.4225e-30	0.398279	0.393	0.144	2.42226e-26
15	CG436584	2.85819e-29	0.555141	0.993	0.883	2.8579e-25
15	CG32521	4.94025e-29	0.541881	0.6	0.311	4.93976e-25
15	Abl1	1.25696e-28	0.636883	0.735	0.496	1.25684e-24
15	CG423423	1.73124e-27	0.645753	0.916	0.716	1.73106e-23
15	geko	6.14635e-27	0.269317	0.222	0.06	6.14574e-23
15	Fas32	9.60457e-27	0.513673	1	0.976	9.60361e-23
15	pk2	1.01166e-26	0.528585	0.593	0.311	1.01156e-22
15	twit2	2.4291e-26	0.320953	0.338	0.121	2.42885e-22
15	CG10211	1.15118e-25	0.25995	0.251	0.076	1.15107e-21
15	lncRNA:CR433144	2.1084e-25	0.577596	0.785	0.492	2.10819e-21
15	sdk3	2.5736e-25	0.529316	0.749	0.499	2.57334e-21
15	IRSp532	2.77421e-25	0.434208	0.411	0.171	2.77393e-21
15	so1	3.66082e-25	0.414325	0.509	0.243	3.66045e-21
15	lz1	1.97354e-23	0.3342	0.338	0.127	1.97334e-19
15	E(spl)mgamma-HLH3	3.04649e-23	0.496785	0.567	0.296	3.04618e-19
15	grh	2.62258e-22	0.48745	0.844	0.674	2.62232e-18
15	SPoCk2	3.74196e-22	0.44727	0.487	0.247	3.74159e-18
15	kirre2	4.13075e-22	0.561314	0.749	0.481	4.13034e-18
15	CycE	5.27602e-21	0.368408	0.324	0.133	5.27549e-17
15	aqz4	8.70643e-21	0.398205	0.989	0.949	8.70556e-17
15	CG34398	6.40883e-20	0.421337	0.655	0.403	6.40818e-16
15	Svil1	1.65351e-19	0.468484	0.618	0.395	1.65335e-15
15	kuz3	2.86706e-19	0.523605	0.927	0.824	2.86677e-15
15	CG62872	3.6089e-19	0.281598	0.335	0.142	3.60853e-15
15	Gasp2	3.31978e-18	0.358728	0.556	0.309	3.31945e-14
15	CG422682	1.34578e-17	0.367137	0.382	0.183	1.34564e-13
15	RnrS	1.50633e-17	0.268188	0.255	0.099	1.50618e-13
15	Cad99C	3.88754e-17	0.388973	0.662	0.45	3.88715e-13
15	comm22	6.44668e-17	0.273011	0.298	0.127	6.44604e-13
15	stx1	2.17561e-16	0.388775	0.553	0.348	2.17539e-12
15	Sema1b	2.48324e-16	0.391264	0.578	0.365	2.48299e-12
15	nmo2	4.31374e-15	0.343624	0.942	0.845	4.31331e-11
15	CG43867	5.11881e-15	0.296173	0.327	0.157	5.11829e-11
15	CG128142	5.29641e-15	0.384296	0.429	0.241	5.29588e-11
15	CG109362	8.15049e-15	0.348587	0.313	0.15	8.14967e-11
15	CG147151	8.57816e-15	0.289763	0.342	0.169	8.5773e-11
15	pes	2.37866e-14	0.250723	0.255	0.11	2.37843e-10
15	CG422383	3.01585e-13	0.299011	0.956	0.845	3.01555e-09
15	CG36381	2.97051e-12	0.291287	0.371	0.208	2.97021e-08
15	CG37774	3.69245e-12	0.314688	0.52	0.326	3.69208e-08
15	gukh2	2.09001e-11	0.364656	0.524	0.35	2.0898e-07
15	mam3	3.19597e-11	0.338449	0.629	0.458	3.19565e-07
15	CG36553	3.55122e-11	0.260543	0.935	0.858	3.55086e-07
15	chn3	3.93049e-11	0.343812	0.665	0.48	3.93009e-07
15	tna1	3.96474e-11	0.354338	0.662	0.486	3.96434e-07
15	stg3	6.07647e-11	0.316981	0.811	0.635	6.07586e-07
15	eya5	6.88756e-11	0.287152	0.658	0.448	6.88687e-07
15	br3	1.3268e-10	0.278574	0.982	0.936	1.32667e-06
15	fz5	5.02924e-10	0.286174	0.735	0.566	5.02874e-06
15	kek14	6.33439e-10	0.264245	0.713	0.512	6.33375e-06
15	dap3	7.04208e-10	0.263444	0.411	0.253	7.04137e-06
15	Tet3	8.13258e-10	0.280407	0.829	0.725	8.13177e-06
15	rst4	2.97584e-09	0.321134	0.698	0.539	2.97555e-05
15	CLIP-190	6.04161e-09	0.334763	0.691	0.545	6.04101e-05
15	mtd1	6.89031e-08	0.306468	0.611	0.476	0.000688962
15	lncRNA:Hsromega4	9.43418e-08	0.264583	0.993	0.953	0.000943323
15	Inx2	5.83193e-07	0.251822	0.625	0.515	0.00583135
15	CG344173	6.86255e-07	0.293317	0.622	0.501	0.00686187
16	EbpIII	1.67787e-298	1.39222	0.289	0.005	1.67771e-294
16	CG15597	1.05845e-290	1.65632	0.3	0.006	1.05835e-286
16	CG7465	4.49373e-274	2.73696	0.394	0.014	4.49328e-270
16	Obp56d	4.30589e-222	1.30326	0.25	0.006	4.30546e-218
16	slf	9.00567e-189	2.28796	0.383	0.021	9.00477e-185
16	Mf	4.951e-139	0.777383	0.167	0.004	4.95051e-135
16	TpnC47D	1.53831e-137	0.430167	0.122	0.002	1.53816e-133
16	Mlp60A	5.88682e-118	0.941196	0.139	0.003	5.88623e-114
16	Npc2b	2.37227e-115	0.495775	0.15	0.004	2.37203e-111
16	Tm2	2.93656e-114	0.551761	0.144	0.004	2.93627e-110
16	wupA	3.04918e-104	0.59467	0.133	0.004	3.04888e-100
16	Vajk2	3.42827e-101	0.907709	0.128	0.004	3.42792e-97
16	Mlc1	1.67734e-96	1.095	0.15	0.006	1.67718e-92
16	Mp20	3.37365e-96	0.837958	0.122	0.003	3.37332e-92
16	Obp56a	4.35617e-94	2.76517	0.278	0.024	4.35573e-90
16	TpnC25D	4.53899e-93	0.46868	0.117	0.003	4.53854e-89
16	Cpr11B	2.90786e-89	1.10636	0.117	0.003	2.90757e-85
16	Act57B	2.4807e-86	1.44551	0.178	0.01	2.48045e-82
16	Cpr47Ec	7.50213e-85	2.17797	0.156	0.007	7.50138e-81
16	Mhc	1.43799e-83	1.06072	0.139	0.006	1.43784e-79
16	Zasp66	4.70632e-83	0.386358	0.106	0.003	4.70585e-79
16	Gld	3.17846e-78	0.695557	0.167	0.01	3.17814e-74
16	up	2.3751e-74	0.697662	0.133	0.006	2.37486e-70
16	CG13403	2.40655e-63	1.12996	0.106	0.004	2.40631e-59
16	Phk-3	1.01603e-46	1.63989	0.2	0.025	1.01593e-42
16	Mlc2	8.82302e-45	1.77515	0.211	0.029	8.82214e-41
16	Lcp9	1.51143e-44	1.89936	0.1	0.006	1.51128e-40
16	Cys	9.52466e-42	2.15094	0.178	0.022	9.5237e-38
16	bt	7.13269e-30	0.726619	0.139	0.018	7.13198e-26
16	CG9338	3.2116e-28	0.496748	0.189	0.034	3.21128e-24
16	Nplp4	1.78704e-23	3.38071	0.133	0.021	1.78687e-19
16	CG15353	2.79734e-23	3.61048	0.167	0.032	2.79706e-19
16	Lcp1	7.60498e-23	2.81156	0.111	0.015	7.60422e-19
16	CG1674	2.08382e-22	0.266509	0.106	0.014	2.08361e-18
16	Msr-110	2.3457e-22	0.872056	0.372	0.14	2.34547e-18
16	Cpr51A1	3.7064e-21	0.368093	0.122	0.019	3.70603e-17
16	Ldh	2.35645e-20	0.575711	0.128	0.022	2.35622e-16
16	obst-E	1.78792e-18	0.54833	0.128	0.024	1.78774e-14
16	CG9336	3.73669e-18	0.477745	0.228	0.066	3.73632e-14
16	Lcp4	1.78458e-15	3.35988	0.111	0.022	1.7844e-11
16	CG10527	2.54008e-15	0.336285	0.228	0.074	2.53983e-11
16	mt:lrRNA1	6.78485e-15	1.67715	0.933	0.825	6.78417e-11
16	Lsp1gamma	7.21584e-15	0.532742	0.317	0.131	7.21512e-11
16	CG1572	4.2031e-13	0.332122	0.2	0.065	4.20268e-09
16	GstD14	9.00561e-13	0.657371	0.583	0.373	9.00471e-09
16	COX6B	1.73989e-12	0.418567	0.383	0.189	1.73972e-08
16	RpL27A1	2.88859e-12	0.461437	0.978	0.938	2.8883e-08
16	sesB1	3.05461e-12	0.453061	0.472	0.272	3.0543e-08
16	Ance2	3.62358e-12	0.687017	0.433	0.229	3.62322e-08
16	RpS291	3.70912e-12	0.501107	0.922	0.78	3.70875e-08
16	Lsp1alpha	4.1539e-12	0.268146	0.167	0.051	4.15349e-08
16	RpL13A1	6.30448e-12	0.365306	0.961	0.859	6.30384e-08
16	RpL81	8.34577e-12	0.37854	0.9	0.78	8.34493e-08
16	Tpi	1.90387e-11	0.46134	0.3	0.137	1.90368e-07
16	RpL271	3.01456e-11	0.472515	0.733	0.581	3.01426e-07
16	Gapdh1	3.681e-11	0.803777	0.35	0.18	3.68063e-07
16	RpS202	4.77912e-11	0.548846	0.794	0.665	4.77864e-07
16	RpS152	6.01134e-11	0.432798	0.95	0.829	6.01074e-07
16	Idgf42	6.23162e-11	0.664168	0.25	0.109	6.231e-07
16	RpL37a1	1.4883e-10	0.490453	0.772	0.654	1.48816e-06
16	RpL361	2.69983e-10	0.436801	0.733	0.6	2.69956e-06
16	RpL10Ab1	4.39737e-10	0.329086	0.933	0.841	4.39693e-06
16	RpL211	4.96834e-10	0.38636	0.939	0.822	4.96785e-06
16	RpL18A2	4.98495e-10	0.429632	0.906	0.781	4.98445e-06
16	Ald1	5.0082e-10	0.711064	0.367	0.201	5.0077e-06
16	CG17549	7.9666e-10	0.324583	0.228	0.096	7.96581e-06
16	RpL281	8.455e-10	0.349328	0.939	0.827	8.45416e-06
16	Hsc70-41	1.83408e-09	0.352715	0.889	0.76	1.8339e-05
16	RpL101	2.22788e-09	0.338936	0.944	0.807	2.22765e-05
16	Gapdh2	2.4389e-09	0.527928	0.367	0.205	2.43865e-05
16	RpS81	2.67161e-09	0.348559	0.944	0.824	2.67135e-05
16	Lsp1beta	2.73391e-09	0.620857	0.267	0.13	2.73364e-05
16	eEF1beta2	3.21862e-09	0.431197	0.694	0.563	3.2183e-05
16	RpS111	4.88187e-09	0.35554	0.95	0.871	4.88138e-05
16	RpL33	5.77494e-09	0.371364	0.9	0.801	5.77436e-05
16	COX5A	6.53288e-09	0.457778	0.372	0.212	6.53223e-05
16	COX41	7.14196e-09	0.392858	0.439	0.265	7.14125e-05
16	RpL61	8.10385e-09	0.356846	0.928	0.803	8.10304e-05
16	RpS171	8.8101e-09	0.355017	0.728	0.619	8.80922e-05
16	hui	1.0512e-08	0.293258	0.211	0.091	0.00010511
16	sun	1.26426e-08	0.314658	0.311	0.161	0.000126414
16	RpS19a1	1.55736e-08	0.351261	0.711	0.563	0.00015572
16	RpS42	2.29384e-08	0.304598	0.978	0.883	0.000229361
16	Idgf6	2.77902e-08	0.272999	0.217	0.097	0.000277874
16	RpS28b1	3.27252e-08	0.369303	0.706	0.581	0.000327219
16	RpS10b1	3.36462e-08	0.366886	0.933	0.821	0.000336428
16	RpL191	3.38952e-08	0.372335	0.917	0.826	0.000338918
16	RpL131	3.95645e-08	0.406219	0.772	0.691	0.000395606
16	RpS15Aa1	6.0175e-08	0.313393	0.861	0.734	0.00060169
16	RpS3A1	7.12869e-08	0.28094	0.961	0.895	0.000712797
16	RpS131	9.87611e-08	0.317799	0.872	0.779	0.000987512
16	RpL412	1.17703e-07	0.353129	0.917	0.839	0.00117691
16	blw1	1.26444e-07	0.469917	0.483	0.337	0.00126431
16	RpL401	1.57335e-07	0.338983	0.7	0.58	0.00157319
16	betaTub56D1	1.70432e-07	0.36281	0.933	0.804	0.00170414
16	Pglym78	1.76909e-07	0.388767	0.178	0.077	0.00176891
16	RpS27A1	2.34862e-07	0.418577	0.878	0.793	0.00234838
16	RpL171	2.40145e-07	0.286146	0.961	0.853	0.00240121
16	Rack11	2.51701e-07	0.296379	0.911	0.773	0.00251676
16	RpL381	2.80319e-07	0.512659	0.522	0.393	0.00280291
16	RpLP02	3.50256e-07	0.385561	0.711	0.619	0.00350221
16	RpLP11	3.62047e-07	0.391881	0.956	0.869	0.00362011
16	RpS231	3.69839e-07	0.302624	0.961	0.874	0.00369802
16	RpS261	3.72742e-07	0.30747	0.889	0.77	0.00372704
16	RpL181	3.89293e-07	0.334433	0.728	0.633	0.00389254
16	RpS121	4.20281e-07	0.318161	0.85	0.732	0.00420239
16	ATPsynCF61	4.84372e-07	0.312866	0.383	0.235	0.00484324
16	RpL72	4.89245e-07	0.283743	0.922	0.857	0.00489196
16	RpL36A1	4.97206e-07	0.306313	0.811	0.702	0.00497156
16	RpL121	5.03259e-07	0.266479	0.917	0.781	0.00503209
16	RpS162	5.51106e-07	0.309839	0.883	0.772	0.00551051
16	RpLP21	6.14268e-07	0.455779	0.872	0.742	0.00614207
16	CG1648	7.60778e-07	0.311278	0.272	0.149	0.00760702
16	RpS31	7.74227e-07	0.286623	0.85	0.744	0.00774149
16	RpS5a1	9.41017e-07	0.359184	0.739	0.638	0.00940923
16	RpS91	1.38246e-06	0.270878	0.928	0.821	0.0138232
16	Tapdelta1	1.96668e-06	0.319855	0.45	0.318	0.0196648
16	levy	2.7118e-06	0.269553	0.283	0.162	0.0271152
16	RpS271	2.86255e-06	0.314225	0.867	0.751	0.0286226
16	RpS61	3.40298e-06	0.276217	0.761	0.647	0.0340264
16	eEF1alpha11	4.27918e-06	0.292681	1	0.986	0.0427876
16	RpS22	4.38152e-06	0.292703	0.95	0.835	0.0438108
16	alphaTub84B2	4.65596e-06	0.307735	0.922	0.851	0.0465549
17	dysc2	0	1.84586	0.87	0.05	0
17	svp	0	1.18826	0.593	0.023	0
17	qua1	3.30537e-260	1.00712	0.644	0.044	3.30504e-256
17	salm2	2.37931e-227	2.16407	0.91	0.127	2.37907e-223
17	sev	1.83044e-209	0.744356	0.486	0.031	1.83025e-205
17	Appl1	3.25313e-198	1.71819	0.825	0.109	3.2528e-194
17	CG343471	1.96897e-195	1.36043	0.723	0.083	1.96877e-191
17	nrv31	3.84743e-181	0.667445	0.35	0.017	3.84704e-177
17	Dgk	6.5036e-174	0.509457	0.232	0.007	6.50295e-170
17	rdo1	9.58023e-169	1.66793	0.751	0.104	9.57928e-165
17	cpo1	1.59554e-164	2.25218	0.949	0.197	1.59538e-160
17	sff1	1.41357e-161	0.679432	0.458	0.036	1.41343e-157
17	scrt1	2.56505e-159	2.2071	0.819	0.135	2.56479e-155
17	OtopLa1	1.62173e-158	0.397825	0.282	0.013	1.62157e-154
17	CadN2	9.24205e-157	1.55726	0.859	0.145	9.24113e-153
17	CG178392	1.2835e-156	1.22824	0.701	0.092	1.28338e-152
17	CG311763	2.67035e-155	1.90724	0.91	0.193	2.67008e-151
17	GABA-B-R11	4.96428e-153	0.507788	0.299	0.015	4.96378e-149
17	peb2	1.89948e-147	1.43501	0.819	0.14	1.89929e-143
17	egr	5.2851e-138	0.406879	0.299	0.017	5.28457e-134
17	twit3	3.30327e-129	0.942772	0.712	0.116	3.30294e-125
17	klg1	3.34094e-127	1.38123	0.373	0.03	3.3406e-123
17	Ank21	1.60451e-125	0.936824	0.418	0.039	1.60435e-121
17	CG11382	9.67515e-124	0.32292	0.226	0.01	9.67418e-120
17	superdeath1	3.49965e-122	0.708983	0.463	0.05	3.4993e-118
17	salr2	1.89825e-119	0.89207	0.559	0.075	1.89806e-115
17	hh2	1.74248e-117	1.14655	0.819	0.169	1.7423e-113
17	X11Lbeta1	3.65616e-117	0.978243	0.644	0.1	3.6558e-113
17	CG422683	1.43331e-116	1.22435	0.797	0.177	1.43316e-112
17	betaTub60D2	7.56577e-113	1.74597	0.864	0.23	7.56501e-109
17	Aplip11	3.97298e-104	0.414936	0.311	0.025	3.97258e-100
17	rau2	6.35071e-97	0.634486	0.469	0.063	6.35008e-93
17	CG10089	1.59297e-91	0.251304	0.147	0.006	1.59282e-87
17	hbs4	2.81039e-88	1.16801	0.831	0.233	2.81011e-84
17	CG423921	6.99309e-83	0.340032	0.209	0.014	6.99239e-79
17	Nrt1	1.24557e-81	1.26784	0.684	0.166	1.24544e-77
17	RhoGEF64C3	1.49549e-80	1.26483	0.927	0.334	1.49534e-76
17	lncRNA:let7C	4.1135e-79	0.545391	0.328	0.038	4.11309e-75
17	gl5	1.88991e-75	1.08036	0.768	0.214	1.88972e-71
17	CG36554	2.02723e-74	1.3101	0.994	0.858	2.02703e-70
17	lncRNA:CR440242	2.47928e-73	0.697733	0.537	0.105	2.47903e-69
17	nrm5	9.72099e-73	1.29555	0.972	0.383	9.72002e-69
17	stai2	5.80642e-72	1.46985	0.932	0.46	5.80584e-68
17	side-V2	2.28507e-71	1.02462	0.508	0.101	2.28485e-67
17	elav1	4.9494e-71	0.635688	0.542	0.111	4.9489e-67
17	unc-1041	1.72567e-67	0.573937	0.401	0.065	1.72549e-63
17	SK1	2.04625e-67	0.299621	0.175	0.012	2.04605e-63
17	blot1	3.72521e-66	0.874099	0.655	0.181	3.72483e-62
17	qtc	1.45487e-64	0.267725	0.198	0.017	1.45473e-60
17	lbm1	2.18257e-64	0.42574	0.299	0.038	2.18235e-60
17	Fhos2	4.83608e-63	0.737043	0.554	0.129	4.8356e-59
17	sm3	1.15258e-61	0.596993	0.486	0.099	1.15246e-57
17	Jupiter1	3.07183e-59	1.11893	0.791	0.317	3.07152e-55
17	CG325211	3.33551e-58	0.99719	0.791	0.31	3.33518e-54
17	lola1	1.25944e-57	1.03711	0.989	0.924	1.25932e-53
17	kek15	8.27634e-56	1.14314	0.944	0.509	8.27551e-52
17	pk3	8.77667e-56	0.998262	0.791	0.31	8.7758e-52
17	SP23531	3.12042e-55	0.363309	0.215	0.023	3.1201e-51
17	Dscam21	2.70179e-54	0.369163	0.13	0.008	2.70152e-50
17	if3	2.94466e-54	0.848676	0.672	0.214	2.94437e-50
17	CG60241	1.19879e-51	0.275483	0.186	0.019	1.19867e-47
17	CG343773	7.84427e-51	0.646393	0.554	0.144	7.84348e-47
17	gogo1	1.78868e-47	0.32541	0.186	0.02	1.7885e-43
17	smog	2.01249e-47	0.309985	0.243	0.034	2.01229e-43
17	Mmp26	3.53327e-47	1.09231	1	0.761	3.53292e-43
17	klar1	1.61839e-46	0.880256	1	0.959	1.61823e-42
17	CG39611	1.0751e-43	0.566335	0.469	0.122	1.07499e-39
17	dap4	2.7009e-43	0.77251	0.672	0.249	2.70063e-39
17	CG34081	1.07967e-42	0.646854	0.503	0.147	1.07956e-38
17	neur2	6.71637e-41	0.538236	0.475	0.131	6.7157e-37
17	sba2	3.04978e-40	0.641764	0.65	0.24	3.04947e-36
17	nmo3	9.55966e-40	0.86443	0.983	0.845	9.55871e-36
17	CG10737	1.54514e-37	0.303728	0.266	0.048	1.54499e-33
17	Tet4	5.4698e-37	0.957906	0.944	0.724	5.46925e-33
17	ATP8B1	1.40448e-36	0.317904	0.254	0.046	1.40434e-32
17	ena1	3.09149e-36	0.752782	0.729	0.336	3.09118e-32
17	Srrm2341	3.99818e-36	0.820281	0.593	0.236	3.99778e-32
17	Spn4	3.1648e-35	0.767167	0.898	0.501	3.16448e-31
17	gukh3	5.74184e-34	0.679401	0.746	0.347	5.74127e-30
17	mbl2	5.7642e-34	0.800751	0.994	0.988	5.76362e-30
17	E(spl)malpha-BFM2	9.4972e-34	0.752713	0.588	0.221	9.49625e-30
17	Cadps1	2.16379e-33	0.315726	0.243	0.045	2.16357e-29
17	CG139281	4.91518e-33	0.257815	0.232	0.042	4.91469e-29
17	CG36382	1.23131e-32	0.538466	0.559	0.206	1.23119e-28
17	futsch1	2.66778e-32	0.701797	0.356	0.092	2.66751e-28
17	RapGAP12	5.21114e-32	0.823175	0.859	0.491	5.21061e-28
17	Fas12	9.09143e-32	0.693615	0.734	0.353	9.09052e-28
17	CG178161	2.14358e-31	0.596295	0.559	0.21	2.14337e-27
17	scrib4	2.25548e-31	0.850666	0.808	0.474	2.25526e-27
17	hiw	6.53161e-31	0.261364	0.215	0.039	6.53096e-27
17	Dl4	1.08521e-29	0.714082	0.927	0.641	1.0851e-25
17	DOR2	3.30579e-29	0.518631	0.548	0.208	3.30546e-25
17	Tmhs1	2.81071e-28	0.349967	0.311	0.079	2.81043e-24
17	Hsp67Bc1	3.29459e-28	0.59668	0.339	0.096	3.29426e-24
17	E(spl)mgamma-HLH4	3.72993e-27	0.903242	0.627	0.298	3.72956e-23
17	bbg3	4.03537e-27	0.61431	0.864	0.512	4.03497e-23
17	Ziz	5.13715e-27	0.29518	0.294	0.074	5.13664e-23
17	aop4	1.52352e-26	1.27084	0.814	0.663	1.52337e-22
17	CG139371	5.80112e-26	0.308411	0.186	0.035	5.80054e-22
17	aos3	1.17661e-25	0.495694	0.469	0.173	1.1765e-21
17	para1	3.35918e-25	0.264113	0.13	0.018	3.35884e-21
17	drongo1	1.56612e-24	0.416718	0.418	0.148	1.56596e-20
17	CG17724	1.71078e-24	0.307326	0.333	0.098	1.71061e-20
17	CG49281	2.92413e-24	0.2659	0.266	0.067	2.92384e-20
17	tmod	4.01752e-24	0.451258	0.48	0.187	4.01711e-20
17	mamo2	2.8019e-22	0.653964	0.808	0.49	2.80162e-18
17	eya6	1.58707e-21	0.521686	0.808	0.447	1.58691e-17
17	toc1	3.27927e-21	0.545216	0.559	0.262	3.27894e-17
17	Ipp1	4.04252e-21	0.380366	0.345	0.118	4.04211e-17
17	Fili4	4.9557e-21	0.595234	0.684	0.374	4.95521e-17
17	drl3	5.97721e-21	0.491383	0.644	0.316	5.97661e-17
17	lncRNA:Hsromega5	7.55296e-21	0.638564	0.994	0.954	7.5522e-17
17	CG62873	9.0842e-21	0.332003	0.395	0.143	9.08329e-17
17	CG300151	2.00772e-20	0.40379	0.458	0.186	2.00752e-16
17	sn1	2.32976e-20	0.4196	0.418	0.164	2.32953e-16
17	RhoGAP19D1	2.46887e-20	0.657949	0.932	0.724	2.46862e-16
17	CG437592	5.63353e-20	0.638505	0.938	0.821	5.63297e-16
17	rdx2	2.2437e-19	0.544308	0.831	0.595	2.24347e-15
17	shep1	5.06452e-19	0.586448	0.887	0.69	5.06402e-15
17	comm4	1.77232e-18	0.369993	0.384	0.147	1.77214e-14
17	CG433402	2.80484e-18	0.287979	0.271	0.085	2.80456e-14
17	CG25564	3.21044e-18	0.31575	0.452	0.183	3.21011e-14
17	Ten-a3	9.12141e-17	0.563139	0.977	0.958	9.1205e-13
17	br4	1.11143e-16	0.442139	0.983	0.937	1.11132e-12
17	PMCA1	1.59966e-16	0.450679	0.808	0.532	1.5995e-12
17	Tm1	2.9768e-16	0.53491	0.881	0.716	2.9765e-12
17	Atf31	3.65499e-16	0.287564	0.35	0.135	3.65462e-12
17	mam4	8.9619e-16	0.463096	0.723	0.458	8.961e-12
17	pnt4	1.01444e-15	0.461738	0.757	0.452	1.01433e-11
17	CenG1A	1.27321e-15	0.415949	0.362	0.152	1.27309e-11
17	Abl2	3.12309e-15	0.504027	0.729	0.499	3.12278e-11
17	mtgo2	4.43597e-15	0.582122	0.774	0.558	4.43552e-11
17	bnl2	5.20723e-15	0.276061	0.271	0.092	5.20671e-11
17	baz1	6.19815e-15	0.395441	0.65	0.374	6.19753e-11
17	IRSp533	8.70502e-15	0.320539	0.407	0.173	8.70415e-11
17	fw	2.13022e-14	0.293892	0.367	0.154	2.13001e-10
17	CG133003	2.44946e-14	0.364677	0.588	0.309	2.44922e-10
17	CG40801	2.80166e-14	0.361865	0.486	0.241	2.80138e-10
17	Mnt1	5.35174e-14	0.352976	0.446	0.221	5.35121e-10
17	comm23	1.06745e-13	0.272965	0.322	0.129	1.06734e-09
17	tutl2	8.38294e-13	0.355574	0.751	0.485	8.3821e-09
17	shot2	2.01524e-12	0.400534	0.701	0.454	2.01504e-08
17	aqz5	2.23921e-12	0.33719	0.977	0.95	2.23899e-08
17	CG438671	3.20175e-12	0.251295	0.356	0.159	3.20143e-08
17	E(spl)m4-BFM3	4.0454e-12	0.386658	0.565	0.325	4.045e-08
17	exp1	4.17062e-12	0.366664	0.486	0.259	4.1702e-08
17	Socs36E1	4.62632e-12	0.40197	0.621	0.386	4.62586e-08
17	CG147152	6.16153e-12	0.30129	0.367	0.171	6.16091e-08
17	Shrm3	2.80724e-11	0.405081	0.65	0.415	2.80696e-07
17	tinc4	3.1331e-11	0.289273	0.503	0.264	3.13279e-07
17	alpha-Spec1	5.08038e-11	0.258389	0.429	0.22	5.07987e-07
17	lncRNA:noe1	5.93466e-11	0.303638	0.288	0.123	5.93407e-07
17	Mob24	6.78674e-11	0.363736	0.599	0.363	6.78606e-07
17	Khc-73	2.75767e-10	0.286165	0.401	0.212	2.7574e-06
17	lncRNA:CR433145	3.65839e-10	0.469433	0.701	0.497	3.65803e-06
17	mgl	4.14041e-10	0.517756	0.785	0.693	4.14e-06
17	Pka-R24	1.12482e-09	0.25406	0.571	0.325	1.12471e-05
17	hts1	1.32225e-09	0.297798	0.701	0.48	1.32212e-05
17	CG32850	1.72101e-09	0.360461	0.486	0.302	1.72084e-05
17	Mur2B2	4.53821e-09	0.347708	0.751	0.544	4.53776e-05
17	raskol2	4.82156e-09	0.355037	0.65	0.45	4.82107e-05
17	kst2	6.40657e-09	0.313112	0.48	0.291	6.40593e-05
17	Mlc-c1	1.06788e-08	0.27859	0.418	0.237	0.000106777
17	CG28651	1.16366e-08	0.333791	0.446	0.269	0.000116355
17	alphaTub84B3	1.88832e-08	0.268675	0.915	0.851	0.000188813
17	CG113601	4.82865e-08	0.29102	0.582	0.396	0.000482817
17	CG32373	5.3525e-08	0.290468	0.322	0.169	0.000535196
17	Tsp66E1	7.83288e-08	0.364369	0.384	0.228	0.00078321
17	chrb	8.48537e-08	0.258722	0.441	0.267	0.000848452
17	l(3)neo381	9.17969e-08	0.304008	0.734	0.573	0.000917877
17	PAN33	1.02796e-07	0.34579	0.667	0.507	0.00102786
17	fz6	1.03679e-07	0.33262	0.734	0.568	0.00103669
17	Cirl3	1.40488e-07	0.280937	0.876	0.708	0.00140474
17	mtd2	2.25952e-07	0.322795	0.644	0.477	0.00225929
17	lft	2.48902e-07	0.263415	0.345	0.196	0.00248878
17	CG28522	1.75553e-06	0.275398	0.944	0.835	0.0175536
17	stx2	2.37635e-06	0.296312	0.503	0.351	0.0237612
17	Dys	3.48713e-06	0.303162	0.853	0.764	0.0348679
18	ths	0	2.95995	0.944	0.039	0
18	fipi	0	2.7941	1	0.027	0
18	svp1	4.83551e-307	1.65324	0.682	0.027	4.83503e-303
18	CG45105	2.53921e-213	0.311046	0.196	0.002	2.53896e-209
18	superdeath2	6.39993e-184	1.08503	0.701	0.05	6.39929e-180
18	ru1	2.08095e-172	1.86809	0.766	0.067	2.08074e-168
18	rdo2	1.59045e-166	2.03773	0.916	0.107	1.59029e-162
18	sff2	1.62015e-157	0.90048	0.57	0.038	1.61999e-153
18	smal1	4.13051e-151	1.24797	0.72	0.067	4.13009e-147
18	scrt2	1.38146e-150	2.37916	0.981	0.139	1.38133e-146
18	pyr	3.98565e-146	1.05021	0.579	0.043	3.98526e-142
18	futsch2	7.96275e-131	2.12687	0.757	0.089	7.96195e-127
18	X11Lbeta2	2.21468e-126	1.49	0.804	0.103	2.21446e-122
18	cpo2	2.20313e-104	1.98328	0.972	0.202	2.20291e-100
18	Cpr49Ac	6.66629e-101	1.0454	0.393	0.028	6.66562e-97
18	lbm2	1.90477e-84	0.686655	0.421	0.039	1.90458e-80
18	betaTub60D3	1.46608e-79	1.78348	0.916	0.235	1.46594e-75
18	Ddr1	3.97595e-76	0.65732	0.327	0.026	3.97555e-72
18	Nrt2	1.5193e-73	1.33036	0.794	0.169	1.51915e-69
18	rau3	1.54311e-71	0.605654	0.514	0.065	1.54296e-67
18	RapGAP13	5.6844e-70	2.47019	0.981	0.492	5.68383e-66
18	hh3	2.56592e-65	1.05016	0.804	0.174	2.56566e-61
18	Ank22	4.28955e-65	0.678807	0.393	0.042	4.28912e-61
18	CG438612	2.36506e-64	1.10624	0.766	0.172	2.36482e-60
18	CG79911	5.2264e-58	0.448611	0.308	0.03	5.22587e-54
18	Tmhs2	2.29906e-55	0.645323	0.495	0.079	2.29883e-51
18	Appl2	1.55586e-54	1.05878	0.598	0.117	1.5557e-50
18	lz2	2.82098e-54	0.880697	0.636	0.127	2.8207e-50
18	Trim92	4.92241e-53	0.566949	0.318	0.034	4.92192e-49
18	Traf42	1.21825e-52	1.2349	0.645	0.146	1.21813e-48
18	CG14132	4.99002e-50	0.250165	0.187	0.013	4.98952e-46
18	RhoGEF64C4	5.20895e-48	1.43799	0.879	0.34	5.20843e-44
18	peb3	2.54102e-46	1.00359	0.636	0.147	2.54077e-42
18	Mmp27	4.54119e-45	1.59089	1	0.763	4.54074e-41
18	rho3	6.2295e-45	0.612885	0.439	0.073	6.22887e-41
18	mamo3	4.78156e-41	1.24587	0.953	0.49	4.78108e-37
18	hbs5	1.84341e-38	1.04154	0.738	0.239	1.84323e-34
18	stai3	6.82679e-38	1.29655	0.869	0.465	6.82611e-34
18	Fas24	9.19085e-36	1.15911	1	0.723	9.18994e-32
18	nrm6	1.75755e-34	0.967816	0.972	0.388	1.75738e-30
18	Dl5	4.56861e-34	1.17861	0.963	0.643	4.56816e-30
18	kek16	2.26334e-33	1.40919	0.925	0.513	2.26312e-29
18	insb	2.52909e-31	0.355609	0.234	0.031	2.52884e-27
18	neur3	4.34997e-31	0.681768	0.505	0.134	4.34953e-27
18	Ptp61F1	7.28121e-31	0.659723	0.458	0.112	7.28048e-27
18	ATP8B2	2.39559e-28	0.357593	0.28	0.047	2.39535e-24
18	lncRNA:CR440243	4.32326e-28	0.666102	0.439	0.11	4.32283e-24
18	CG343774	1.20843e-26	0.738823	0.514	0.148	1.20831e-22
18	Mob25	2.74128e-26	0.815477	0.785	0.362	2.74101e-22
18	lola2	3.24344e-26	0.782488	1	0.924	3.24311e-22
18	trn4	3.56187e-26	0.928095	0.86	0.438	3.56151e-22
18	CG49282	2.72986e-25	0.362025	0.327	0.067	2.72959e-21
18	CG463392	1.16186e-23	0.885186	0.533	0.185	1.16175e-19
18	side-V3	2.2837e-22	0.715257	0.393	0.106	2.28347e-18
18	phyl1	3.30885e-21	0.314002	0.262	0.053	3.30852e-17
18	Tet5	1.33015e-20	0.782377	0.953	0.726	1.33002e-16
18	Ppn1	3.34891e-20	0.327547	0.327	0.079	3.34857e-16
18	mbl3	5.6555e-20	0.696478	1	0.988	5.65494e-16
18	CG426631	6.50048e-20	0.486886	0.421	0.128	6.49983e-16
18	sls1	5.54056e-19	1.23024	0.486	0.186	5.54001e-15
18	Nrg2	3.60607e-18	0.853956	0.916	0.797	3.60571e-14
18	CG427473	1.29794e-17	0.771225	0.813	0.449	1.29781e-13
18	pcs	1.30297e-17	0.65962	0.71	0.373	1.30284e-13
18	Jupiter2	2.52762e-17	0.689928	0.645	0.323	2.52736e-13
18	hts2	4.10221e-17	0.686083	0.794	0.481	4.1018e-13
18	aos4	9.91608e-17	0.542731	0.477	0.175	9.91509e-13
18	shot3	1.00005e-16	0.622289	0.794	0.455	9.99952e-13
18	CG36555	2.51972e-16	0.632572	0.972	0.859	2.51947e-12
18	unc-1042	5.414e-16	0.335572	0.271	0.069	5.41346e-12
18	numb2	5.65178e-16	0.727673	0.804	0.54	5.65121e-12
18	CG139282	8.37507e-16	0.275048	0.206	0.044	8.37424e-12
18	Csk	1.58884e-15	0.634279	0.607	0.294	1.58868e-11
18	toc2	1.7771e-15	0.685876	0.551	0.264	1.77692e-11
18	pk4	3.14793e-15	0.557107	0.654	0.315	3.14762e-11
18	RasGAP11	3.98647e-15	0.656936	0.458	0.191	3.98607e-11
18	DOR3	6.2379e-15	0.408534	0.523	0.211	6.23728e-11
18	CG133004	1.70533e-14	0.555942	0.626	0.311	1.70516e-10
18	klar2	1.76894e-14	0.66751	0.981	0.96	1.76876e-10
18	tty1	1.88238e-14	0.257249	0.196	0.043	1.88219e-10
18	Gli2	4.06235e-14	0.485126	0.505	0.218	4.06195e-10
18	asRNA:CR451852	9.8771e-14	0.568356	0.364	0.13	9.87611e-10
18	tinc5	1.46812e-13	0.528715	0.579	0.265	1.46797e-09
18	B4	1.46969e-13	0.604043	0.598	0.316	1.46954e-09
18	gl6	7.45506e-13	0.432426	0.523	0.221	7.45432e-09
18	Cht21	8.00257e-13	0.359901	0.393	0.148	8.00177e-09
18	qua2	1.20082e-12	0.253343	0.215	0.054	1.2007e-08
18	twit4	2.84472e-12	0.432546	0.346	0.125	2.84444e-08
18	CG157652	3.05837e-12	0.337899	0.318	0.106	3.05806e-08
18	spri2	6.16378e-12	0.565035	0.43	0.19	6.16316e-08
18	miple1	1.16464e-11	0.37187	0.383	0.152	1.16452e-07
18	pnt5	1.88556e-11	0.581503	0.757	0.455	1.88537e-07
18	kuz4	2.34498e-11	0.509608	0.972	0.825	2.34474e-07
18	scrib5	5.15998e-11	0.487641	0.748	0.478	5.15947e-07
18	rdx3	5.21088e-11	0.568157	0.776	0.597	5.21036e-07
18	Fhos3	1.29561e-10	0.345234	0.346	0.134	1.29548e-06
18	CG423424	1.75601e-10	0.388379	0.963	0.719	1.75583e-06
18	Vha100-1	4.86926e-10	0.358298	0.308	0.119	4.86877e-06
18	CG34082	2.04951e-09	0.33481	0.355	0.152	2.0493e-05
18	elav2	3.86274e-09	0.303152	0.299	0.117	3.86236e-05
18	PAN34	5.23534e-09	0.396384	0.748	0.508	5.23482e-05
18	tutl3	6.02006e-09	0.500738	0.71	0.487	6.01946e-05
18	CG113602	1.06668e-08	0.455303	0.607	0.397	0.000106657
18	Argk2	1.36175e-08	0.414955	0.402	0.196	0.000136162
18	kirre3	3.1334e-08	0.425516	0.757	0.486	0.000313309
18	lncRNA:CR433146	3.28449e-08	0.617236	0.72	0.498	0.000328416
18	inaE1	3.75765e-08	0.393215	0.495	0.273	0.000375728
18	Khc-731	4.66703e-08	0.325925	0.421	0.213	0.000466656
18	rst5	1.07814e-07	0.437513	0.757	0.541	0.00107803
18	siz3	1.11303e-07	0.421501	0.495	0.29	0.00111292
18	comm5	1.42356e-07	0.319719	0.327	0.15	0.00142341
18	px	1.70794e-07	0.646809	0.561	0.377	0.00170777
18	Src64B1	1.7931e-07	0.303317	0.393	0.199	0.00179292
18	sty3	3.8711e-07	0.486402	0.383	0.206	0.00387071
18	CG325212	3.90617e-07	0.382686	0.523	0.317	0.00390578
18	RhoGAP93B1	6.07472e-07	0.304611	0.411	0.217	0.00607411
18	klu3	1.54951e-06	0.37325	0.467	0.276	0.0154935
18	lncRNA:noe2	1.56436e-06	0.389786	0.271	0.125	0.015642
18	Fas13	2.1732e-06	0.335716	0.551	0.358	0.0217298
18	Spn5	2.7145e-06	0.354228	0.701	0.507	0.0271423
18	CG426741	3.43359e-06	0.473292	0.551	0.381	0.0343325
19	ss2	8.74343e-166	2.3025	0.971	0.12	8.74255e-162
19	CG43742	2.53269e-122	2.78318	1	0.213	2.53244e-118
19	lz3	1.91008e-119	1.5235	0.867	0.125	1.90988e-115
19	CG343775	1.85869e-58	0.921612	0.705	0.146	1.8585e-54
19	kirre4	8.9609e-57	1.8822	0.981	0.483	8.96e-53
19	lncRNA:CR460063	1.22759e-53	1.65121	1	0.493	1.22747e-49
19	CG311764	1.55843e-53	1.02419	0.79	0.2	1.55827e-49
19	nrm7	1.1659e-50	1.39799	0.99	0.388	1.16578e-46
19	ed5	3.16987e-49	1.10219	1	0.98	3.16955e-45
19	if4	4.19243e-48	0.978115	0.762	0.216	4.19201e-44
19	wb2	5.50734e-48	1.34575	0.933	0.366	5.50678e-44
19	B-H22	4.21284e-47	0.677427	0.505	0.094	4.21242e-43
19	snsl	2.36465e-46	0.30329	0.143	0.008	2.36441e-42
19	CG102831	1.24008e-43	0.57249	0.448	0.078	1.23995e-39
19	pk5	5.87597e-41	1.12427	0.829	0.313	5.87538e-37
19	CG344174	4.4115e-40	1.3767	0.905	0.5	4.41106e-36
19	rst6	1.59326e-39	1.29871	0.962	0.539	1.5931e-35
19	aop5	2.25685e-39	1.32608	1	0.662	2.25662e-35
19	CG157653	4.30311e-37	0.949126	0.476	0.104	4.30268e-33
19	hdc2	1.78721e-36	0.885062	1	0.99	1.78703e-32
19	CG178393	3.14057e-35	0.642588	0.476	0.1	3.14025e-31
19	Fas33	6.20063e-35	0.863107	1	0.977	6.20001e-31
19	ptc5	1.26887e-34	1.25755	0.943	0.509	1.26875e-30
19	tkv2	3.24016e-32	0.989754	0.886	0.432	3.23983e-28
19	Tom5	3.8399e-32	1.03411	0.933	0.536	3.83952e-28
19	so2	3.68236e-28	0.701408	0.686	0.246	3.68199e-24
19	tutl4	3.81299e-28	0.863238	0.914	0.485	3.81261e-24
19	B-H11	2.65385e-27	0.408306	0.343	0.069	2.65359e-23
19	tfc1	7.29832e-27	0.601357	0.514	0.148	7.29759e-23
19	CG426742	1.62567e-26	0.927031	0.781	0.378	1.6255e-22
19	CG110731	2.09582e-26	0.367418	0.324	0.064	2.09561e-22
19	Tsp66E2	4.01966e-26	0.741428	0.638	0.227	4.01925e-22
19	CG102111	8.11896e-26	0.356843	0.362	0.078	8.11815e-22
19	CG32638	1.3136e-25	0.345252	0.343	0.072	1.31347e-21
19	futsch3	4.02326e-25	0.447577	0.4	0.094	4.02285e-21
19	IRSp534	9.38368e-25	0.656498	0.552	0.173	9.38274e-21
19	CG321371	1.39358e-24	0.68001	0.524	0.169	1.39344e-20
19	gl7	1.2114e-23	0.609782	0.638	0.22	1.21128e-19
19	Ppn2	1.56882e-22	0.364575	0.343	0.079	1.56866e-18
19	olf4133	1.82266e-21	0.805718	0.895	0.513	1.82247e-17
19	sano2	9.067e-21	0.739803	0.876	0.526	9.06609e-17
19	CG60405	1.94416e-20	0.716386	0.924	0.562	1.94397e-16
19	CG158221	2.01939e-20	0.455911	0.4	0.113	2.01919e-16
19	SKIP3	1.67346e-19	0.900294	0.905	0.52	1.67329e-15
19	Cad99C1	3.28178e-19	0.696292	0.8	0.452	3.28145e-15
19	Gasp3	3.3557e-19	0.564222	0.714	0.311	3.35537e-15
19	ogre1	2.04261e-18	0.74951	0.952	0.745	2.04241e-14
19	CG422384	3.96588e-18	0.646108	0.981	0.847	3.96549e-14
19	br5	4.30983e-18	0.627329	1	0.937	4.3094e-14
19	sdk4	5.07611e-18	0.801746	0.8	0.503	5.0756e-14
19	CG343981	1.13886e-17	0.663087	0.771	0.407	1.13875e-13
19	lncRNA:CR433147	1.14147e-16	0.722928	0.838	0.497	1.14135e-12
19	grh1	1.26359e-16	0.734629	0.857	0.677	1.26346e-12
19	Brd4	1.31995e-16	0.675504	0.79	0.419	1.31982e-12
19	dpy5	4.04743e-16	0.793934	0.876	0.604	4.04703e-12
19	Tet6	1.40117e-15	0.661913	0.914	0.726	1.40103e-11
19	CG96911	3.50386e-15	0.44122	0.4	0.138	3.50351e-11
19	Vha100-11	6.56228e-15	0.395207	0.362	0.118	6.56162e-11
19	Cln71	1.16571e-14	0.377697	0.362	0.118	1.16559e-10
19	loco1	1.46847e-14	0.474203	0.429	0.16	1.46833e-10
19	RhoU1	1.66312e-14	0.489239	0.59	0.261	1.66295e-10
19	kek17	8.73346e-14	0.625693	0.857	0.514	8.73258e-10
19	CG436585	1.01077e-13	0.520168	0.99	0.885	1.01067e-09
19	CG427474	1.71441e-13	0.599752	0.781	0.449	1.71424e-09
19	CG62874	1.86636e-13	0.358644	0.4	0.145	1.86618e-09
19	Mmp28	3.99225e-13	0.586934	1	0.763	3.99185e-09
19	lncRNA:CR452242	9.24688e-13	0.411328	0.467	0.189	9.24595e-09
19	SPoCk3	1.25332e-12	0.465388	0.524	0.251	1.25319e-08
19	Cralbp	3.03896e-12	0.289588	0.267	0.08	3.03866e-08
19	CLIP-1901	3.15629e-12	0.570061	0.8	0.547	3.15598e-08
19	stv	1.84652e-11	0.442408	0.524	0.251	1.84634e-07
19	dac4	2.39171e-11	0.561664	0.8	0.484	2.39147e-07
19	sba4	2.67998e-11	0.408347	0.514	0.245	2.67971e-07
19	mew1	2.87731e-11	0.556161	0.638	0.362	2.87702e-07
19	exp2	5.59624e-11	0.598284	0.505	0.26	5.59568e-07
19	Svil2	6.89951e-11	0.499472	0.676	0.398	6.89882e-07
19	SNF4Agamma3	1.38518e-10	0.607871	0.8	0.581	1.38504e-06
19	sm4	2.88528e-10	0.301518	0.295	0.104	2.885e-06
19	Mur2B3	3.0475e-10	0.573105	0.771	0.545	3.0472e-06
19	FER1	5.44987e-10	0.418867	0.61	0.329	5.44933e-06
19	Ten-m4	1.29647e-09	0.372769	0.552	0.283	1.29634e-05
19	Dad3	1.58869e-09	0.445954	0.695	0.426	1.58853e-05
19	stan1	2.51511e-09	0.322226	0.438	0.202	2.51486e-05
19	CG37775	4.67612e-09	0.367396	0.59	0.329	4.67565e-05
19	mtgo3	5.0635e-09	0.490326	0.79	0.56	5.06299e-05
19	Inx21	5.12881e-09	0.467182	0.733	0.516	5.1283e-05
19	uif2	5.72638e-09	0.471422	0.743	0.516	5.72581e-05
19	rols2	5.84596e-09	0.518605	0.648	0.409	5.84538e-05
19	fw1	7.31596e-09	0.282888	0.362	0.156	7.31523e-05
19	sls2	1.07648e-08	0.26336	0.419	0.187	0.000107638
19	pes1	1.52606e-08	0.287539	0.286	0.112	0.00015259
19	baz2	2.52822e-08	0.40433	0.61	0.377	0.000252797
19	mam5	2.88345e-08	0.444898	0.686	0.461	0.000288316
19	lft1	6.39408e-08	0.266481	0.41	0.196	0.000639344
19	jumu	7.47655e-08	0.297735	0.457	0.236	0.00074758
19	CG427881	1.25903e-07	0.31731	0.286	0.118	0.00125891
19	CG133005	1.29409e-07	0.403656	0.533	0.312	0.00129396
19	Ndf	3.43971e-07	0.390648	0.638	0.427	0.00343937
19	stx3	3.81022e-07	0.31623	0.59	0.351	0.00380984
19	plum1	3.92464e-07	0.466677	0.81	0.652	0.00392425
19	klar3	4.57754e-07	0.348983	0.99	0.959	0.00457708
19	fz7	5.37796e-07	0.375811	0.752	0.569	0.00537742
19	Hipk	1.01756e-06	0.392694	0.6	0.406	0.0101746
19	Sin3A	1.08562e-06	0.378838	0.81	0.651	0.0108552
19	spen	1.12974e-06	0.306132	0.99	0.963	0.0112963
19	corto3	1.80882e-06	0.348631	0.705	0.499	0.0180863
19	CG1910	2.42231e-06	0.259992	0.514	0.306	0.0242206
19	Tpr2	2.76306e-06	0.270512	0.638	0.4	0.0276278
19	Vdup1	3.39849e-06	0.276637	0.476	0.272	0.0339815
19	lncRNA:CR31044	4.23226e-06	0.343693	0.705	0.517	0.0423184
19	CG147153	4.69001e-06	0.292853	0.333	0.173	0.0468954
20	Nplp2	0	3.52229	0.989	0.055	0
20	Hml	0	3.15454	0.967	0.01	0
20	Pxn	0	2.92485	0.956	0.009	0
20	Col4a1	0	2.36677	0.934	0.014	0
20	SPARC	0	2.21063	0.912	0.023	0
20	Glt	0	2.18372	0.857	0.006	0
20	vkg	0	1.80968	0.835	0.007	0
20	CG8501	0	1.64493	0.747	0.004	0
20	CG31324	0	1.40885	0.637	0.008	0
20	lectin-28C	0	1.40729	0.692	0.006	0
20	GlcAT-P	0	1.39181	0.736	0.008	0
20	NimB4	0	1.26196	0.78	0.003	0
20	Inos	0	1.25468	0.681	0.008	0
20	eater	0	1.24368	0.659	0.002	0
20	CG34331	0	1.14165	0.615	0.005	0
20	CG1092	0	1.09417	0.681	0.003	0
20	Sr-CI	0	1.08789	0.593	0.003	0
20	Tig	0	1.08062	0.626	0.008	0
[truncated: 743 more rows]
