# Supplementary material for: Tissue dissociation for single-cell and single-nuclei RNA sequencing for low amounts of input material
Source: Front Zool. 2022 Nov 12;19:27. doi: 10.1186/s12983-022-00472-x (PMC9652833; doi:10.1186/s12983-022-00472-x)
Supplement: Supplementary file 7 — Additional file 7: Table S7. GO analysis of cell clusters identified in snRNAseq. [file 12983_2022_472_MOESM7_ESM.xlsx]

## Sheet: Nuclei_100GO_Terms_GoBP
Cluster 0	Cluster 1	Cluster 2	Cluster 3	Cluster 4	Cluster 5	Cluster 6	Cluster 7	Cluster 8	Cluster 9	Cluster 10	Cluster 11	Cluster 12	Cluster 13	Cluster 14	Cluster 15	Cluster 16	Cluster 17	Cluster 18	Cluster 19	Cluster 20	Cluster 21	Cluster 22	Cluster 23	Cluster 24
tissue development	animal organ morphogenesis	imaginal disc-derived appendage morphogenesis	anatomical structure morphogenesis	system development	animal organ development	anatomical structure morphogenesis	system development	anatomical structure morphogenesis	imaginal disc-derived appendage morphogenesis	imaginal disc development	sensory organ development	cytoplasmic translation	nervous system development	developmental process	animal organ morphogenesis	cytoplasmic translation	nervous system development	system development	animal organ morphogenesis	immune system process	nervous system development	system development	carboxylic acid metabolic process	multicellular organism development
epithelium development	eye morphogenesis	appendage morphogenesis	system development	animal organ development	system development	system development	nervous system development	system development	appendage morphogenesis	tube development	system development	translation	generation of neurons	anatomical structure development	compound eye morphogenesis	translation	neuron differentiation	neurogenesis	animal organ development	basement membrane organization	system development	animal organ development	oxoacid metabolic process	anatomical structure development
anatomical structure morphogenesis	sensory organ morphogenesis	imaginal disc-derived appendage development	animal organ morphogenesis	multicellular organism development	anatomical structure morphogenesis	sensory organ development	animal organ morphogenesis	animal organ development	imaginal disc-derived appendage development	imaginal disc-derived appendage morphogenesis	animal organ morphogenesis	peptide biosynthetic process	neuron differentiation	tissue development	nervous system development	peptide biosynthetic process	neurogenesis	nervous system development	system development	defense response to other organism	neurogenesis	animal organ morphogenesis	organic acid metabolic process	developmental process
tube development	system development	appendage development	animal organ development	developmental process	imaginal disc development	tissue development	animal organ development	tissue development	appendage development	appendage morphogenesis	animal organ development	amide biosynthetic process	neurogenesis	post-embryonic development	sensory organ development	peptide metabolic process	generation of neurons	generation of neurons	anatomical structure morphogenesis	defense response	cellular developmental process	anatomical structure morphogenesis	organic acid biosynthetic process	system development
animal organ morphogenesis	visual system development	anatomical structure morphogenesis	anatomical structure development	anatomical structure development	tube morphogenesis	eye-antennal disc development	sensory organ development	tube development	post-embryonic appendage morphogenesis	system development	cell differentiation	peptide metabolic process	neuron development	imaginal disc development	sensory organ morphogenesis	amide biosynthetic process	system development	neuron differentiation	visual system development	response to other organism	cell development	neurogenesis	small molecule metabolic process	anatomical structure morphogenesis
system development	eye development	post-embryonic appendage morphogenesis	multicellular organism development	neurogenesis	tissue development	regulation of RNA metabolic process	multicellular organism development	neuron differentiation	imaginal disc morphogenesis	imaginal disc-derived appendage development	cellular developmental process	cellular amide metabolic process	system development	anatomical structure morphogenesis	eye morphogenesis	cellular amide metabolic process	neuron development	anatomical structure morphogenesis	sensory system development	response to biotic stimulus	cell differentiation	generation of neurons	carboxylic acid biosynthetic process	animal organ development
animal organ development	sensory system development	imaginal disc morphogenesis	developmental process	generation of neurons	animal organ morphogenesis	regulation of nucleobase-containing compound metabolic process	cell differentiation	cell differentiation	post-embryonic animal organ morphogenesis	appendage development	eye development	cellular macromolecule biosynthetic process	cellular developmental process	post-embryonic animal organ development	compound eye development	cellular macromolecule biosynthetic process	cell differentiation	multicellular organism development	eye development	response to external biotic stimulus	generation of neurons	nervous system development	small molecule biosynthetic process	generation of neurons
imaginal disc development	sensory organ development	post-embryonic animal organ morphogenesis	tissue development	nervous system development	epithelium development	animal organ development	cellular developmental process	cellular developmental process	epithelial tube morphogenesis	epithelium development	sensory system development	organonitrogen compound biosynthetic process	cell differentiation	system development	neuron differentiation	organonitrogen compound biosynthetic process	cellular developmental process	cellular developmental process	sensory organ development	response to external stimulus	anatomical structure morphogenesis	sensory organ development	monocarboxylic acid metabolic process	cell morphogenesis involved in differentiation
multicellular organism development	compound eye morphogenesis	system development	cell morphogenesis	neuron differentiation	post-embryonic appendage morphogenesis	animal organ morphogenesis	anatomical structure morphogenesis	nervous system development	instar larval or pupal morphogenesis	post-embryonic appendage morphogenesis	visual system development	cellular nitrogen compound biosynthetic process	axonogenesis	instar larval or pupal development	neurogenesis	cellular nitrogen compound biosynthetic process	locomotion	anatomical structure development	tissue development	biological process involved in interspecies interaction between organisms	cell morphogenesis	multicellular organism development	carbohydrate metabolic process	neurogenesis
anatomical structure development	animal organ development	imaginal disc development	epithelium development	anatomical structure morphogenesis	epithelial tube morphogenesis	compound eye development	anatomical structure development	animal organ morphogenesis	imaginal disc development	multicellular organism development	anatomical structure morphogenesis	cellular protein metabolic process	axon development	imaginal disc-derived appendage development	anatomical structure morphogenesis	ribosome assembly	cell morphogenesis	cell differentiation	compound eye development	extracellular matrix organization	multicellular organism development	anatomical structure development	alpha-amino acid metabolic process	multicellular organismal process
morphogenesis of an epithelium	compound eye development	instar larval or pupal morphogenesis	nervous system development	cellular developmental process	imaginal disc-derived appendage morphogenesis	anatomical structure development	developmental process	neurogenesis	tube morphogenesis	imaginal disc morphogenesis	nervous system development	macromolecule biosynthetic process	multicellular organism development	appendage development	sensory system development	cellular protein metabolic process	sensory organ development	developmental process	morphogenesis of an epithelium	lymph gland development	cell morphogenesis involved in differentiation	neuron differentiation	monosaccharide biosynthetic process	neuron development
developmental process	anatomical structure morphogenesis	epithelium development	epithelial tube morphogenesis	cell differentiation	appendage morphogenesis	developmental process	neurogenesis	generation of neurons	post-embryonic animal morphogenesis	post-embryonic animal organ morphogenesis	generation of neurons	cellular biosynthetic process	anatomical structure morphogenesis	imaginal disc morphogenesis	eye development	non-membrane-bounded organelle assembly	cell development	cell development	tube morphogenesis	phagocytosis	anatomical structure development	cell differentiation	alpha-amino acid biosynthetic process	insect visual primordium development
tissue morphogenesis	tissue development	post-embryonic animal morphogenesis	sensory organ development	post-embryonic development	imaginal disc-derived appendage development	nervous system development	generation of neurons	epithelial tube morphogenesis	metamorphosis	animal organ development	sensory organ morphogenesis	cellular macromolecule metabolic process	cell projection morphogenesis	post-embryonic animal organ morphogenesis	visual system development	myofibril assembly	anatomical structure morphogenesis	animal organ development	tissue morphogenesis	immune response	developmental process	cellular developmental process	cellular amino acid biosynthetic process	regulation of developmental process
epithelial tube morphogenesis	multicellular organism development	epithelial tube morphogenesis	eye development	animal organ morphogenesis	tube development	epithelium development	sensory system development	epithelium development	system development	tissue development	eye morphogenesis	organic substance biosynthetic process	plasma membrane bounded cell projection morphogenesis	wing disc development	generation of neurons	striated muscle cell development	multicellular organism development	eye development	neuron differentiation	extracellular structure organization	axon development	developmental process	small molecule catabolic process	cell morphogenesis
nervous system development	neurogenesis	metamorphosis	visual system development	tissue development	imaginal disc morphogenesis	sensory system development	eye development	multicellular organism development	post-embryonic animal organ development	instar larval or pupal morphogenesis	neurogenesis	biosynthetic process	anatomical structure development	multicellular organism development	animal organ development	striated muscle cell differentiation	animal organ morphogenesis	visual system development	anatomical structure development	hemolymph coagulation	locomotion	eye development	pyruvate metabolic process	nervous system development
cellular component morphogenesis	anatomical structure development	post-embryonic animal organ development	sensory system development	instar larval or pupal development	post-embryonic animal organ morphogenesis	eye development	visual system development	instar larval or pupal development	anatomical structure morphogenesis	anatomical structure development	neuron differentiation	gene expression	axon guidance	metamorphosis	system development	macromolecule biosynthetic process	anatomical structure development	sensory system development	tube development	basement membrane assembly	neuron development	visual system development	glucose homeostasis	regulation of transcription by RNA polymerase II
tube morphogenesis	developmental process	instar larval or pupal development	tube morphogenesis	respiratory system development	appendage development	visual system development	neuron differentiation	imaginal disc development	imaginal disc-derived wing morphogenesis	post-embryonic animal morphogenesis	compound eye development	cellular nitrogen compound metabolic process	cell part morphogenesis	post-embryonic appendage morphogenesis	cell differentiation	muscle cell development	cell projection morphogenesis	neuron development	multicellular organism development	coagulation	cell morphogenesis involved in neuron differentiation	sensory system development	cytoplasmic translation	neuron differentiation
cell differentiation	cell-cell adhesion	tube development	post-embryonic animal morphogenesis	neuron development	imaginal disc-derived wing morphogenesis	tube development	tissue development	post-embryonic development	instar larval or pupal development	epithelial tube morphogenesis	cell fate commitment	protein metabolic process	chemotaxis	imaginal disc-derived wing morphogenesis	cellular developmental process	muscle cell differentiation	plasma membrane bounded cell projection morphogenesis	sensory organ development	sensory organ morphogenesis	hemostasis	neuron projection morphogenesis	sensory organ morphogenesis	carboxylic acid catabolic process	cell differentiation
cellular developmental process	nervous system development	morphogenesis of an epithelium	sensory organ morphogenesis	multicellular organismal process	morphogenesis of an epithelium	neuron differentiation	morphogenesis of an epithelium	tube morphogenesis	wing disc morphogenesis	metamorphosis	multicellular organism development	organonitrogen compound metabolic process	neuron projection development	epithelium development	cell morphogenesis	muscle system process	cell part morphogenesis	multicellular organismal process	eye morphogenesis	defense response to bacterium	axonogenesis	eye morphogenesis	organic acid catabolic process	transcription by RNA polymerase II
cell morphogenesis	generation of neurons	tissue morphogenesis	eye morphogenesis	cell migration	wing disc morphogenesis	regulation of transcription by RNA polymerase II	tissue morphogenesis	morphogenesis of an epithelium	tube development	post-embryonic animal organ development	anatomical structure development	ribonucleoprotein complex biogenesis	neuron projection guidance	imaginal disc-derived appendage morphogenesis	tissue development	cellular nitrogen compound metabolic process	plasma membrane bounded cell projection organization	animal organ morphogenesis	cell-cell adhesion	larval lymph gland hemopoiesis	cell projection morphogenesis	cell development	serine family amino acid metabolic process	cellular developmental process
post-embryonic animal organ morphogenesis	cell differentiation	tissue development	cellular component morphogenesis	open tracheal system development	tissue morphogenesis	regulation of gene expression	cell morphogenesis	post-embryonic animal morphogenesis	morphogenesis of an epithelium	instar larval or pupal development	compound eye morphogenesis	macromolecule metabolic process	cell morphogenesis	instar larval or pupal morphogenesis	cellular component morphogenesis	cellular biosynthetic process	taxis	eye morphogenesis	neurogenesis	post-embryonic hemopoiesis	plasma membrane bounded cell projection morphogenesis	compound eye morphogenesis	cellular amino acid metabolic process	cell development
imaginal disc morphogenesis	cell fate commitment	tube morphogenesis	morphogenesis of an epithelium	neuron projection development	instar larval or pupal morphogenesis	imaginal disc development	post-embryonic animal morphogenesis	tissue morphogenesis	animal organ morphogenesis	developmental process	developmental process	ribosome biogenesis	neuron projection morphogenesis	appendage morphogenesis	cell fate commitment	organonitrogen compound metabolic process	sensory system development	sensory organ morphogenesis	generation of neurons	gland development	neuron projection development	compound eye development	carbohydrate homeostasis	neuron projection morphogenesis
imaginal disc-derived appendage development	cellular developmental process	imaginal disc-derived wing morphogenesis	compound eye development	post-embryonic animal morphogenesis	wing disc development	multicellular organism development	sensory organ morphogenesis	anatomical structure development	tissue morphogenesis	tube morphogenesis	cell development	nitrogen compound metabolic process	cell development	animal organ development	cell morphogenesis involved in differentiation	organic substance biosynthetic process	eye development	compound eye development	developmental process	response to wounding	cellular component morphogenesis	tissue development	cellular modified amino acid metabolic process	plasma membrane bounded cell projection morphogenesis
appendage development	epithelium development	wing disc morphogenesis	cell adhesion	cell development	post-embryonic animal morphogenesis	neurogenesis	eye morphogenesis	developmental process	epithelium development	anatomical structure morphogenesis	tissue development	cellular metabolic process	developmental process	wing disc morphogenesis	photoreceptor cell differentiation	biosynthetic process	visual system development	compound eye morphogenesis	post-embryonic animal organ development	digestive tract morphogenesis	cell part morphogenesis	multicellular organismal process	negative regulation of endopeptidase activity	cell projection morphogenesis
post-embryonic animal organ development	photoreceptor cell differentiation	animal organ morphogenesis	post-embryonic development	tube development	sensory organ development	regulation of RNA biosynthetic process	cell development	plasma membrane bounded cell projection morphogenesis	post-embryonic development	pattern specification process	epithelium development	primary metabolic process	plasma membrane bounded cell projection organization	post-embryonic animal morphogenesis	taxis	muscle contraction	cell projection organization	locomotion	epithelium development	animal organ development	neuron differentiation	compound eye photoreceptor cell differentiation	negative regulation of peptidase activity	animal organ morphogenesis
axon guidance	neuron differentiation	post-embryonic development	tissue morphogenesis	epithelium development	metamorphosis	regulation of nucleic acid-templated transcription	compound eye development	cell projection morphogenesis	animal organ development	sex differentiation	morphogenesis of an epithelium	organic substance metabolic process	cell morphogenesis involved in neuron differentiation	morphogenesis of an epithelium	axon guidance	ribonucleoprotein complex assembly	compound eye development	movement of cell or subcellular component	compound eye morphogenesis	digestive system development	gliogenesis	locomotion	chitin catabolic process	cell part morphogenesis
cell morphogenesis involved in neuron differentiation	cell adhesion	developmental process	cell differentiation	cell motility	developmental process	regulation of transcription, DNA-templated	cell fate commitment	cell part morphogenesis	tissue development	morphogenesis of an epithelium	tissue morphogenesis	ribosome assembly	cell projection organization	epithelial tube morphogenesis	compound eye photoreceptor cell differentiation	muscle structure development	neuron projection development	tissue development	cell differentiation	digestive tract development	movement of cell or subcellular component	regulation of developmental process	gluconeogenesis	neuron recognition
instar larval or pupal morphogenesis	multicellular organismal process	anatomical structure development	biological adhesion	localization of cell	post-embryonic animal organ development	transcription by RNA polymerase II	epithelium development	cellular component morphogenesis	wing disc development	regionalization	photoreceptor cell differentiation	ribosomal large subunit biogenesis	taxis	tube development	eye photoreceptor cell differentiation	actomyosin structure organization	movement of cell or subcellular component	photoreceptor cell differentiation	cellular developmental process	external encapsulating structure organization	taxis	photoreceptor cell differentiation	hexose biosynthetic process	cell recognition
neuron projection morphogenesis	biological adhesion	wing disc development	cellular developmental process	cell morphogenesis involved in differentiation	multicellular organism development	cell differentiation	epithelial tube morphogenesis	imaginal disc-derived wing morphogenesis	anatomical structure development	leg disc development	eye photoreceptor cell differentiation	ribonucleoprotein complex assembly	cell morphogenesis involved in differentiation	tissue morphogenesis	neuron projection guidance	ribonucleoprotein complex subunit organization	animal organ development	eye photoreceptor cell differentiation	epithelial tube morphogenesis	response to bacterium	multicellular organismal process	eye photoreceptor cell differentiation	alpha-amino acid catabolic process	neuron projection development
neuron projection guidance	compound eye photoreceptor cell differentiation	animal organ development	cell development	cellular component morphogenesis	anatomical structure development	cellular developmental process	cell-cell adhesion	imaginal disc morphogenesis	developmental process	post-embryonic development	multicellular organismal process	metabolic process	locomotion	animal organ morphogenesis	anatomical structure development	ribosome biogenesis	developmental process	cell morphogenesis	post-embryonic development	system development	plasma membrane bounded cell projection organization	neuron development	amino sugar catabolic process	positive regulation of nucleic acid-templated transcription
plasma membrane bounded cell projection morphogenesis	eye photoreceptor cell differentiation	multicellular organism development	instar larval or pupal development	plasma membrane bounded cell projection organization	nervous system development	generation of neurons	imaginal disc morphogenesis	post-embryonic animal organ morphogenesis	multicellular organism development	tissue morphogenesis	compound eye photoreceptor cell differentiation	ribonucleoprotein complex subunit organization	movement of cell or subcellular component	tube morphogenesis	anatomical structure formation involved in morphogenesis	protein metabolic process	cell morphogenesis involved in differentiation	axonogenesis	post-embryonic animal organ morphogenesis	humoral immune response	chemotaxis	tissue morphogenesis	glucosamine-containing compound catabolic process	positive regulation of RNA biosynthetic process
cell projection morphogenesis	homophilic cell adhesion via plasma membrane adhesion molecules	nervous system development	compound eye morphogenesis	cell morphogenesis involved in neuron differentiation	instar larval or pupal development	regulation of macromolecule biosynthetic process	post-embryonic animal organ morphogenesis	metamorphosis	regulation of cellular process	imaginal disc-derived wing morphogenesis	tube development	purine nucleoside triphosphate biosynthetic process	cellular component morphogenesis	cell differentiation	epithelium development	chitin-based cuticle development	eye morphogenesis	compound eye photoreceptor cell differentiation	imaginal disc morphogenesis	regulation of biological quality	cell projection organization	cell fate commitment	cellular amino acid catabolic process	positive regulation of transcription, DNA-templated
cell morphogenesis involved in differentiation	morphogenesis of an epithelium	generation of neurons	generation of neurons	neuron projection morphogenesis	post-embryonic development	transcription, DNA-templated	cell fate specification	cell morphogenesis	multicellular organismal process	multicellular organismal process	instar larval or pupal morphogenesis	purine ribonucleoside triphosphate biosynthetic process	multicellular organismal process	cellular developmental process	post-embryonic animal organ development	cellular macromolecule metabolic process	sensory organ morphogenesis	neuron projection development	nervous system development	negative regulation of cell differentiation	neuron projection guidance	tube development	negative regulation of proteolysis	regulation of nucleic acid-templated transcription
cell development	muscle cell differentiation	neurogenesis	tube development	cell projection organization	cell differentiation	nucleic acid-templated transcription	cell adhesion	wing disc morphogenesis	nervous system development	wing disc morphogenesis	imaginal disc development	purine ribonucleoside triphosphate metabolic process	animal organ development	imaginal disc-derived leg morphogenesis	chemotaxis	gene expression	neuron projection morphogenesis	plasma membrane bounded cell projection morphogenesis	instar larval or pupal morphogenesis	substrate adhesion-dependent cell spreading	animal organ development	regulation of cell differentiation	fatty acid metabolic process	regulation of RNA biosynthetic process
cell part morphogenesis	cell-cell adhesion via plasma-membrane adhesion molecules	antennal development	cell fate specification	plasma membrane bounded cell projection morphogenesis	cellular developmental process	RNA biosynthetic process	instar larval or pupal morphogenesis	post-embryonic animal organ development	cell differentiation	positive regulation of nucleic acid-templated transcription	post-embryonic animal morphogenesis	purine nucleoside triphosphate metabolic process	animal organ morphogenesis	nervous system development	cell morphogenesis involved in neuron differentiation	sarcomere organization	chemotaxis	cell projection morphogenesis	imaginal disc-derived appendage morphogenesis	regulation of body fluid levels	axon guidance	movement of cell or subcellular component	monosaccharide metabolic process	regulation of transcription, DNA-templated
post-embryonic animal morphogenesis	tissue morphogenesis	neuron differentiation	neurogenesis	cell projection morphogenesis	neurogenesis	imaginal disc-derived appendage development	biological adhesion	cell morphogenesis involved in neuron differentiation	cellular developmental process	positive regulation of RNA biosynthetic process	neuron development	nucleoside triphosphate metabolic process	cell recognition	leg disc morphogenesis	developmental process	ribonucleoprotein complex biogenesis	compound eye morphogenesis	axon development	appendage morphogenesis	hematopoietic or lymphoid organ development	tissue development	chemotaxis	carbohydrate biosynthetic process	cell morphogenesis involved in neuron differentiation
chemotaxis	locomotion	multicellular organismal process	neuron differentiation	epithelial tube morphogenesis	visual system development	appendage development	tube morphogenesis	neuron projection morphogenesis	leg disc development	positive regulation of transcription, DNA-templated	cell morphogenesis	ribosomal large subunit assembly	neuron recognition	leg disc development	neuron projection morphogenesis	cellular component assembly involved in morphogenesis	cell morphogenesis involved in neuron differentiation	cell part morphogenesis	imaginal disc-derived appendage development	immune system development	neuron recognition	regulation of cell development	negative regulation of hydrolase activity	sensory organ development
metamorphosis	open tracheal system development	pattern specification process	instar larval or pupal morphogenesis	imaginal disc development	sensory system development	regulation of cellular metabolic process	multicellular organismal process	instar larval or pupal morphogenesis	pattern specification process	animal organ morphogenesis	imaginal disc morphogenesis	ribonucleoside triphosphate biosynthetic process	cell adhesion	neuron differentiation	plasma membrane bounded cell projection morphogenesis	ATP metabolic process	photoreceptor cell differentiation	neuron projection morphogenesis	post-embryonic animal morphogenesis	movement of cell or subcellular component	cell recognition	regulation of multicellular organismal process	chitin metabolic process	taxis
neuron projection development	post-embryonic animal organ development	eye-antennal disc development	cell-cell adhesion	cell part morphogenesis	eye development	regulation of cellular biosynthetic process	instar larval or pupal development	post-embryonic appendage morphogenesis	regulation of biological process	positive regulation of RNA metabolic process	post-embryonic animal organ morphogenesis	ATP biosynthetic process	cell-cell adhesion	neurogenesis	cell projection morphogenesis	cuticle development	axonogenesis	cell morphogenesis involved in differentiation	locomotion	homeostatic process	embryonic morphogenesis	morphogenesis of an epithelium	extracellular region	positive regulation of RNA metabolic process
post-embryonic development	respiratory system development	leg disc development	neuron development	post-embryonic animal organ development	generation of neurons	regulation of biosynthetic process	metamorphosis	wing disc development	regionalization	positive regulation of macromolecule biosynthetic process	epithelial tube morphogenesis	ribonucleoside triphosphate metabolic process	biological adhesion	regionalization	multicellular organism development	ribosomal small subunit assembly	axon development	plasma membrane bounded cell projection organization	appendage development	cell-substrate adhesion	biological regulation	epithelium development	extracellular space	regionalization
multicellular organismal process	cell migration	reproductive system development	multicellular organismal process	post-embryonic animal organ morphogenesis	neuron differentiation	regulation of macromolecule metabolic process	neuron development	cell projection organization	sensory organ development	positive regulation of nucleobase-containing compound metabolic process	metamorphosis	ATP synthesis coupled proton transport	cell junction assembly	generation of neurons	cell part morphogenesis	actin cytoskeleton organization	axon guidance	cell projection organization	cell adhesion	hindgut development	animal organ morphogenesis	regulation of multicellular organismal development	cytosolic ribosome	positive regulation of macromolecule biosynthetic process
axonogenesis	anatomical structure formation involved in morphogenesis	reproductive structure development	metamorphosis	imaginal disc morphogenesis	compound eye development	regulation of nitrogen compound metabolic process	Notch signaling pathway	cell development	neuron differentiation	wing disc development	regulation of signal transduction	energy coupled proton transport, down electrochemical gradient	cell junction organization	cell morphogenesis	neuron development	muscle thin filament assembly	cellular component morphogenesis	cell morphogenesis involved in neuron differentiation	metamorphosis	phagocytosis, recognition	glial cell development	taxis	larval serum protein complex	positive regulation of nucleobase-containing compound metabolic process
generation of neurons	epithelial cell differentiation	regionalization	neuron projection development	movement of cell or subcellular component	multicellular organismal process	morphogenesis of an epithelium	post-embryonic animal organ development	neuron projection development	biological regulation	positive regulation of cellular biosynthetic process	post-embryonic animal organ development	nucleoside triphosphate biosynthetic process	eye development	compound eye development	cell development	ribosomal small subunit biogenesis	neuron projection guidance	tube development	biological adhesion	tissue development	tissue morphogenesis	imaginal disc development	ribosomal subunit	transcription, DNA-templated
axon development	embryo development	regulation of cellular process	post-embryonic animal organ development	locomotion	pattern specification process	regulation of primary metabolic process	compound eye morphogenesis	imaginal disc-derived appendage morphogenesis	neurogenesis	positive regulation of biosynthetic process	cell surface receptor signaling pathway	cellular process	visual system development	wing disc anterior/posterior pattern formation	homophilic cell adhesion via plasma membrane adhesion molecules	actin filament-based process	eye photoreceptor cell differentiation	tissue morphogenesis	photoreceptor cell differentiation	cell adhesion mediated by integrin	regulation of biological process	R7 cell differentiation	cytosol	nucleic acid-templated transcription
neuron differentiation	regulation of striated muscle tissue development	negative regulation of cellular process	imaginal disc-derived appendage morphogenesis	axon development	compound eye morphogenesis	tissue morphogenesis	post-embryonic development	appendage morphogenesis	negative regulation of cellular process	regulation of RNA metabolic process	tube morphogenesis	cellular component biogenesis	sensory system development	pattern specification process	neuron projection development	organelle assembly	compound eye photoreceptor cell differentiation	cellular component morphogenesis	cell-cell adhesion via plasma-membrane adhesion molecules	locomotion	epithelium development	axon guidance	ribosome	RNA biosynthetic process
taxis	regulation of muscle tissue development	regulation of transcription by RNA polymerase II	appendage morphogenesis	instar larval development	eye morphogenesis	compound eye morphogenesis	tube development	cell morphogenesis involved in differentiation	generation of neurons	regulation of transcription by RNA polymerase II	establishment of ommatidial planar polarity	protein-containing complex assembly	response to external stimulus	multicellular organismal process	regulation of developmental process	ribosomal large subunit assembly	multicellular organismal process	cell fate commitment	imaginal disc development	post-embryonic animal organ development	embryo development	regulation of nervous system development	cytosolic large ribosomal subunit	chemotaxis
neurogenesis	instar larval or pupal morphogenesis	cell differentiation	imaginal disc-derived appendage development	tube morphogenesis	sensory organ morphogenesis	wing disc development	imaginal disc development	imaginal disc-derived appendage development	imaginal disc-derived leg morphogenesis	nervous system development	regulation of signaling	ribosomal small subunit biogenesis	sensory organ morphogenesis	eye development	axonogenesis	supramolecular fiber organization	morphogenesis of an epithelium	regulation of developmental process	post-embryonic appendage morphogenesis	neuron development	actin filament-based process	post-embryonic animal organ development	cytosolic small ribosomal subunit	positive regulation of cellular biosynthetic process
instar larval or pupal development	muscle structure development	antennal joint development	cell morphogenesis involved in neuron differentiation	imaginal disc-derived appendage morphogenesis	regulation of developmental process	imaginal disc-derived appendage morphogenesis	chemotaxis	appendage development	regulation of transcription by RNA polymerase II	cell differentiation	regulation of cell communication	translational elongation	eye morphogenesis	sensory system development	ventral cord development	ribosomal large subunit biogenesis	tissue morphogenesis	chemotaxis	homophilic cell adhesion via plasma membrane adhesion molecules	supramolecular fiber organization	tube development	neuron projection guidance	basement membrane	locomotion
plasma membrane bounded cell projection organization	epithelial cell type specification, open tracheal system	cellular developmental process	appendage development	appendage morphogenesis	regionalization	appendage morphogenesis	taxis	plasma membrane bounded cell projection organization	leg disc morphogenesis	cellular developmental process	Notch signaling pathway	protein-containing complex organization	sensory organ development	visual system development	cell fate specification	cytoskeleton organization	neuron recognition	axon guidance	respiratory system development	larval development	glial cell differentiation	cell surface receptor signaling pathway	collagen-containing extracellular matrix	positive regulation of biosynthetic process
imaginal disc-derived appendage morphogenesis	post-embryonic animal morphogenesis	transcription by RNA polymerase II	neuron projection morphogenesis	negative regulation of cellular process	imaginal disc pattern formation	epithelial tube morphogenesis	axon guidance	regionalization	compound eye development	regulation of nucleobase-containing compound metabolic process	cell fate determination	non-membrane-bounded organelle assembly	compound eye development	formation of anatomical boundary	axon development	glycolytic process	cell recognition	epithelium development	compound eye photoreceptor cell differentiation	wound healing	cell migration	regulation of cellular process	collagen type IV trimer	neural precursor cell proliferation
appendage morphogenesis	tube development	sex differentiation	cell projection morphogenesis	imaginal disc-derived appendage development	cell fate specification	eye morphogenesis	neuron projection development	pattern specification process	transcription by RNA polymerase II	regulation of macromolecule biosynthetic process	regulation of cellular process	ribosomal small subunit assembly	eye photoreceptor cell differentiation	sensory organ development	cell-cell adhesion via plasma-membrane adhesion molecules	ATP generation from ADP	regulation of developmental process	neuron projection guidance	eye photoreceptor cell differentiation	tube development	actin cytoskeleton organization	regulation of neurogenesis	basement membrane collagen trimer	DNA-binding transcription factor activity
cell projection organization	regulation of establishment of planar polarity	regulation of macromolecule biosynthetic process	plasma membrane bounded cell projection morphogenesis	appendage development	positive regulation of cellular process	sensory organ morphogenesis	cell surface receptor signaling pathway	chemotaxis	imaginal disc pattern formation	eye-antennal disc development	instar larval or pupal development	proton transmembrane transport	photoreceptor cell differentiation	neuron projection development	locomotion	ADP metabolic process	regulation of cellular component organization	taxis	instar larval or pupal development	muscle cell development	response to external stimulus	axonogenesis	collagen network	sequence-specific double-stranded DNA binding
locomotion	post-embryonic development	negative regulation of biological process	imaginal disc morphogenesis	cell morphogenesis	Malpighian tubule development	nucleobase-containing compound biosynthetic process	cellular component morphogenesis	neuron development	regulation of RNA metabolic process	transcription by RNA polymerase II	establishment of planar polarity	purine ribonucleotide biosynthetic process	compound eye photoreceptor cell differentiation	cell morphogenesis involved in differentiation	morphogenesis of an epithelium	purine ribonucleoside diphosphate metabolic process	establishment of ommatidial planar polarity	cell-cell adhesion	anatomical structure formation involved in morphogenesis	hemocyte differentiation	positive regulation of biological process	cell morphogenesis	complex of collagen trimers	DNA binding
neuron development	imaginal disc development	regulation of cellular biosynthetic process	post-embryonic animal organ morphogenesis	morphogenesis of an epithelium	renal tubule development	regulation of metabolic process	locomotion	sensory organ development	formation of anatomical boundary	regulation of cellular biosynthetic process	establishment of tissue polarity	purine nucleotide biosynthetic process	compound eye morphogenesis	cytoplasmic translation	neuron recognition	purine nucleoside diphosphate metabolic process	regulation of cellular component biogenesis	cell adhesion	neuron development	cell migration	response to chemical	axon development	network-forming collagen trimer	double-stranded DNA binding
compound eye development	metamorphosis	regulation of biosynthetic process	imaginal disc development	instar larval or pupal morphogenesis	digestive tract morphogenesis	neuron projection development	cell morphogenesis involved in differentiation	axon guidance	negative regulation of biological process	regulation of biosynthetic process	post-embryonic development	ATP metabolic process	cell-cell adhesion via plasma-membrane adhesion molecules	open tracheal system development	cell-cell adhesion	nucleoside diphosphate phosphorylation	cell-cell adhesion	morphogenesis of an epithelium	cell development	renal system development	cell motility	negative regulation of cellular process	nutrient reservoir activity	sequence-specific DNA binding
post-embryonic appendage morphogenesis	fusion cell fate specification	regulation of biological process	cell part morphogenesis	tissue morphogenesis	renal system development	aromatic compound biosynthetic process	neuron projection guidance	neuron projection guidance	anatomical structure formation involved in morphogenesis	regulation of nucleic acid-templated transcription	regulation of response to stimulus	ribonucleotide biosynthetic process	synapse organization	imaginal disc pattern formation	post-embryonic development	ribonucleoside diphosphate metabolic process	establishment or maintenance of cell polarity	biological adhesion	open tracheal system development	carbohydrate metabolic process	localization of cell	epithelial tube morphogenesis	oxidoreductase activity	transcription regulator activity
eye development	cell motility	regulation of nucleic acid-templated transcription	gland development	embryo development	urogenital system development	heterocycle biosynthetic process	cell morphogenesis involved in neuron differentiation	taxis	regulation of nucleobase-containing compound metabolic process	regulation of RNA biosynthetic process	regulation of biological process	ribose phosphate biosynthetic process	response to stimulus	cell morphogenesis involved in neuron differentiation	tissue morphogenesis	nucleotide phosphorylation	epithelium development	post-embryonic animal organ development	multicellular organismal process	anterior Malpighian tubule development	regulation of developmental process	tube morphogenesis	oxidoreductase activity, acting on the CH-OH group of donors, NAD or NADP as acceptor	collagen binding
sensory system development	localization of cell	regulation of RNA biosynthetic process	cell morphogenesis involved in differentiation	post-embryonic appendage morphogenesis	regulation of gene expression	negative regulation of nucleic acid-templated transcription	regulation of signal transduction	multicellular organismal process	sensory system development	regulation of transcription, DNA-templated	negative regulation of cellular process	nucleotide biosynthetic process	synapse assembly	biological regulation	cell recognition	anatomical structure development	establishment of planar polarity	regulation of multicellular organismal process	cell morphogenesis	urogenital system development	regulation of cellular process	neuron projection development	imaginal disc growth factor receptor binding	RNA polymerase II cis-regulatory region sequence-specific DNA binding
visual system development	post-embryonic animal organ morphogenesis	regulation of transcription, DNA-templated	regulation of developmental process	synaptic target recognition	positive regulation of biological process	negative regulation of transcription, DNA-templated	neuron projection morphogenesis	gland development	visual system development	reproductive structure development	cell-cell adhesion	nucleoside phosphate biosynthetic process	regulation of cellular component organization	neuron projection morphogenesis	tube morphogenesis	nucleoside diphosphate metabolic process	establishment of tissue polarity	tube morphogenesis	cellular component morphogenesis	animal organ morphogenesis	tube morphogenesis	regulation of biological process	oxidoreductase activity, acting on CH-OH group of donors
sensory organ development	imaginal disc morphogenesis	cell morphogenesis	cell projection organization	metamorphosis	cell morphogenesis	negative regulation of RNA biosynthetic process	plasma membrane bounded cell projection morphogenesis	cell fate specification involved in pattern specification	eye development	reproductive system development	cell fate specification	purine-containing compound biosynthetic process	cellular component organization	respiratory system development	instar larval or pupal morphogenesis	muscle organ development	cell fate commitment	ERBB signaling pathway	movement of cell or subcellular component	regulation of phagocytosis	cellular component organization	cell-cell adhesion	structural constituent of ribosome
movement of cell or subcellular component	cell-cell junction organization	regulation of RNA metabolic process	motor neuron axon guidance	axon guidance	renal tubule morphogenesis	cellular component morphogenesis	cell projection morphogenesis	axonogenesis	Malpighian tubule development	nucleic acid-templated transcription	regulation of multicellular organismal process	rRNA processing	homophilic cell adhesion via plasma membrane adhesion molecules	plasma membrane bounded cell projection morphogenesis	post-embryonic animal organ morphogenesis	translational elongation	photoreceptor cell development	epidermal growth factor receptor signaling pathway	cell morphogenesis involved in differentiation	neuron differentiation	morphogenesis of an epithelium	cell projection morphogenesis	endopeptidase inhibitor activity
regulation of cellular process	regulation of animal organ morphogenesis	genitalia development	post-embryonic appendage morphogenesis	regulation of anatomical structure size	Malpighian tubule morphogenesis	negative regulation of macromolecule biosynthetic process	signal transduction	axon development	renal tubule development	transcription, DNA-templated	morphogenesis of a polarized epithelium	cellular component assembly	developmental growth	cell projection morphogenesis	imaginal disc morphogenesis	anatomical structure formation involved in morphogenesis	tissue development	regulation of biological process	axon guidance	hindgut morphogenesis	cell adhesion	plasma membrane bounded cell projection morphogenesis	endopeptidase regulator activity
wing disc development	epithelial cell migration	transcription, DNA-templated	imaginal disc-derived wing morphogenesis	positive regulation of cellular process	regulation of macromolecule biosynthetic process	exocrine system development	regulation of developmental process	formation of anatomical boundary	regulation of RNA biosynthetic process	RNA biosynthetic process	regulation of developmental process	organelle assembly	response to chemical	cellular nitrogen compound biosynthetic process	plasma membrane bounded cell projection organization	generation of precursor metabolites and energy	negative regulation of cellular process	regulation of cellular process	taxis	muscle cell differentiation	biological adhesion	cell part morphogenesis	peptidase inhibitor activity
compound eye morphogenesis	establishment of planar polarity	nucleic acid-templated transcription	wing disc development	neuron projection guidance	cellular component morphogenesis	salivary gland development	cell part morphogenesis	locomotion	regulation of transcription, DNA-templated	positive regulation of nitrogen compound metabolic process	cell morphogenesis involved in differentiation	nucleotide metabolic process	central nervous system development	regulation of transcription by RNA polymerase II	imaginal disc development	pyruvate metabolic process	morphogenesis of a polarized epithelium	epithelial tube morphogenesis	cell morphogenesis involved in neuron differentiation	post-embryonic development	epithelial tube morphogenesis	cellular component morphogenesis	peptidase regulator activity
biological regulation	establishment of tissue polarity	RNA biosynthetic process	plasma membrane bounded cell projection organization	axonogenesis	anterior/posterior pattern specification, imaginal disc	tube morphogenesis	imaginal disc-derived appendage morphogenesis	regulation of transcription by RNA polymerase II	regulation of nucleic acid-templated transcription	leg disc pattern formation	regulation of cell differentiation	cellular component organization or biogenesis	morphogenesis of an epithelium	anterior/posterior pattern specification, imaginal disc	post-embryonic animal morphogenesis	developmental process	epithelial tube morphogenesis	regulation of epidermal growth factor receptor signaling pathway	imaginal disc-derived wing morphogenesis	extracellular matrix assembly	growth	post-embryonic animal organ morphogenesis	aldehyde dehydrogenase [NAD(P)+] activity
eye-antennal disc development	epithelium migration	regulation of nucleobase-containing compound metabolic process	wing disc morphogenesis	neuron recognition	open tracheal system development	organic cyclic compound biosynthetic process	appendage morphogenesis	cell fate commitment	regulation of gene expression	positive regulation of macromolecule metabolic process	regulation of cell development	nucleoside phosphate metabolic process	tissue morphogenesis	dendrite morphogenesis	tube development	cytosolic ribosome	response to external stimulus	regulation of ERBB signaling pathway	neuron projection guidance	epithelium development	muscle structure development	imaginal disc morphogenesis	aldehyde dehydrogenase (NAD+) activity
eye morphogenesis	epithelial tube morphogenesis	leg disc morphogenesis	negative regulation of developmental process	chemotaxis	biological regulation	RNA metabolic process	imaginal disc-derived appendage development	regulation of RNA biosynthetic process	open tracheal system development	neurogenesis	post-embryonic appendage morphogenesis	purine ribonucleotide metabolic process	growth	locomotion	cell projection organization	ribosomal subunit	tube morphogenesis	post-embryonic development	cell fate commitment	response to stimulus	developmental growth	plasma membrane bounded cell projection organization	iron ion binding
sensory organ morphogenesis	myoblast fusion	regulation of nitrogen compound metabolic process	regionalization	larval development	positive regulation of cell population proliferation	locomotion	axonogenesis	regulation of nucleic acid-templated transcription	renal system development	positive regulation of cellular metabolic process	imaginal disc-derived appendage morphogenesis	rRNA metabolic process	cellular component organization or biogenesis	cell part morphogenesis	metamorphosis	ribosome	cell junction organization	biological regulation	wing disc morphogenesis	cell adhesion	positive regulation of cellular process	post-embryonic development	signaling receptor binding
cell surface receptor signaling pathway	syncytium formation	cell projection morphogenesis	axon guidance	pattern specification process	regulation of cellular biosynthetic process	negative regulation of RNA metabolic process	appendage development	regulation of transcription, DNA-templated	urogenital system development	antennal development	appendage morphogenesis	purine nucleotide metabolic process	regulation of developmental process	cell development	regulation of cell differentiation	cytosolic small ribosomal subunit	synapse assembly	imaginal disc development	establishment of planar polarity	actin cytoskeleton organization	cell growth	cell fate specification	cysteine-type endopeptidase inhibitor activity
regulation of transcription by RNA polymerase II	cell-cell fusion	plasma membrane bounded cell projection morphogenesis	neuron projection guidance	cell recognition	embryonic hindgut morphogenesis	negative regulation of cellular biosynthetic process	movement of cell or subcellular component	stem cell differentiation	nucleic acid-templated transcription	regulation of gene expression	response to stimulus	ribonucleotide metabolic process	cell communication	plasma membrane bounded cell projection organization	regulation of anatomical structure size	cytosolic large ribosomal subunit	tube development	respiratory system development	establishment of tissue polarity	cell recognition	cellular component organization or biogenesis	neuron projection morphogenesis	lyase activity
imaginal disc-derived wing morphogenesis	myotube differentiation	proximal/distal pattern formation	axonogenesis	imaginal disc-derived wing morphogenesis	regulation of biosynthetic process	negative regulation of biosynthetic process	axon development	muscle structure development	transcription, DNA-templated	positive regulation of metabolic process	negative regulation of signal transduction	ribose phosphate metabolic process	regulation of cellular component biogenesis	transcription by RNA polymerase II	epithelial cell differentiation	ribonucleoprotein complex	synapse organization	regulation of localization	axonogenesis	determination of left/right symmetry	axonal fasciculation	imaginal disc-derived appendage development	growth factor receptor binding
leg disc development	syncytium formation by plasma membrane fusion	biological regulation	cell fate commitment	regionalization	respiratory system development	cell morphogenesis involved in neuron differentiation	cell-cell adhesion via plasma-membrane adhesion molecules	transcription by RNA polymerase II	RNA biosynthetic process	nucleobase-containing compound biosynthetic process	pattern specification process	purine-containing compound metabolic process	signaling	dendrite development	epithelial cell development	small ribosomal subunit	regulation of cellular process	photoreceptor cell development	chemotaxis	extracellular region	mesodermal cell migration	ommatidial rotation	enzyme inhibitor activity
negative regulation of nucleic acid-templated transcription	establishment of ommatidial planar polarity	regulation of primary metabolic process	eye photoreceptor cell differentiation	wing disc morphogenesis	regulation of cellular metabolic process	neuron projection morphogenesis	regulation of biological process	regulation of RNA metabolic process	respiratory system development	cardioblast differentiation	ommatidial rotation	nucleobase-containing small molecule metabolic process	tissue development	cell projection organization	negative regulation of fusion cell fate specification	large ribosomal subunit	negative regulation of cellular component organization	negative regulation of cellular process	animal organ formation	collagen-containing extracellular matrix	respiratory system development	cell projection organization	gluconolactonase activity
negative regulation of RNA biosynthetic process	epithelial cell development	cell part morphogenesis	regulation of multicellular organismal process	negative regulation of biological process	regulation of compound eye retinal cell programmed cell death	cell projection morphogenesis	signaling	movement of cell or subcellular component	regulation of macromolecule biosynthetic process	regulation of biological process	imaginal disc-derived appendage development	maturation of LSU-rRNA	regulation of cellular process	regulation of cellular process	epithelial tube morphogenesis	non-membrane-bounded organelle	cell junction assembly	muscle structure development	axon development	basement membrane	neuron projection fasciculation	appendage development	oxidoreductase activity, acting on the aldehyde or oxo group of donors, NAD or NADP as acceptor
negative regulation of transcription, DNA-templated	tissue migration	developmental process involved in reproduction	axon development	head development	regulation of retinal cell programmed cell death	plasma membrane bounded cell projection morphogenesis	eye photoreceptor cell differentiation	embryonic heart tube development	eye-antennal disc development	generation of neurons	appendage development	ncRNA processing	photoreceptor cell development	positive regulation of BMP signaling pathway	cell adhesion	intracellular non-membrane-bounded organelle	cell adhesion	cell surface receptor signaling pathway	neuron projection morphogenesis	extracellular matrix	muscle cell differentiation	negative regulation of biological process
brain morphogenesis	morphogenesis of a polarized epithelium	nucleobase-containing compound biosynthetic process	chemotaxis	positive regulation of biological process	hindgut morphogenesis	post-embryonic animal morphogenesis	plasma membrane bounded cell projection organization	cell migration	imaginal disc-derived wing vein morphogenesis	leg disc morphogenesis	locomotion	cytosolic ribosome	photoreceptor cell axon guidance	positive regulation of cellular process	neuron fate commitment	cytosol	imaginal disc morphogenesis	response to stimulus	cell projection morphogenesis	external encapsulating structure	supramolecular fiber organization	cell morphogenesis involved in neuron differentiation
wing disc morphogenesis	adherens junction organization	animal organ formation	pattern specification process	biological regulation	digestive tract development	cell projection organization	regulation of cell communication	wing and notum subfield formation	regulation of cellular biosynthetic process	aromatic compound biosynthetic process	negative regulation of response to stimulus	ribosomal subunit	eye photoreceptor cell development	segmentation	biological adhesion	contractile fiber	post-embryonic animal organ morphogenesis	regulation of cell communication	plasma membrane bounded cell projection morphogenesis	extracellular space	response to stimulus	pattern specification process
regulation of biological process	muscle cell development	aromatic compound biosynthetic process	ovarian follicle cell development	growth	digestive system development	cell part morphogenesis	regulation of signaling	anatomical structure formation involved in morphogenesis	regulation of biosynthetic process	heterocycle biosynthetic process	negative regulation of cell differentiation	ribosome	epithelium development	cellular component morphogenesis	cell fate determination	myofibril	biological adhesion	regulation of signaling	cell part morphogenesis	cell periphery	regulation of response to stimulus	cell communication
Wnt signaling pathway	muscle organ development	heterocycle biosynthetic process	taxis	ameboidal-type cell migration	regulation of macromolecule metabolic process	negative regulation of transcription by RNA polymerase II	regulation of response to stimulus	transcription, DNA-templated	proximal/distal pattern formation	regulation of primary metabolic process	wing disc development	cytosolic large ribosomal subunit	regulation of synapse assembly	compound eye morphogenesis	sensory organ boundary specification	sarcomere	regulation of cytoskeleton organization	open tracheal system development	regulation of establishment of planar polarity	actin filament	regulation of signaling	cell morphogenesis involved in differentiation
transcription by RNA polymerase II	regulation of developmental process	imaginal disc-derived leg morphogenesis	tube fusion	dendrite morphogenesis	regulation of RNA metabolic process	imaginal disc morphogenesis	cell communication	nucleic acid-templated transcription	cell development	developmental process involved in reproduction	neuron projection development	ribonucleoprotein complex	regulation of biological quality	BMP signaling pathway	instar larval or pupal development	protein-containing complex	imaginal disc-derived appendage development	neuron recognition	morphogenesis of a polarized epithelium	actin cytoskeleton	regulation of cell communication	signal transduction
negative regulation of macromolecule biosynthetic process	ameboidal-type cell migration	neuron projection development	branch fusion, open tracheal system	taxis	hindgut development	post-embryonic animal organ morphogenesis	homophilic cell adhesion via plasma membrane adhesion molecules	RNA biosynthetic process	positive regulation of cellular process	cell fate specification	negative regulation of cell communication	cytosol	compound eye photoreceptor development	cellular response to BMP stimulus	regulation of cellular component organization	actin cytoskeleton	imaginal disc development	anatomical structure formation involved in morphogenesis	cell projection organization	collagen network	central nervous system development	instar larval or pupal morphogenesis
regulation of macromolecule biosynthetic process	eye-antennal disc development	regulation of gene expression	locomotion	regulation of multicellular organismal process	regulation of nucleic acid-templated transcription	negative regulation of nucleobase-containing compound metabolic process	cell projection organization	regulation of nucleobase-containing compound metabolic process	antennal development	regulation of cellular process	cell morphogenesis involved in neuron differentiation	large ribosomal subunit	regulation of synapse structure or activity	imaginal disc-derived wing margin morphogenesis	regulation of establishment of planar polarity	supramolecular fiber	appendage development	establishment of ommatidial planar polarity	formation of animal organ boundary	network-forming collagen trimer	morphogenesis of embryonic epithelium	imaginal disc-derived appendage morphogenesis
negative regulation of RNA metabolic process	tube morphogenesis	cell development	exocrine system development	developmental growth	regulation of RNA biosynthetic process	post-embryonic development	motor neuron axon guidance	regulation of macromolecule biosynthetic process	anterior/posterior pattern specification, imaginal disc	negative regulation of biological process	negative regulation of signaling	cytosolic small ribosomal subunit	regulation of biological process	response to BMP	gland development	supramolecular polymer	regulation of biological process	compound eye photoreceptor fate commitment	neuron projection development	basement membrane collagen trimer	positive regulation of response to stimulus	negative regulation of cell differentiation
head development	R7 cell differentiation	organic cyclic compound biosynthetic process	salivary gland development	epithelial cell migration	regulation of transcription, DNA-templated	nucleic acid metabolic process	photoreceptor cell differentiation	dendrite morphogenesis	neuron projection development	negative regulation of cellular process	signal transduction	non-membrane-bounded organelle	metamorphosis	developmental process involved in reproduction	central nervous system development	myofilament	metamorphosis	eye photoreceptor cell fate commitment	regulation of animal organ morphogenesis	collagen type IV trimer	skeletal muscle organ development	appendage morphogenesis
cell-cell signaling by wnt	muscle tissue development	regulation of cellular metabolic process	salivary gland morphogenesis	wing disc development	regulation of biological process	post-embryonic animal organ development	post-embryonic appendage morphogenesis	compound eye development	nucleobase-containing compound biosynthetic process	organic cyclic compound biosynthetic process	neuron projection morphogenesis	intracellular non-membrane-bounded organelle	regulation of cell junction assembly	sensory organ morphogenesis	movement of cell or subcellular component	Z disc	response to stimulus	larval development	wing disc development	complex of collagen trimers	muscle attachment	signaling
negative regulation of cellular biosynthetic process	regulation of muscle organ development	brain development	gland morphogenesis	dendrite development	regulation of nucleobase-containing compound metabolic process	cell morphogenesis	response to stimulus	positive regulation of RNA metabolic process	cell surface receptor signaling pathway	biological regulation	plasma membrane bounded cell projection morphogenesis	small ribosomal subunit	positive regulation of cellular process	eye morphogenesis	axon midline choice point recognition	I band	negative regulation of developmental process	cell recognition	plasma membrane bounded cell projection organization	plasma membrane	anatomical structure formation involved in morphogenesis	post-embryonic animal morphogenesis
negative regulation of biosynthetic process	instar larval or pupal development	reproductive process	open tracheal system development	epithelium migration	regulation of cellular process	cell morphogenesis involved in differentiation	compound eye photoreceptor cell differentiation	leg disc development	animal organ formation	reproductive process	cell projection morphogenesis	protein-containing complex	synaptic assembly at neuromuscular junction	positive regulation of transmembrane receptor protein serine/threonine kinase signaling pathway	cell surface receptor signaling pathway	cytoplasm	instar larval or pupal morphogenesis	signaling	epithelial cell differentiation	vacuole	cell communication	negative regulation of developmental process
cell surface receptor signaling pathway involved in cell-cell signaling	movement of cell or subcellular component	regulation of macromolecule metabolic process	photoreceptor cell differentiation	motor neuron axon guidance	plasma membrane bounded cell projection morphogenesis	leg disc development	negative regulation of developmental process	regulation of cell differentiation	regulation of cellular metabolic process	negative regulation of macromolecule biosynthetic process	biological regulation	cytoplasm	regulation of synapse organization	head segmentation	negative regulation of cell fate specification	supramolecular complex	post-embryonic appendage morphogenesis	cell migration	formation of anatomical boundary	endoplasmic reticulum lumen	developmental cell growth	cell migration
central nervous system development	ovarian follicle cell development	development of primary sexual characteristics	respiratory system development	regulation of nucleic acid-templated transcription	cell projection morphogenesis	imaginal disc-derived wing morphogenesis	regulation of cellular process	compound eye morphogenesis	imaginal disc-derived wing margin morphogenesis	regulation of metabolic process	axonogenesis	intracellular anatomical structure	biological regulation	peptide metabolic process	regulation of animal organ morphogenesis	chitin-based extracellular matrix	negative regulation of biological process	transmembrane receptor protein tyrosine kinase signaling pathway	regulation of developmental process	collagen trimer	imaginal disc development	metamorphosis
regulation of cellular biosynthetic process	adherens junction assembly	gonad development	cell-cell adhesion via plasma-membrane adhesion molecules	regulation of RNA biosynthetic process	eye-antennal disc development	axon guidance	epithelial cell type specification, open tracheal system	synaptic target recognition	compound eye morphogenesis	negative regulation of cellular biosynthetic process	negative regulation of biological process	intracellular organelle	neuromuscular junction development	appendage segmentation	fusion cell fate specification	A band	regulation of supramolecular fiber organization	regulation of locomotion	regionalization	side of membrane	open tracheal system development	establishment of ommatidial planar polarity
regulation of nucleic acid-templated transcription	visceral muscle development	neuron development	eye-antennal disc development	regulation of transcription, DNA-templated	cell part morphogenesis	positive regulation of RNA metabolic process	establishment of tissue polarity	embryo development	aromatic compound biosynthetic process	regulation of cellular metabolic process	regionalization	organelle	negative regulation of cellular component organization	imaginal disc-derived leg segmentation	animal organ formation	cytoskeleton	post-embryonic animal organ development	regulation of signal transduction	sensory organ boundary specification	cytoplasmic side of membrane	cytoskeleton organization	instar larval or pupal development
regulation of RNA biosynthetic process	renal system development	neuron projection morphogenesis	anatomical structure formation involved in morphogenesis	regulation of RNA metabolic process	cell projection organization	instar larval or pupal morphogenesis	establishment of planar polarity	dendrite development	wing disc anterior/posterior pattern formation	negative regulation of biosynthetic process	cell part morphogenesis	mitochondrial proton-transporting ATP synthase complex	axon midline choice point recognition	Malpighian tubule development	axon choice point recognition	striated muscle thin filament	eye photoreceptor cell development	regulation of cellular component organization	regulation of tube architecture, open tracheal system	cell cortex	glial cell migration	post-embryonic appendage morphogenesis
regulation of transcription, DNA-templated	striated muscle tissue development	chemotaxis	stem cell differentiation	tissue migration	regulation of multicellular organismal process	axon development	regulation of multicellular organismal process	regulation of cellular biosynthetic process	heterocycle biosynthetic process	neuron differentiation	neuron fate commitment	proton-transporting ATP synthase complex	cell fate commitment	transmembrane receptor protein serine/threonine kinase signaling pathway	pigment granule organization	larval serum protein complex	imaginal disc-derived appendage morphogenesis	cell communication	regulation of biological quality	fusome	developmental growth involved in morphogenesis	ameboidal-type cell migration
positive regulation of transcription by RNA polymerase II	cell development	cell fate commitment	epithelial cell development	regulation of developmental process	compound eye retinal cell programmed cell death	neuron projection guidance	regulation of cell differentiation	positive regulation of nucleobase-containing compound metabolic process	regulation of imaginal disc-derived wing vein specification	positive regulation of transcription by RNA polymerase II	cellular component morphogenesis	nuclear chromosome	positive regulation of biological process	renal tubule development	compound eye cone cell differentiation	nuclear chromosome	biological regulation	photoreceptor cell fate commitment	response to external stimulus	vacuolar membrane	positive regulation of cell migration	regionalization
regulation of biosynthetic process	urogenital system development	head development	movement of cell or subcellular component	segmentation	transcription, DNA-templated	positive regulation of nucleobase-containing compound metabolic process	morphogenesis of a polarized epithelium	brain development	cell morphogenesis	central nervous system development	axon development	nucleolus	actin filament-based process	regulation of biological process	positive regulation of cellular process	extracellular matrix	post-embryonic animal morphogenesis	cell junction organization	muscle organ development	lysosome	cell-cell junction organization	embryo development
negative regulation of transcription by RNA polymerase II	actin filament-based process	response to stimulus	compound eye photoreceptor cell differentiation	head segmentation	nucleic acid-templated transcription	plasma membrane bounded cell projection organization	neuron fate commitment	regulation of biosynthetic process	eye morphogenesis	regulation of macromolecule metabolic process	cell fate commitment involved in pattern specification	proton-transporting two-sector ATPase complex	cytoskeleton organization	neuron development	cellular pigmentation	troponin complex	appendage morphogenesis	regulation of cell development	pattern specification process	lytic vacuole	ameboidal-type cell migration	biological regulation
negative regulation of nucleobase-containing compound metabolic process	chaeta morphogenesis	RNA metabolic process	negative regulation of multicellular organismal process	regulation of nucleobase-containing compound metabolic process	negative regulation of biological process	wing disc morphogenesis	open tracheal system development	sensory organ morphogenesis	sensory organ morphogenesis	regulation of nitrogen compound metabolic process	imaginal disc-derived wing morphogenesis	proton-transporting ATP synthase complex, coupling factor F(o)	respiratory system development	movement of cell or subcellular component	Notch signaling pathway	M band	imaginal disc-derived wing morphogenesis	post-embryonic animal organ morphogenesis	muscle structure development	cytoplasmic side of plasma membrane	signaling	negative regulation of multicellular organismal process
regulation of RNA metabolic process	cell surface receptor signaling pathway	central nervous system development	external encapsulating structure organization	regulation of cellular process	regulation of metabolic process	metamorphosis	pattern specification process	eye morphogenesis	regulation of macromolecule metabolic process	cardiocyte differentiation	signaling	mitochondrial proton-transporting ATP synthase complex, coupling factor F(o)	axon choice point recognition	salivary gland boundary specification	contractile actin filament bundle assembly	external encapsulating structure	ommatidial rotation	imaginal disc morphogenesis	embryo development	aldehyde dehydrogenase [NAD(P)+] activity	positive regulation of cell motility	muscle structure development
cellular component organization	pattern specification process	cellular nitrogen compound biosynthetic process	response to chemical	head morphogenesis	RNA biosynthetic process	positive regulation of cell proliferation involved in compound eye morphogenesis	negative regulation of biological process	visual system development	organic cyclic compound biosynthetic process	specification of animal organ identity	cell adhesion	nuclear lumen	post-embryonic animal organ morphogenesis	epithelial cell differentiation	positive regulation of biological process	myosin complex	R7 cell differentiation	regulation of cell differentiation	eye-antennal disc development	aldehyde dehydrogenase (NAD+) activity	embryonic development via the syncytial blastoderm	wing disc development
neuron recognition	negative regulation of fusion cell fate specification	imaginal disc-derived wing vein morphogenesis	negative regulation of cellular process	regulation of transcription by RNA polymerase II	regulation of transcription by RNA polymerase II	chemotaxis	regulation of cell development	eye development	regulation of nitrogen compound metabolic process	negative regulation of metabolic process	biological adhesion	chromosome	imaginal disc morphogenesis	positive regulation of biological process	leg disc proximal/distal pattern formation	striated muscle myosin thick filament	regulation of multicellular organismal process	signal transduction	establishment of ommatidial planar polarity	glyceraldehyde-3-phosphate dehydrogenase (NAD+) (non-phosphorylating) activity	instar larval or pupal development	cell adhesion
