# Supplementary material for: Tissue dissociation for single-cell and single-nuclei RNA sequencing for low amounts of input material
Source: Front Zool. 2022 Nov 12;19:27. doi: 10.1186/s12983-022-00472-x (PMC9652833; doi:10.1186/s12983-022-00472-x)
Supplement: Supplementary file 8 — Additional file 8: Table S8. List of top 3000 variable genes for scRNAseq and snRNAseq data, respectively. [file 12983_2022_472_MOESM8_ESM.xlsx]

## Sheet: Top3000 variable genes
Cells			Nuclei
Gene	Gmean	Residual_variance	Gene	Gmean	Residual_variance
l(2)gl	0.1241	0.983198	CR11023	0.00162679	1.02589
Cda5	0.00152863	0.819858	l(2)gl	0.629247	0.835138
dbr	0.0666638	0.940757	asRNA:CR43609	0.00108423	1.56441
asRNA:CR44987	0.00109226	0.928727	Cda5	0.0110268	1.25624
galectin	0.0636947	0.982015	lncRNA:CR46254	0.000464528	0.878794
CG11374	0.000517236	0.624689	dbr	0.0729055	1.0328
net	0.0178122	1.37001	asRNA:CR44987	0.0023248	0.906847
Zir	0.0295666	0.985717	galectin	0.109442	0.987709
CG11377	0.0164866	1.0674	CG11374	0.00364458	0.704101
Nhe1	0.00591151	0.94942	net	0.0732772	1.17246
Sam-S	0.181161	0.917648	Zir	0.102347	1.00774
ND-15	0.143488	0.992989	CG11377	0.0682604	1.00306
CG13694	0.000344794	0.653454	Nhe1	0.0145545	0.873376
CG4822	0.00279539	1.2036	Sam-S	0.229708	0.987671
CG3164	0.0850695	0.878758	ND-15	0.124972	1.09408
Gs1	0.00530174	1.64593	CG4822	0.00200729	0.970352
CG11454	0.0404807	0.993465	CG3164	0.10074	1.04092
CG42399	0.00474211	0.947255	asRNA:CR44969	0.00185941	0.843245
CG3709	0.00530975	0.97391	Gs1	0.00520547	1.02159
CG3436	0.0809492	0.983562	CG11454	0.0488832	1.01253
CG33635	0.0132696	0.964158	CG42399	0.00341155	0.873578
spen	0.757577	1.33696	CG3709	0.0108895	0.824077
mRpL10	0.0156109	1.06141	CG3436	0.104177	1.06742
CG11617	0.000689708	0.876803	CG33635	0.0170706	0.938611
Tbc1d15-17	0.0104253	0.875772	spen	3.87894	0.938133
kis	0.33752	1.1206	mRpL10	0.0282948	1.04911
lncRNA:CR44222	0.000517236	1.09589	Tbc1d15-17	0.0306507	0.996258
lncRNA:CR44221	0.000632214	0.975405	kis	1.35792	0.713416
lncRNA:CR44218	0.00104451	1.32694	lncRNA:CR44220	0.00205988	0.971838
Rpp30	0.0279215	1.02272	lncRNA:CR44222	0.0125666	0.931276
CG3645	0.016847	0.866367	lncRNA:CR44221	0.00139423	0.778458
CG17075	0.00585815	1.2138	CG13693	0.00816047	0.899482
mbm	0.0286662	1.01934	lncRNA:CR44218	0.00943636	1.02301
CG11555	0.0335197	1.06931	Rpp30	0.0315497	1.03102
CG17078	0.0363234	0.974935	CG3645	0.0458881	0.981054
smo	0.0186741	0.925168	CG17075	0.015392	1.05846
CG11601	0.0111759	0.887687	CG3345	0.00147175	1.1652
CG3625	0.106555	0.952716	mbm	0.0810042	1.10662
asRNA:CR46263	0.000919716	0.709421	CG11555	0.0930442	1.04526
CG11562	0.0471731	1.07337	CG17078	0.0583713	1.027
U2af38	0.0964219	0.934322	smo	0.0591986	1.03372
Stip1	0.124782	0.811916	CG11601	0.00621886	0.955553
Pi3K21B	0.0974069	0.94043	CG3625	0.041042	0.935281
Plc21C	0.019148	0.911126	asRNA:CR46263	0.00163997	1.44063
CG31921	0.000747205	1.0779	CG11562	0.0276717	1.11812
Ent1	0.0423502	0.943616	U2af38	0.11636	0.980831
al	0.0298939	2.11064	Stip1	0.0971944	0.932228
RpI135	0.00682248	0.841697	Pi3K21B	0.106825	1.04823
AP-2alpha	0.0533315	0.972079	Plc21C	0.206769	0.964052
ebi	0.0214598	0.845532	CG43755	0.00178186	1.23566
CG13690	0.0223937	1.09156	CG31921	0.00532282	1.00447
RpLP1	13.7972	1.6847	Ent1	0.063607	1.03603
CG11885	0.014094	1.04326	asRNA:CR45367	0.000464528	0.602045
CG13692	0.0045548	0.975563	asRNA:CR45366	0.00054197	0.73021
BBS8	0.00207055	0.912157	al	0.031411	2.4187
ex	0.203319	1.03075	RpI135	0.0226755	0.908966
crq	0.0239952	1.02527	AP-2alpha	0.169679	0.96356
shv	0.00109226	0.726714	ebi	0.0534813	0.95835
CG4133	0.0157586	1.2207	CG13690	0.0465177	0.935878
CG4297	0.0233452	1.44097	RpLP1	2.76073	1.63907
MED15	0.0252116	0.976574	CG11885	0.0424982	1.12376
ush	0.0112056	0.915849	CG13692	0.0159958	0.909862
cbt	0.0620108	1.00917	BBS8	0.00493382	0.9183
lncRNA:CR46258	0.00106838	1.41013	ex	0.475891	1.14307
lwr	0.459006	0.917451	lncRNA:CR43717	0.00286803	1.00999
Spp	0.162088	0.960944	crq	0.0532088	1.08439
Ets21C	0.010928	1.03224	shv	0.00616007	1.09224
nAChRbeta3	0.00193999	1.48244	CG4133	0.00463594	0.766468
rempA	0.00299217	0.830247	CG4297	0.00235117	1.28322
Tspo	0.10699	0.948961	MED15	0.0330121	0.958964
CG11835	0.00176861	1.05475	ush	0.0455232	1.32947
CG2794	0.00852552	0.864066	cbt	0.0183176	0.943638
Nle	0.0427087	0.944283	lncRNA:CR46258	0.00182722	0.971748
Sf3b1	0.0152367	0.803008	lncRNA:CR46259	0.00174968	1.25171
Ipk2	0.0248196	1.0676	lwr	0.238404	0.882322
cold	0.168008	0.950329	Spp	0.0615587	1.01092
Ptth	0.00182617	2.05815	Ets21C	0.00174968	1.13441
Pph13	0.00438166	1.49222	nAChRbeta3	0.00446011	2.00865
CG13689	0.0292574	1.09819	rempA	0.011235	0.956621
CG2839	0.000723341	1.03862	Tspo	0.0755051	0.998334
ds	0.155996	1.09053	CG11835	0.00054197	0.270554
Eaat2	0.00418894	1.07668	CG2794	0.0158979	0.839674
GABA-B-R3	0.000517236	0.819549	Nle	0.0446272	0.994263
Nnf1b	0.0153402	1.06886	Sf3b1	0.0387139	0.980979
Dbp21E2	0.0130994	0.85832	Ipk2	0.045653	0.951016
Saf6	0.00615254	0.834534	cold	0.104391	1.02994
Pex12	0.00492947	0.898776	Ptth	0.000696873	1.30343
PGAP2	0.0378783	1.12713	CG13689	0.069414	1.17039
Clp	0.0382023	0.954209	lncRNA:CR44797	0.00224722	1.18834
CG3662	0.0622843	0.969767	lncRNA:CR44798	0.000696873	0.982922
CG3862	0.0171293	0.990233	lectin-21Ca	0.00054197	0.548021
dock	0.0423151	0.931905	CG2839	0.00291344	0.866924
drongo	0.116577	1.02992	ds	1.13536	1.26617
lncRNA:CR44060	0.000517236	0.793802	lncRNA:CR44988	0.062694	1.18135
CG4291	0.0285469	1.08079	Eaat2	0.00272471	2.39986
kraken	0.0486393	1.05504	GABA-B-R3	0.00055513	1.12346
lncRNA:CR45345	0.000402272	0.887396	CG13947	0.000387092	0.403688
aru	0.101844	0.961576	Nnf1b	0.0394803	1.04839
dbe	0.0264351	0.985632	Dbp21E2	0.0180485	0.859557
PNUTS	0.152947	1.03797	Saf6	0.0122989	0.858718
ninaA	0.000919716	0.925502	Pex12	0.0121747	0.884138
lncRNA:CR45348	0.00184028	1.04973	PGAP2	0.0240955	1.03781
Lsp1beta	0.000517236	0.610172	Clp	0.0374965	0.986808
CG4341	0.00415632	1.86533	CG3662	0.0779772	0.973395
IA-2	0.00339399	3.02927	CG3862	0.0175951	0.904639
S	0.204007	1.23854	dock	0.121305	1.02076
ast	0.00933272	0.871074	drongo	0.174767	1.04666
Atg4a	0.0271685	0.956054	CG4291	0.0252716	0.835833
CG4629	0.00172083	1.33739	kraken	0.0421586	0.869285
mtRNApol	0.00639363	0.765306	aru	0.174503	0.970289
Pino	0.0705597	0.989493	dbe	0.0643824	0.940133
TBC1D23	0.0140509	0.981933	PNUTS	0.568907	0.952083
Iris	0.000838342	1.05574	ninaA	0.000974593	1.31821
MFS3	0.0793708	0.976225	Lsp1beta	0.156122	22.8891
l(2)10685	0.0101209	0.757124	CG4341	0.00282136	2.69171
Tfb4	0.0197437	1.03757	IA-2	0.0084561	2.03703
Vps29	0.0671511	1.02617	S	0.75907	1.04181
capt	0.216964	0.911492	ast	0.0147576	0.99744
asRNA:CR43767	0.0404501	1.00703	Atg4a	0.0355694	0.933694
Tango14	0.0473851	1.0336	CG4629	0.000897117	1.04935
CG5080	0.00210423	0.944781	mtRNApol	0.0180232	1.0908
IntS14	0.014955	0.951795	Pino	0.0569705	1.11175
CG14341	0.0181729	0.985852	TBC1D23	0.0115615	0.835861
Plap	0.059371	0.886419	Iris	0.000664726	0.965743
CG31922	0.00889295	0.979018	MFS3	0.0727054	1.07949
Charon	0.0129489	0.822713	l(2)10685	0.00810896	0.841877
CG4887	0.0381855	0.992681	Tfb4	0.0477121	1.09886
CG4896	0.029725	1.00885	Vps29	0.0975711	1.06585
CG5126	0.0346283	0.975029	capt	0.145005	0.945357
Tgt	0.0202667	0.965148	asRNA:CR43767	0.0409143	1.00196
CG5001	0.0357283	1.01959	Tango14	0.0738432	1.07274
CG43348	0.00028732	0.631566	CG5080	0.00293982	0.958654
CG5397	0.00271255	1.50188	IntS14	0.0271465	0.882767
robo3	0.015192	2.09944	CG14341	0.0373162	1.08722
CG33922	0.000804705	1.21374	Plap	0.0666453	1.02155
NLaz	0.0128422	2.29351	CG31922	0.0247911	1.15103
robo2	0.109245	1.33569	Charon	0.0147902	0.823747
asRNA:CR44897	0.000493378	1.07777	CG4887	0.131799	0.997991
CG7420	0.00580574	0.908835	CG4896	0.101564	1.05826
haf	0.00941479	1.0555	CG5126	0.0341004	0.943069
CG31935	0.00479003	1.08124	Tgt	0.0355634	1.01025
CG14352	0.00846322	0.924575	CG5001	0.0462397	1.09467
RFeSP	0.244994	1.01895	CG5397	0.0101855	2.1118
chinmo	0.46658	3.23644	robo3	0.00338949	2.33538
cpb	0.122007	0.964506	NLaz	0.00054197	0.282263
CG17660	0.0277845	1.01751	lncRNA:CR44898	0.00131672	0.746682
mRpL48	0.0386697	1.11024	robo2	0.699882	6.48026
frtz	0.0118097	0.807087	asRNA:CR44897	0.000696873	0.818516
Rim2	0.0488452	0.983768	CG7420	0.00973566	0.802655
Eno	0.631789	0.916259	asRNA:CR44064	0.000387092	0.479278
Rrp40	0.0261844	1.12989	haf	0.0308331	1.39569
CG31937	0.0447218	1.00916	CG31935	0.0228084	1.07182
CG17652	0.0114127	0.995679	CG14352	0.0104925	1.18099
CG17646	0.00989859	0.873714	RFeSP	0.190748	0.993574
CG17712	0.0274881	1.0186	lncRNA:CR44603	0.0014074	0.934214
CG17650	0.00028732	0.3926	chinmo	0.981964	2.28993
Wdr62	0.187439	1.16391	cpb	0.110219	0.973037
erm	0.000851131	2.18912	CG17660	0.048355	1.06084
Der-1	0.0634372	0.9753	mRpL48	0.0435647	1.09016
CG15356	0.0115728	0.988272	frtz	0.0423048	0.962204
CG15362	0.00593115	1.06366	Rim2	0.0564886	1.02812
CG7289	0.0129489	0.853191	Eno	0.421836	1.06602
Got2	0.0379875	0.940651	Rrp40	0.0755769	1.07776
Npc2a	0.0430232	2.1205	CG31937	0.0416824	1.02633
lncRNA:CR42874	0.00028732	0.281041	CG17652	0.0227816	1.08585
CG15353	0.0204991	3.99228	CG17646	0.0133601	1.42824
CG4238	0.00591151	0.853632	CG17712	0.0261645	0.898013
lectin-22C	0.00109226	1.32559	Wdr62	1.30431	1.04562
Su(dx)	0.022203	0.813171	Der-1	0.0666592	1.00459
Kebab	0.00981099	0.887657	CG15356	0.0710768	1.05923
CG4259	0.00125073	1.10377	CG15362	0.0187981	1.03417
GlyP	0.0763736	0.930781	CG7289	0.0185482	0.972958
tho2	0.0327659	0.956768	Got2	0.0635809	0.949827
CG11723	0.00733341	0.969299	Npc2a	0.030784	1.32607
TBCD	0.0268879	0.885649	CG33543	0.000664726	1.15246
AIF	0.0192254	0.931661	CG15353	0.0429574	14.8933
CG15382	0.00876282	0.8438	Nplp4	0.0274468	13.7737
aop	0.960487	1.8208	CG4238	0.0547469	1.20741
lncRNA:CR43751	0.00336738	1.36684	Su(dx)	0.047172	0.990551
lncRNA:CR45290	0.000493378	0.644932	Kebab	0.0515598	1.17788
CG10874	0.0130368	0.902893	dpr3	0.00488247	1.23389
CG15385	0.00625834	0.95624	CG4259	0.00143957	2.03756
Uch	0.175097	1.09372	GlyP	0.045836	1.03526
CG34174	0.0185196	1.10035	tho2	0.139808	1.00931
daed	0.0301046	0.99329	CG11723	0.0100159	0.838858
mio	0.0125174	0.859572	TBCD	0.0253721	0.848418
papi	0.0547426	0.965324	AIF	0.0405389	0.891924
CG15387	0.0612885	1.09246	CG15382	0.0175565	1.04273
sau	0.0921286	0.869811	aop	2.04283	6.64214
asRNA:CR44114	0.00028732	0.53396	lncRNA:CR43751	0.00437042	1.34542
Sec24CD	0.0614576	0.860405	lncRNA:CR45290	0.0008518	0.928317
asRNA:CR44115	0.00028732	0.183908	CG10874	0.0257809	1.0296
Tengl3	0.00302749	2.51125	asRNA:CR44065	0.00218283	1.14842
CG4267	0.00479447	0.949927	CG15385	0.004344	0.991161
lncRNA:CR43754	0.000402272	0.499572	Uch	0.13348	0.994925
CG9967	0.0157959	0.833911	CG34174	0.0292368	1.01389
eys	0.00350662	1.28692	daed	0.0403444	0.890652
Rab5	0.29236	0.946981	mio	0.0180485	0.850502
Axud1	0.0491988	1.08672	papi	0.0690217	1.01335
CG3609	0.0698343	1.0434	CG15387	0.0860555	1.12916
CG15390	0.00648528	0.97557	sau	0.0996587	1.00506
Atxn7	0.0265384	0.941889	asRNA:CR44114	0.000696873	0.762276
Eogt	0.0497086	0.917148	Sec24CD	0.0878256	1.03664
PIG-Wa	0.00361214	0.888734	CG4267	0.000864964	1.5024
CG46448	0.000517236	0.828084	CG9967	0.0535072	1.03032
CG18641	0.000517236	0.660402	eys	0.0321691	1.13197
CG9886	0.00417914	1.05402	Rab5	0.172672	0.956834
lncRNA:CR44912	0.00078084	0.990998	Axud1	0.142238	1.04021
dpp	0.0656621	1.77399	CG3609	0.0626057	1.11213
Slh	0.030548	0.936024	CG15390	0.00764088	0.763586
oaf	0.0621276	0.887644	Atxn7	0.119254	1.08151
insv	0.0218374	1.25134	Eogt	0.0629643	0.973315
Elba2	0.00329015	0.971272	PIG-Wa	0.00806331	1.01252
ND-B17.2	0.0704435	0.973964	CG46448	0.000864964	1.26162
Arpc5	0.117936	1.00657	CG18641	0.000644353	0.766385
Drp1	0.0692334	0.872865	CG9886	0.00817373	0.900001
CG15394	0.00028732	0.350325	lncRNA:CR44912	0.0022604	1.15856
CG31690	0.00455923	1.44722	dpp	0.132829	1.79894
CG31689	0.000804705	0.711518	Slh	0.0306914	0.960736
Hrs	0.0293144	0.948984	oaf	0.0707486	1.08341
CG9961	0.00247366	1.03606	Cyp309a1	0.00100675	0.739888
Cwc25	0.0246684	1.1162	insv	0.022471	0.956334
Pgk	0.298443	0.978362	Elba2	0.00725098	0.918889
Bacc	3.48528	1.20519	ND-B17.2	0.104004	1.12886
Tnpo-SR	0.0189668	0.965882	Arpc5	0.160832	0.988934
Snx21	0.0219781	1.03538	Drp1	0.0954587	1.01929
aph-1	0.071845	0.993262	CG31690	0.00184213	3.56046
Taf10b	0.0660681	1.14298	CG31689	0.00421495	0.781461
Taf10	0.0716067	1.11386	Hrs	0.0368573	0.908369
colt	0.136296	0.9689	CG9961	0.00167215	0.919133
HINT1	0.457325	0.998084	Cwc25	0.0571992	1.17346
CG15399	0.000344794	0.527356	Pgk	0.265705	0.920834
Syt1	0.0298829	1.78313	Bacc	4.09421	1.2929
daw	0.00332293	1.40373	Tnpo-SR	0.0228951	0.907459
G6P	0.00237804	1.35143	Snx21	0.0120314	0.962412
Duox	0.0522563	0.870554	aph-1	0.0806317	1.05776
CG3123	0.000402272	0.374067	Taf10b	0.122739	1.16503
CG2975	0.000838342	0.411477	Taf10	0.155829	1.11705
CG3104	0.00559859	1.04825	colt	0.0569832	0.973353
RpS21	4.6217	0.668825	HINT1	0.282576	1.05962
CG2991	0.0605176	0.987552	Syt1	0.00731598	1.73257
Ifrd1	0.10233	0.998836	daw	0.00259398	2.74802
CG8814	0.026623	0.882361	G6P	0.00240239	0.854866
Prx6005	0.0790586	0.929034	Duox	0.117951	1.04414
Sbat	0.0224392	1.17841	CG3123	0.00100675	1.03747
betaggt-II	0.0246073	1.03663	CG3119	0.00100675	0.622331
NTPase	0.0571924	0.90764	CG2975	0.0045714	0.958378
lilli	0.141698	0.993068	CG3104	0.00293982	1.16791
Rbp9	0.00810588	1.1261	RpS21	2.09971	1.16085
Ts	0.0492299	1.34759	CG2991	0.139702	1.02465
Rrp1	0.115499	0.948384	Ifrd1	0.174888	1.0511
gammaTub23C	0.0405193	0.94954	CG8814	0.0283788	0.929932
CG9641	0.0164326	1.04429	Prx6005	0.0358159	0.923548
CG3165	0.0383082	1.04494	Sbat	0.0371528	1.20524
CG9643	0.0429042	1.07862	betaggt-II	0.0199877	0.81433
Chd1	0.0367852	0.972039	NTPase	0.0261	0.989854
Bem46	0.0163401	0.947097	lilli	0.486426	0.941745
okr	0.00881093	0.928684	Rbp9	0.00241557	0.678159
CG3558	0.0358718	1.04065	Ts	0.0919274	1.01407
Ccdc85	0.178679	1.27097	Rrp1	0.135814	0.942847
CG17224	0.00633146	1.13988	gammaTub23C	0.0375359	0.885445
CG17264	0.00360234	1.00805	CG9641	0.0299254	0.923882
alpha4GT1	0.0209605	1.04499	CG3165	0.0451736	0.955962
Prp40	0.064149	1.03537	CG9643	0.0714902	1.11532
Sf3b2	0.0750183	1.03446	Chd1	0.0893085	1.01874
CG17219	0.0201539	0.930542	Bem46	0.0220036	0.909303
GABPI	0.0424599	1.03391	okr	0.0122206	0.883131
CG17258	0.00198908	1.05158	CG3558	0.0816847	1.07798
SerRS	0.178242	0.951327	Ccdc85	0.37048	1.1702
CG17260	0.0038907	0.819115	CG17224	0.00151709	1.03608
cnir	0.0129248	0.90935	CG17264	0.00105207	1.55185
CG17221	0.00522802	0.904564	alpha4GT1	0.016487	0.909835
CG17261	0.000804705	0.687227	Prp40	0.0983539	1.05115
FASN2	0.00028732	0.353703	Sf3b2	0.13702	0.9446
FASN1	0.0315708	1.07435	CG17219	0.0301586	0.959744
toc	0.059731	1.06488	GABPI	0.0349283	0.900088
ND-B14.5B	0.0761093	1.03168	CG17258	0.00136206	1.1146
Mad	0.198286	0.941374	SerRS	0.143892	0.91663
gkt	0.00143743	1.02209	CG17260	0.004234	1.01909
Hydr2	0.0607423	0.893058	cnir	0.0164069	0.976943
CG44002	0.010053	0.892352	CG17221	0.012469	1.07044
CR44003	0.000689708	0.732099	CG17261	0.000929272	0.940667
CG34393	0.00028732	0.654333	FASN1	0.0793637	1.51887
CG9664	0.000919716	0.979573	toc	0.338526	1.2477
CG9663	0.0071216	0.931433	ND-B14.5B	0.13184	1.12672
CG3277	0.000550864	0.705821	Mad	0.472397	0.939179
Fign	0.00357841	1.28128	gkt	0.00385862	1.13346
CG8837	0.00138431	0.898333	Hydr2	0.0413918	1.11477
E23	0.0260951	1.19909	CG44002	0.0174375	1.00252
GramD1B	0.0164679	0.945923	CR44003	0.00341155	0.820072
CG15412	0.000804705	0.684211	CG9663	0.0173143	1.11888
CG9662	0.140719	0.923751	CG3277	0.0167514	1.38845
Ptpa	0.0244573	0.978969	Fign	0.0202588	1.06447
Pgant2	0.00970045	1.05095	CG8837	0.00087674	0.615976
Snx1	0.0596983	0.928029	E23	0.00824003	1.23926
CG12795	0.0433461	0.977564	GramD1B	0.0783709	1.07423
Cog3	0.0113261	0.842126	CG15412	0.000464528	0.550174
Sec5	0.00667296	0.788933	CG9662	0.106444	0.989385
msl-2	0.0260522	0.971604	Ptpa	0.0510361	0.960598
ND-PDSW	0.232774	0.984997	CG42460	0.00054197	0.566907
Pif1	0.0109819	0.933736	Pgant2	0.0823682	1.51645
CG31776	0.00028732	0.571057	CG31952	0.000619419	0.862309
Pgant4	0.000344794	0.451975	Snx1	0.0429367	0.982991
Thor	0.069458	1.95623	CG12795	0.040185	0.977585
CG15414	0.00261822	0.887572	Cog3	0.0112616	0.956375
LeuRS	0.0236025	0.881339	Sec5	0.0235481	1.03135
CG17593	0.019094	0.960224	CG3246	0.00224722	0.852076
Sr-CIV	0.000665845	0.701369	msl-2	0.0336866	0.961583
CG8852	0.000402272	0.592398	ND-PDSW	0.140055	1.0344
Spindly	0.0237712	1.03942	Pif1	0.0182195	0.945865
drm	0.0793518	2.57436	Thor	0.00831863	1.23608
sob	0.0674413	1.42688	CG15414	0.00709379	1.21287
lncRNA:TS2	0.000459752	0.918084	LeuRS	0.0408885	0.830432
odd	0.0372557	1.5724	CG17593	0.0288235	0.888942
Ugt36A1	0.0145469	0.962365	Sr-CIV	0.00165314	1.07516
CG15418	0.000632214	0.580653	Spindly	0.0643499	0.9122
for	0.0652549	0.923427	drm	0.0803613	2.15515
Drgx	0.015581	1.38793	sob	0.0735648	1.48204
CG16713	0.0010479	1.93976	odd	0.0223874	1.20001
CG31778	0.000689708	0.786575	Ugt36A1	0.0140109	1.0281
CG31777	0.00384622	1.64759	CG15418	0.00054197	0.914282
cutlet	0.00380908	0.993617	for	0.188294	1.53065
CG31955	0.00569999	0.994558	Drgx	0.00851491	3.33945
CG2818	0.0136047	0.805392	CG16704	0.00460064	1.63544
Shaw	0.005324	1.26294	CG16713	0.00220919	1.1443
CG10019	0.000550864	1.21102	IM33	0.0131662	2.80402
lncRNA:CR43704	0.0017925	1.33263	CG3604	0.00369153	3.12305
bowl	0.315781	0.999982	CG10031	0.00087674	1.23247
bark	0.0567135	0.999813	CG2816	0.000922058	1.25516
Reph	0.0681845	1.8313	CG31778	0.00151709	1.65293
CG3407	0.00564655	0.835516	CG31777	0.00426449	1.12113
slp1	0.0671198	1.78367	cutlet	0.016395	0.955052
slp2	0.037333	1.20701	CG31955	0.0070892	1.37273
lncRNA:CR45449	0.000632214	0.769844	CG2818	0.058665	1.10208
lncRNA:CR45450	0.000459752	0.663237	lectin-24A	0.00276416	1.52041
lncRNA:CR44078	0.00118343	1.03851	Shaw	0.000664726	1.48371
TTLL4B	0.0054787	0.948632	lncRNA:CR43704	0.0008518	1.31382
Cep97	0.0184113	0.871002	bowl	0.80483	0.880352
CG31957	0.0206086	1.04188	bark	0.31514	0.988762
capu	0.0369301	1.09333	Reph	0.0316284	1.11424
fred	0.00584502	1.38833	CG3407	0.0110593	1.08985
CG15423	0.00170127	1.52087	slp1	0.02281	1.07128
CG43773	0.00210679	1.46454	slp2	0.0271001	1.01325
ed	0.991453	1.28084	lncRNA:CR45449	0.00139423	0.923582
asRNA:CR44984	0.000402272	0.596476	lncRNA:CR45450	0.000696873	0.779932
Sr-CI	0.00891553	2.67388	lncRNA:CR44078	0.00350242	1.10449
CG2955	0.000402272	0.467459	TTLL4B	0.0170053	0.935897
TBCC	0.02732	1.0618	Cep97	0.0272185	0.90865
lectin-24Db	0.00735175	2.17176	CG31957	0.0297001	1.2362
Naprt	0.0250894	1.1125	capu	0.116083	1.12694
ft	0.269194	1.17367	fred	0.00292079	2.43584
CG3702	0.053128	0.988555	ed	6.40041	1.35309
RpL40	6.17466	0.77316	asRNA:CR44984	0.00661422	1.12446
lncRNA:CR44608	0.0417028	0.933294	Sr-CI	0.0105093	3.01954
tutl	0.216109	1.20023	TBCC	0.0304836	1.01012
bdl	0.0041073	0.994291	lectin-24Db	0.00764575	2.40397
Atet	0.0488489	1.20653	Naprt	0.0673775	1.21728
Traf4	0.0741493	1.15113	ft	1.70283	0.855584
CG17612	0.00865126	0.959417	CG3702	0.0500405	1.04756
Vps53	0.0113546	0.875291	RpL40	1.10242	0.915178
Psf2	0.0195282	1.09056	lncRNA:CR44608	0.00656864	0.994678
CG3652	0.0400648	1.082	tutl	0.867139	1.56622
l(2)k05819	0.0154986	0.855234	bdl	0.00367695	1.25726
CG33003	0.000402272	0.374153	Atet	0.0441487	1.32426
Dim1	0.032411	1.07914	lncRNA:CR45363	0.0116398	1.1664
CG15431	0.00190762	1.19064	Traf4	0.194037	3.28749
CG15432	0.0456802	1.12142	CG17612	0.0178716	0.939236
morgue	0.0199394	0.90043	Vps53	0.0190674	0.829609
Elp3	0.0152609	0.889802	Psf2	0.0357102	0.981212
MFS18	0.00824567	0.83705	Tps1	0.00218878	1.5277
CG15439	0.0122464	0.761229	CG3652	0.0551287	1.17151
Secp43	0.0431042	0.985402	l(2)k05819	0.05193	1.04284
Gs1l	0.0200267	0.942418	Dim1	0.0323078	1.01924
RpL27A	12.8319	1.47737	CG15431	0.000696873	0.880566
snoRNA:Me18S-C1831	0.000344794	0.270788	CG15432	0.100044	1.33091
mRpL27	0.0630872	1.05981	morgue	0.0218648	0.942546
CG15435	0.00725152	0.990394	Elp3	0.015183	0.932778
CG15443	0.0349895	1.01106	MFS18	0.0170706	0.888165
Paris	0.0192177	1.11401	CG15439	0.0178002	0.864169
FIG4	0.0128173	0.930487	Secp43	0.0477993	1.0007
ine	0.000953357	0.919011	Gs1l	0.0595313	1.0367
dpy	0.146484	1.46181	RpL27A	3.4981	1.44649
lncRNA:CR43716	0.000747205	1.08079	mRpL27	0.0749917	1.13723
CG3355	0.00190762	1.17757	CG15435	0.00715977	1.06906
Taf12L	0.000550864	0.69247	CG15443	0.0580574	1.04691
fipi	0.0121514	1.53431	Paris	0.0468342	1.09489
CG3294	0.00758898	1.04238	FIG4	0.0168152	0.900902
slf	0.00363279	1.39497	ine	0.00244777	0.974951
CG15629	0.000838342	1.01207	dpy	1.36662	1.9818
CG3225	0.000402272	0.911492	lncRNA:CR43716	0.00790727	0.924159
CG15628	0.240064	1.58057	CG3355	0.00054197	0.611279
Fnta	0.0524526	1.03548	Taf12L	0.000664726	1.1762
Ir25a	0.000402272	0.598829	CG15631	0.00128456	1.44464
tank	0.0311705	1.00717	fipi	0.0559987	16.2262
CG12194	0.00147109	0.950314	CG3294	0.0198834	1.0233
mxt	0.0417368	0.877724	slf	0.0377459	18.2733
CG11927	0.0183717	1.00278	CG15629	0.0045127	0.948416
mRpS2	0.0270672	1.19879	CG3225	0.00389087	0.845717
Mon1	0.0108515	0.893522	CG15628	0.141986	1.58107
smog	0.0111376	1.16379	Fnta	0.0825935	1.08012
Cf2	0.0296011	1.01156	Ir25a	0.000464528	0.51245
CG3008	0.079552	0.939169	tank	0.0391964	0.977541
CG15625	0.000574723	0.773566	mxt	0.0728602	1.08567
CG3036	0.0541166	1.21698	CG11927	0.0296667	0.884555
snsl	0.00198908	1.00787	mRpS2	0.0323952	1.07306
hoe1	0.00114978	0.784313	Mon1	0.0131153	0.977086
hoe2	0.000459752	0.694919	smog	0.037974	1.40291
mRpL24	0.0245794	0.99962	Cf2	0.105699	1.00949
betaggt-I	0.0271553	0.949754	CG3008	0.0584471	0.946571
jet	0.00588752	1.07592	CR45716	0.000587274	1.13226
Jon25Bi	0.000344794	0.418088	CG3036	0.0241996	1.31258
Marcal1	0.00462666	0.847338	snsl	0.0110759	2.85219
CG34125	0.056386	1.12902	hoe1	0.00304968	1.37409
eIF3i	0.732087	0.850623	hoe2	0.00063258	0.546691
Scox	0.0276017	1.10721	Sgs1	0.000522988	0.630238
CG3756	0.0119117	0.996718	mRpL24	0.0496678	0.993633
l(2)05714	0.0295221	1.25112	betaggt-I	0.0366452	0.927975
CG14043	0.0138564	0.909861	jet	0.0105117	1.03644
mRpL28	0.0593393	0.952314	Marcal1	0.013737	0.85951
Gmd	0.0278624	1.02855	CG34124	0.00054197	0.720475
CG3792	0.0682536	0.94259	CG34125	0.0789318	1.10308
CG8891	0.0385144	1.08337	eIF3i	0.309113	0.915191
CG8892	0.0582553	0.914302	Scox	0.0463893	0.967542
CG34126	0.0304338	0.875637	CG3756	0.0345747	0.891743
Rtnl1	1.03023	0.962726	l(2)05714	0.0813358	1.17308
SelT	0.200303	1.04388	CG14043	0.0260206	0.907054
vkg	0.00275501	1.66824	mRpL28	0.0661889	1.00012
Col4a1	0.00651409	3.89192	Gmd	0.0339887	0.865737
CG31650	0.0257186	0.989729	CG3792	0.0469274	1.05319
CG9121	0.0122606	0.817286	CG8891	0.0510409	1.08348
eIF3h	0.381845	0.826146	CG8892	0.0409159	1.00748
senju	0.00668279	0.949554	CG34126	0.0711394	1.19942
CG14036	0.000378416	0.680575	Rtnl1	0.264364	0.934427
His3.3A	0.635069	1.07418	SelT	0.120469	1.08952
Nepl3	0.0247261	0.998959	vkg	0.0208433	5.27392
Rpn11	0.173071	1.01701	Col4a1	0.0335662	9.10813
qtc	0.0286853	1.35562	CG31650	0.113047	1.06205
RpL37A	8.06029	0.993892	CG9121	0.00389087	1.00626
Pgant5	0.127033	0.911239	eIF3h	0.176943	0.92247
CG5828	0.0148274	1.06008	senju	0.0126524	1.01466
CG4230	0.0448617	1.03873	CG14036	0.00367099	1.09966
ND-13A	0.0808511	1.03296	His3.3A	0.537057	0.940997
Msp300	0.754341	1.89926	Nepl3	0.0594414	0.967652
Cyp28d2	0.0028193	0.896955	Rpn11	0.150662	0.918634
Cyp28d1	0.00153841	0.897972	qtc	0.0196467	1.15222
tkv	0.222988	1.02782	RpL37A	1.19462	0.887694
Cyp4ac1	0.000459752	0.335536	Pgant5	0.319612	0.997623
Cyp4ac3	0.000402272	0.366283	CG5828	0.0225769	0.88004
Bsg25D	0.0298522	1.03234	CG4230	0.0196853	0.935526
Bub1	0.0188895	0.822879	ND-13A	0.0720534	1.06173
vri	0.0590088	1.1329	Msp300	3.37329	1.8033
CG14024	0.0089443	1.21704	Cyp28d2	0.00793378	1.06745
Ncoa6	0.157294	1.02159	Cyp28d1	0.00211844	0.748875
lncRNA:CR44985	0.000632214	0.802104	TpnC25D	0.00738994	4.47592
cype	0.162489	0.973336	tkv	0.695309	1.2543
TotM	0.00250735	0.837944	CR14033	0.00162679	1.13501
H15	0.0154082	1.56213	lncRNA:CR44744	0.00054197	0.653532
mid	0.053029	1.55487	Cyp4ac1	0.00387043	1.07032
CG7382	0.0199494	0.990537	Cyp4ac2	0.00302329	0.88734
cl	0.255302	1.00332	Cyp4ac3	0.00257076	1.23169
Vps52	0.00634998	0.790725	Bsg25D	0.0555541	1.10571
CG6907	0.0414828	1.02142	Bub1	0.0184693	0.922246
asRNA:CR44793	0.00138967	0.729348	vri	0.187007	1.22804
Cap-D3	0.00483796	0.831064	CG14024	0.000432388	0.234316
CG31648	0.0160449	0.973388	Ncoa6	0.740791	0.753044
CG31915	0.0028193	1.04421	lncRNA:CR44985	0.000464528	0.766341
Coq6	0.0222607	0.962151	cype	0.295935	1.0579
CG14015	0.00343917	1.34042	CG14022	0.000387092	0.420033
Hel25E	0.665029	0.937208	Acsf2	0.000619419	0.697529
Lam	0.489003	1.05295	H15	0.0357113	4.53688
Oscillin	0.185826	0.986666	mid	0.0495555	1.98116
CG18269	0.000632214	0.656757	CG7382	0.0523247	1.05054
DIP-eta	0.000517236	0.61183	cl	0.202716	1.00857
DIP-theta	0.00268995	1.09631	Vps52	0.0135016	0.948673
CG7236	0.00333366	1.33159	CG6907	0.0598796	1.0206
sip1	0.00555063	1.02671	asRNA:CR44793	0.00224722	0.924163
CG11030	0.121529	0.929119	Cap-D3	0.00962507	0.840839
CG11147	0.00109226	0.990009	CG31648	0.0178582	0.875222
CG11029	0.00565109	1.57484	CG31915	0.00717302	0.950643
obst-E	0.0039711	1.05649	Coq6	0.0452742	0.897495
CG9171	0.0372507	1.03797	CG14015	0.0008518	0.894318
asRNA:CR31912	0.00028732	0.726734	Hel25E	0.376883	0.903381
CG14005	0.02378	1.02598	Lam	0.38541	0.971438
CG7239	0.0394512	0.987556	Oscillin	0.0764839	1.14773
CG11034	0.0100628	0.891672	DIP-theta	0.000619419	1.32758
lncRNA:CR44576	0.000862209	0.702402	sip1	0.0130177	0.794477
TrissinR	0.000723341	1.38475	CG11030	0.208621	1.02587
rau	0.0272833	1.18482	CG14006	0.000929272	1.42493
CG9029	0.000344794	0.603371	CG11147	0.0272203	1.63671
bchs	0.0116266	0.961089	CG11029	0.027937	1.64864
Gpdh1	0.051767	0.939257	obst-E	0.0295447	3.90795
lncRNA:CR44986	0.000459752	0.722659	CG9171	0.152743	1.07288
CG9044	0.0192784	0.886168	asRNA:CR31912	0.000774333	0.835479
CG13999	0.00143743	0.959661	CG14005	0.0487193	1.03694
Vm26Aa	0.000689708	1.07879	CG7239	0.0447356	1.00995
psd	0.0032325	0.797769	CG11034	0.000696873	1.04428
CG13992	0.00702989	0.907172	TrissinR	0.000929272	0.854386
Ucp4B	0.000459752	0.569741	rau	0.0791361	2.38748
asRNA:CR43465	0.0283837	1.0138	bchs	0.0190154	0.947813
chic	2.99516	0.701628	Gpdh1	0.0321947	0.906642
eIF4A	5.76525	0.732818	lncRNA:CR44986	0.00210526	1.61564
ifc	0.062175	0.939333	CG9044	0.0373678	0.973086
Kdm5	0.127812	0.999257	psd	0.00108423	1.2307
Tsp26A	0.0187471	0.85804	asRNA:CR43465	0.00483698	1.06232
Gal	0.00687392	4.03219	chic	1.10605	0.72066
CG9098	0.00800963	1.02813	eIF4A	1.60514	0.79872
H2.0	0.00153305	1.03949	ifc	0.0449843	0.904353
CG13996	0.000838342	1.30662	Kdm5	0.240091	0.880592
CG9107	0.0429021	1.03179	Tsp26A	0.0524831	1.08203
mtm	0.0443204	0.975592	Gal	0.00314051	1.20531
CG9117	0.00476607	0.839202	asRNA:CR43866	0.00147175	1.0614
CG31643	0.00184028	0.851411	CG9098	0.00100675	0.755638
Pfas	0.0203441	0.796704	H2.0	0.000696873	0.858111
slmo	0.00779654	0.983818	CG9107	0.0695559	1.04227
IPIP	0.0342448	0.998146	mtm	0.0421146	1.02659
CG9135	0.314789	0.902626	CG9117	0.00611451	0.93841
CG13995	0.000814476	1.18503	CG31643	0.00524501	0.879328
ND-51	0.092563	0.956946	Pfas	0.0428088	0.97262
CG13994	0.0196752	1.00363	slmo	0.0189484	0.903205
Fbw5	0.00213791	1.02687	IPIP	0.0422454	1.01789
CG9147	0.0141675	0.879254	CG9135	0.201706	0.929258
CG9150	0.0316587	1.55876	ND-51	0.105528	1.00728
Pfdn1	0.0934126	1.08644	CG13994	0.0507936	1.00235
CG9154	0.0190738	0.937316	Fbw5	0.00294566	0.81739
Kr-h2	0.1694	0.960319	CG9147	0.0239039	0.978399
lncRNA:CR9162	0.000632214	1.10265	CG9150	0.0384323	1.13473
Kr-h1	0.0625341	1.16061	Pfdn1	0.150751	1.05767
CG9175	0.0116398	0.844788	CG9154	0.0418543	1.05912
stai	1.48994	2.94669	Kr-h2	0.0858635	1.00671
CG31642	0.000689708	1.08397	lncRNA:CR9162	0.000819647	1.12435
Arpc4	0.178312	1.04799	Kr-h1	0.29115	1.04366
WDR79	0.0168812	0.88662	CG9175	0.0149932	0.855194
smal	0.118261	1.3783	stai	0.874512	2.76501
Ddr	0.0138531	1.22103	CG31642	0.00201451	0.827437
AANATL2	0.000378416	0.942077	Arpc4	0.161694	1.01765
PDZ-GEF	0.0586178	0.925505	WDR79	0.0282677	0.920095
Pez	0.00872891	0.786281	smal	0.0850309	2.70641
Cpr	0.060901	0.948517	Ddr	0.030683	1.89947
CG9500	0.00032094	0.444611	PDZ-GEF	0.253548	0.936875
lncRNA:CR44777	0.000378416	0.432388	Pez	0.0324194	0.931767
DIP-epsilon	0.00465062	1.03049	Cpr	0.0643128	1.0482
CG42369	0.00206648	2.02534	DIP-epsilon	0.00111057	0.951644
CG13982	0.00409316	1.40797	Nepl6	0.000619419	0.589146
Tig	0.00173363	1.47638	CG42369	0.00297028	2.30389
Fic	0.0104834	0.960575	Tig	0.0185883	3.42876
Acox3	0.00849162	0.801284	Fic	0.0149681	1.04191
retm	0.0327468	1.01604	Acox3	0.0142271	0.95463
frj	0.0167445	0.991562	retm	0.0761003	1.06837
Rchy1	0.0185463	1.00548	frj	0.0369602	0.931961
HemK1	0.00431849	0.948805	Rchy1	0.00634817	0.893672
mmy	0.0524993	0.919248	HemK1	0.0140701	0.867837
CG9536	0.0161406	0.873701	mmy	0.0281265	1.01004
Sec61alpha	0.343597	0.891335	CG9536	0.0207521	1.02735
lncRNA:CR45463	0.000689708	0.971307	Sec61alpha	0.1934	0.935592
Daxx	0.0368898	1.06548	lncRNA:CR45463	0.000619419	1.08759
KFase	0.00375141	0.796482	Daxx	0.0740265	1.01583
epsilonCOP	0.112468	0.99293	KFase	0.00269377	0.94812
Phf5a	0.0863947	1.02184	epsilonCOP	0.0922318	1.03439
CG31638	0.0700764	0.927055	Phf5a	0.100924	1.10678
CG9547	0.0276073	1.01646	CG31638	0.0600326	0.99689
CG31637	0.0448685	0.970021	CG9547	0.0234241	0.883952
eya	0.343301	1.83827	CG9550	0.000464528	0.535711
lncRNA:CR44776	0.0091042	0.992213	CG31637	0.0759165	1.19771
IFT52	0.00218571	0.925956	lncRNA:CR44775	0.000464528	0.528402
COX5B	0.277392	1.01868	eya	0.77541	1.52933
CG9596	0.0312588	0.873653	lncRNA:CR44776	0.0109161	0.973417
Ent2	0.322706	0.945192	IFT52	0.00303649	0.925167
CG13766	0.00596931	0.889	COX5B	0.200262	1.08229
CG11050	0.0670309	0.946783	CG9596	0.0376222	0.941326
lncRNA:CR44913	0.000574723	0.730438	Ent2	0.142339	0.939222
CG31635	0.0484814	1.0804	CG13766	0.00948206	0.975468
Tango1	0.0343355	1.0215	CG11319	0.000432388	0.826878
CG31633	0.00585372	1.03664	CG11050	0.0741238	1.1676
Ube4A	0.00896513	0.808959	CG31635	0.491914	0.930196
CG13771	0.00028732	0.482089	Tango1	0.102465	1.03324
CG34310	0.000459752	0.629836	CG31633	0.00771888	0.857041
Galt	0.0169551	1.0457	Ube4A	0.0222872	0.866508
Spn27A	0.204331	0.931963	CG34310	0.00213745	0.75244
cort	0.00256495	0.755411	Galt	0.0147383	0.886324
Nse1	0.00973439	0.879183	Spn27A	0.12973	1.00657
Nhe3	0.0352464	0.981323	cort	0.00435721	1.00004
CG11327	0.000862209	0.368622	Nse1	0.0303918	0.926361
Tsp	0.0148374	1.18014	Nhe3	0.0690201	1.08929
Aatf	0.0482438	0.999989	Tsp	0.0194039	0.897417
homer	0.0678449	0.951809	AkhR	0.000742184	1.40426
Liprin-alpha	0.0354002	0.985946	Aatf	0.0611742	0.968422
TTLL3B	0.000402272	0.65673	homer	0.0660173	1.00247
meng	0.00241606	1.32628	Liprin-alpha	0.108485	1.05751
CG11322	0.00028732	0.208716	TTLL3B	0.000619419	0.732385
LUBEL	0.000977226	1.13986	CG17378	0.000696873	0.829003
CG17378	0.00331407	1.21435	nrv1	0.0693358	0.995212
nrv1	0.245605	1.00731	nrv2	0.218149	1.06568
nrv2	0.340681	0.978896	sens-2	0.00250051	2.10385
sens-2	0.0113561	1.42114	Rca1	0.0666405	1.01182
Rca1	0.0701786	0.958081	l(2)k09022	0.0300864	0.915993
l(2)k09022	0.00506458	0.850505	Nha1	0.000464528	0.281242
lncRNA:CR44914	0.000574723	1.01404	Nlg2	0.00100675	1.20765
Nlg2	0.000665845	1.38339	CG13773	0.073539	1.17139
CG13773	0.0306934	1.21995	Rat1	0.0364242	0.850871
Rat1	0.0195878	0.965707	Wee1	0.023303	0.915603
Wee1	0.0193336	0.984695	x16	0.237411	0.911817
x16	0.187395	0.995171	CG32829	0.0051672	1.03525
CG32829	0.000402272	0.565691	nop5	0.227989	1.04425
nop5	0.115176	0.975816	snoRNA:nop5-x16-a	0.00255758	1.07576
snoRNA:nop5-x16-a	0.000550864	0.599014	Hrb27C	1.66492	0.744236
Hrb27C	1.62471	1.20741	CG18304	0.000587274	0.565952
CG43232	0.000517236	0.56153	Fgop2	0.0277947	0.931828
CG18304	0.000632214	0.846823	ihog	0.147044	1.02977
Fgop2	0.0312186	0.947277	Gas41	0.0443649	1.10245
ihog	0.0575604	0.863362	SA	0.0735466	1.03069
Gas41	0.0601271	1.09719	CG13775	0.00728334	1.10437
SA	0.0311157	0.970149	CG3430	0.0215947	0.980385
CG13775	0.00413125	0.992553	Atac1	0.0134498	1.14321
CG3430	0.0113886	0.935119	Hmgcl	0.00488832	0.673851
Atac1	0.0163754	0.978121	sip2	0.0974331	1.00366
Hmgcl	0.00309331	0.863336	Coprox	0.0605375	0.888887
sip2	0.045458	1.05525	smt3	1.74457	0.871502
Coprox	0.0391933	1.01569	snRNP-U1-70K	0.176506	0.925886
smt3	2.33984	0.919939	uif	0.87694	0.997745
snRNP-U1-70K	0.0872816	0.947492	lncRNA:CR44326	0.00853159	1.05546
uif	0.108041	0.923524	CG43322	0.00179504	0.989918
lncRNA:CR44326	0.000344794	0.681861	Gart	0.111324	1.02106
CG43322	0.000632214	0.530393	Pcp	0.00156244	1.02143
Gart	0.0592101	0.985662	CG31908	0.0697997	1.00937
Pcp	0.00129312	1.72391	MME1	0.0192848	0.961685
CG31908	0.0729726	0.901456	Rab30	0.0163564	1.02845
MME1	0.00809594	1.01996	Caper	1.3443	0.782008
Rab30	0.0443864	1.0665	milt	0.313535	0.994008
Caper	0.223278	0.929805	Mnn1	0.320333	1.1043
milt	0.0647771	0.891292	Mst27D	0.0100292	1.14323
Mnn1	0.0574308	1.09177	Sem1	0.369503	1.04399
Sem1	0.0996591	0.910738	Nuf2	0.0529444	0.98941
Nuf2	0.0245839	1.07146	Pvf2	0.0609595	1.85704
Pvf2	0.00970387	0.8691	lncRNA:CR44611	0.000387092	0.605756
Pvf3	0.00938855	1.9258	Pvf3	0.041728	4.02026
lncRNA:CR44610	0.00028732	0.280349	lncRNA:CR44612	0.000387092	0.478557
MICU1	0.0360594	1.079	lncRNA:CR44613	0.00054197	0.782856
CG4496	0.0394298	1.00287	MICU1	0.0360368	0.907882
CG4497	0.00763268	0.783206	CG4496	0.0390646	1.0803
CG4502	0.111739	1.13303	CG4497	0.0263713	0.968183
CG13784	0.0642946	1.26737	CG4502	0.229745	1.00347
mEFG1	0.0152268	0.978498	CG13784	0.0891994	1.20148
Ndae1	0.00688812	2.69905	mEFG1	0.0232835	0.844083
Wnt4	0.0319191	2.21571	Ndae1	0.00664541	2.14335
wg	0.0542005	1.972	CG43799	0.0008518	0.701623
Wnt6	0.0697155	2.01574	Wnt4	0.0208941	4.37504
Wnt10	0.000862209	1.05801	wg	0.0943651	3.13629
ninaC	0.000517236	0.43131	Wnt6	0.112566	3.27891
CG5149	0.0592965	1.03444	Wnt10	0.00174968	0.887168
CG5160	0.00256495	1.39019	ninaC	0.000432388	0.698808
CG5181	0.113912	0.905266	CG5149	0.0565982	1.02998
chm	0.0397015	1.03308	CG5160	0.000619419	0.585242
lncRNA:CR43857	0.0123484	1.04404	CG5171	0.000464528	0.499519
muc	0.0509416	0.949327	CG5177	0.00619892	2.43327
CG5958	0.000445663	0.860026	CG5181	0.0863202	1.03212
CG5973	0.0270961	1.18187	chm	0.0504254	1.09954
CG6055	0.00670009	0.880421	lncRNA:CR43857	0.123807	1.17174
Ziz	0.0529707	1.05866	muc	0.0809235	1.0257
RapGAP1	0.336614	1.60661	CG5958	0.00548444	1.21823
lncRNA:CR44082	0.000632214	1.07441	CG5973	0.0563498	1.22506
CG6739	0.00908553	0.808179	CG6055	0.000587274	0.385096
Slob	0.00158617	1.13081	Ziz	0.0780054	1.17373
CG18585	0.000632214	0.737405	RapGAP1	1.03277	4.08158
Tep2	0.0142697	0.872307	lncRNA:CR44082	0.00823264	0.944441
Tep3	0.00587336	0.851554	CG6739	0.202035	2.12196
CG46025	0.00109226	1.32068	Slob	0.00162679	0.961344
CG7154	0.0733591	1.03139	Tep2	0.0160063	0.899409
CG7149	0.00114978	0.868453	Tep3	0.032828	0.977746
LKRSDH	0.0032214	1.13309	CG13795	0.00112956	1.11922
Herp	0.0298679	1.00228	CG7203	0.000897117	0.74021
r2d2	0.0757798	0.947792	CG7154	0.311183	0.912586
cdc14	0.0267743	0.979765	CG7149	0.00131672	0.866434
LanB1	0.113483	0.992538	LKRSDH	0.00935823	1.09625
CG7115	0.0335588	1.05484	Herp	0.0364046	0.986126
Rack1	6.78881	0.815152	r2d2	0.0601673	0.982741
mts	0.977204	0.99309	cdc14	0.148241	1.02283
CG14535	0.0113716	1.53791	LanB1	0.318299	1.26849
lectin-28C	0.0129849	3.65706	CG7115	0.193939	1.07128
TwdlE	0.0264434	2.12657	Rack1	1.84821	0.864644
Proc	0.0016535	1.03713	mts	0.553268	0.910179
spz3	0.0352881	0.97309	CG14535	0.00772852	3.56506
CG7102	0.0271295	0.93749	lectin-28C	0.0151823	4.11461
SmE	0.209953	1.11863	TwdlE	0.00295885	1.05924
CG34132	0.0422375	1.29931	spz3	0.011993	1.13923
Snoo	0.0898641	1.05791	CG7102	0.098716	1.09179
CG7231	0.0244	1.16626	SmE	0.210226	1.13496
pes	0.0383748	1.04623	CG34132	0.048363	1.19024
CG7227	0.000574723	0.513861	Spn28Da	0.00125239	1.17558
Sirup	0.403215	1.72739	Spn28Db	0.000387092	0.660569
Wwox	0.0152268	0.968928	Snoo	0.683971	1.37342
Spn28Dc	0.102811	0.954842	CG7231	0.00471371	1.02908
CG12560	0.0187935	1.0089	pes	0.123502	1.24497
Tg	0.00155251	1.0423	Sirup	0.224624	3.02188
CG7367	0.0101403	1.19536	Wwox	0.0296998	0.998187
baf	0.276275	1.04755	Spn28Dc	0.0312635	0.933591
Cka	0.142141	0.87936	CG12560	0.0155374	1.1207
CCDC53	0.00567601	1.18969	Tg	0.00883802	0.913669
RpL36A	5.6859	0.761896	CG7367	0.00799268	0.919733
Megf8	0.00990295	0.949279	baf	0.382735	0.999691
poe	0.0402799	0.965391	Cka	0.252644	0.945654
MED20	0.035333	1.15461	CCDC53	0.0181869	0.987064
Trf	0.0541948	0.96538	RpL36A	1.58364	0.983068
Mcr	0.0957805	1.02609	snoRNA:Psi28S-2648	0.000387092	0.622946
Bsg	0.301781	1.15693	Megf8	0.0459294	1.01322
mon2	0.0118437	0.831685	poe	0.144904	0.969524
CG8673	0.000517236	0.878065	MED20	0.0468127	1.06586
CG12375	0.0136432	1.01964	Trf	0.0311039	0.989165
CG8668	0.0449705	1.06746	Mcr	0.249562	0.952247
PAPLA1	0.0144886	0.777478	Bsg	1.20556	0.727369
CG43394	0.0108744	1.14191	mon2	0.0356419	0.912202
Rbsn-5	0.0207989	0.99713	CG12375	0.0184039	1.04204
Acbp1	0.0860155	1.13464	CG8668	0.184503	0.979563
Piezo	0.0538487	1.021	PAPLA1	0.0755082	1.0344
CG34134	0.0040975	0.973225	CG42762	0.00139423	1.066
CG8475	0.00798995	0.931116	CG42763	0.0022604	0.977692
CG8460	0.0708817	0.979194	CG43394	0.0902971	1.65752
PGAP5	0.0123627	1.0884	Rbsn-5	0.0207327	1.04091
SLC5A11	0.0218463	1.05242	Acbp1	0.0717775	1.12539
asRNA:CR44119	0.00974311	0.803605	Piezo	0.0785352	1.08103
CG8419	0.00028732	0.363737	CG34134	0.00863619	0.92249
Su(var)205	0.785729	0.985209	CG8475	0.0207193	1.02318
Ssb-c31a	0.0850118	1.17102	asRNA:CR44116	0.000774333	1.00726
CG8372	0.100265	0.939834	CG8460	0.0939577	1.00302
CG8360	0.00541112	0.815907	PGAP5	0.0245112	0.9323
CG8353	0.00487173	0.814476	SLC5A11	0.00457724	0.867576
CG8292	0.00453518	0.884268	asRNA:CR44119	0.0155626	0.974834
Snx6	0.0449874	1.0286	Su(var)205	0.683517	0.891443
Pvr	0.0321247	1.18377	Ssb-c31a	0.103665	1.27086
CG8086	0.00158617	0.851144	CG8372	0.0826346	1.10015
Btk29A	0.428644	1.08784	CG8360	0.0163623	1.00788
wol	0.0716858	0.911329	CG8353	0.0129659	1.04738
Scgalpha	0.00220528	1.08858	CG8292	0.00054197	0.442416
CG7840	0.019021	1.03509	Snx6	0.06112	1.02649
Ostgamma	0.144405	1.01737	Pvr	0.117686	1.50835
Mettl14	0.0390356	1.00442	CG8086	0.00534927	0.920032
CG7810	0.0147273	0.944927	Btk29A	0.928449	0.89864
CG7806	0.0101252	0.943497	lncRNA:CR43752	0.000696873	0.825189
strat	0.0545963	1.06225	wol	0.0478743	0.982304
CG7781	0.00252692	1.40046	CG7840	0.0238576	0.909857
CG14275	0.0254709	3.06702	Ostgamma	0.0800056	0.97051
CG7778	0.0102513	1.43158	Mettl14	0.0521021	1.00991
CG7627	0.0180638	0.930057	CG7810	0.0231386	0.937689
RpS13	7.91915	0.937657	CG7806	0.0152942	0.841748
CSN8	0.105852	1.03983	strat	0.0557884	1.02175
Pp2A-29B	0.261401	0.887943	CG7781	0.000587274	0.934954
CG17292	0.0856285	0.999525	CG14275	0.0321604	1.17792
Wdr82	0.0654832	0.998493	CG14273	0.000774333	0.918479
CG13390	0.00789816	1.00715	CG7778	0.00118667	0.85427
CG17294	0.0410108	1.06071	CG7627	0.0580251	1.10251
AlaRS	0.169251	0.896464	RpS13	1.92612	0.983277
CG13392	0.00366981	0.990678	CSN8	0.0918108	1.16423
Rcd4	0.0115443	1.05687	Pp2A-29B	0.240477	0.863029
Dad1	0.219994	1.10574	CG17292	0.029109	0.950831
CG13384	0.0368761	1.00428	Wdr82	0.0736752	1.01532
CG13386	0.000747205	0.922736	CG13390	0.0216932	0.850749
CG31898	0.00355448	1.15013	CG17294	0.0671316	1.17375
fy	0.0331488	1.07874	AlaRS	0.125083	0.976633
lncRNA:CR44991	0.000517236	0.558595	CG13392	0.0121689	0.886467
emb	0.0925454	0.877594	Rcd4	0.0310438	1.05623
CG13397	0.00242585	0.802401	Dad1	0.179911	1.14085
CG13398	0.0112812	0.9701	CG13384	0.0409067	1.07391
Akap200	1.25893	1.00012	CG31898	0.0140183	0.886754
grk	0.000804705	0.95727	fy	0.0267221	1.02665
D12	0.0104494	0.866802	emb	0.399973	0.938168
Chrac-14	0.0330316	1.21485	CG13397	0.00178186	0.94311
mus201	0.00731923	1.07544	CG13398	0.0172088	0.988393
CG31897	0.00531956	1.08568	Akap200	1.0406	0.742594
Aasdh	0.00910078	1.13777	grk	0.00108423	0.715132
Agpat2	0.00559859	0.986992	D12	0.019258	0.900583
prg	0.0199914	0.97949	Chrac-14	0.108555	1.15088
d	0.237347	1.06135	mus201	0.0296472	0.894545
CheA29a	0.00137989	0.928031	CG31897	0.00513491	1.06753
CG43796	0.00149497	1.12309	Aasdh	0.0251728	0.98692
CG13088	0.00728537	0.944384	Agpat2	0.00319177	0.756166
Dh31	0.000537791	1.51138	prg	0.0295014	1.02267
CG13096	0.078227	0.984385	d	0.53091	0.934536
CG13097	0.0296759	0.993584	CheA29a	0.00303649	0.996163
PIG-U	0.0405764	0.938698	CG43796	0.00418853	0.937257
mRpL51	0.0399225	1.02772	lncRNA:CR43604	0.000464528	0.634753
Uba4	0.0127414	0.889052	CG13088	0.0101074	0.991037
Acer	0.00825012	0.916816	CG13096	0.171389	0.906345
CG17834	0.135304	1.14147	CG13097	0.0749682	1.03458
Sema1a	0.129773	1.5722	PIG-U	0.0369209	1.02357
lncRNA:CR43855	0.00156894	1.64558	mRpL51	0.0233972	0.97907
Glt	0.0156444	5.7731	Uba4	0.0111376	0.912436
PrBP	0.0516267	1.06008	Acer	0.0111642	1.01371
Trs23	0.0129303	1.07731	CG17834	0.123833	1.68456
Hnf4	0.10755	1.06054	Sema1a	0.521368	1.18162
raw	0.0855531	1.00696	lncRNA:CR43855	0.00792053	1.023
SoxN	0.032349	2.56324	Glt	0.0196019	12.5838
CG34398	0.176238	1.63895	PrBP	0.0324633	1.08248
Tsp29Fa	0.00414539	0.764575	Trs23	0.0246848	1.01337
Argl	0.00401587	0.807375	Hnf4	0.355888	1.13656
CG9515	0.00558878	0.974872	CG9314	0.000387092	0.439004
C1GalTA	0.0464706	1.06592	raw	0.216615	1.08449
CG31886	0.000814476	0.956685	SoxN	0.0295109	5.3309
CG9541	0.00114978	0.993212	CG34398	0.622466	1.36788
CG13101	0.0182834	0.931767	Tsp29Fa	0.00120706	0.887764
rost	0.0502983	1.04959	Tsp29Fb	0.000387092	0.28771
alien	0.0597905	1.05219	Argl	0.0101148	0.99354
CG18661	0.0182115	0.99811	CG9515	0.0301646	1.00365
Try29F	0.00634998	0.862864	C1GalTA	0.0953039	1.09783
CG32982	0.160057	1.07156	CG46397	0.000929272	1.09238
CG13108	0.00332387	0.944259	CG13101	0.0303408	1.29036
CG9586	0.095311	1.01317	rost	0.0502767	1.11212
tai	0.261136	1.04399	alien	0.0723166	0.988003
borr	0.0399814	1.20919	CG18661	0.0239833	1.11452
Ggamma30A	0.01267	2.03727	Try29F	0.00493382	0.932005
Cks30A	0.148748	1.02139	Rcd-1r	0.000464528	0.491142
Eaat1	0.00161984	0.853776	CG32982	0.764341	1.8642
Aldh	0.00694811	1.1366	CG13108	0.003224	1.05323
Mco1	0.00651373	1.03502	CG9586	0.0976194	1.15508
Fbp2	0.000402272	0.672587	tai	3.35056	1.86248
CG42847	0.000804705	0.985716	CR43734	0.000774333	0.820329
FucTB	0.00698186	0.9188	borr	0.1191	0.997238
scat	0.00938086	0.854089	Ggamma30A	0.00420734	3.41666
CG3769	0.00118343	1.38263	Cks30A	0.262639	0.979953
numb	0.201683	1.02264	Eaat1	0.00295885	0.962771
Gdi	0.325962	1.06952	Shawl	0.00136206	1.08291
CG33298	0.11336	1.04295	Aldh	0.0723725	1.27657
Oatp30B	0.0264761	1.21762	Mco1	0.000464528	0.362114
CG31883	0.00216181	1.14065	Fbp2	0.0612949	11.697
CG17855	0.000641983	0.837593	CG42847	0.000696873	0.519112
Cpr30B	0.000459752	0.516385	FucTB	0.0129526	1.1034
lncRNA:CR44149	0.000402272	0.775877	scat	0.0201396	0.944413
brwl	0.0245506	1.00716	numb	0.958262	1.18795
Mtpalpha	0.145381	0.968746	Gdi	0.291632	1.00913
CG31709	0.00308351	0.947576	CG33298	0.666516	0.881631
gcm	0.0206968	1.5642	Oatp30B	0.0632111	1.2369
CG4382	0.000459752	0.81573	CG31883	0.00136206	1.11625
gcm2	0.00247366	1.21737	CG17855	0.000742184	0.68508
Trx-2	0.820529	1.01753	brwl	0.0154767	1.04319
GlcAT-S	0.021772	0.93085	Mtpalpha	0.114645	0.94818
Pka-C1	0.233458	1.2266	gcm	0.000387092	0.343955
hoip	0.119237	1.26308	gcm2	0.000664726	0.983128
pelo	0.0335229	0.957122	Trx-2	0.361	1.07383
CG31710	0.109545	1.11058	GlcAT-S	0.0239578	1.02738
CG4364	0.267414	0.906072	Apoltp	0.00176286	0.769914
Nckx30C	0.00155251	1.21568	Pka-C1	0.603159	1.02765
CG13116	0.00153841	1.25683	hoip	0.289844	1.0523
CG13117	0.00541121	1.74337	pelo	0.066522	1.01444
zf30C	0.0894026	0.858365	CG31710	0.072003	1.14964
Taf11	0.0542966	1.02525	CG4364	0.140478	0.968434
und	0.191792	0.89562	Nckx30C	0.00314804	5.34069
CG4017	0.000459752	0.565611	CG13117	0.00506449	0.837926
IP3K1	0.0939233	1.0121	zf30C	0.144034	0.966208
hpRNA:CR18854	0.218374	0.927236	Taf11	0.0599606	1.3396
CG4036	0.0227905	1.04416	und	0.0964205	1.00662
CG13123	0.0122705	1.02212	IP3K1	0.0525234	1.31722
nAChRalpha6	0.00368941	1.23786	hpRNA:CR18854	0.151144	1.03276
Fkbp59	0.302707	0.925951	CG4036	0.016159	0.984361
CG34183	0.0128238	0.935072	CG13123	0.0320351	1.10992
CG4537	0.00595079	1.26129	nAChRalpha6	0.00249316	1.12154
mtDNA-helicase	0.00518008	0.959145	Fkbp59	0.232307	0.948337
Uhg2	0.0878129	1.02479	CG34183	0.0347562	1.37932
snoRNA:U14:30Eb	0.000344794	0.438671	CG4537	0.0106947	1.10645
Bka	0.0353396	1.17525	mtDNA-helicase	0.0135534	0.917664
RpS2	10.5757	1.2362	Uhg2	0.151312	1.06725
Muc30E	0.00151452	0.770455	Bka	0.0511666	1.10785
CG13124	0.00569999	1.13682	RpS2	2.26794	1.11442
Etl1	0.0114906	0.883628	CG13124	0.021338	1.41019
Srp54	0.155623	0.88122	Etl1	0.0335736	0.937806
yip2	0.16238	1.00078	Srp54	0.123091	0.940424
CG5885	0.431324	1.05258	yip2	0.149775	0.926685
CG4598	0.104747	0.977504	CG5885	0.212257	1.02998
CG4594	0.00834734	0.920208	CG4598	0.103046	1.01439
CG4592	0.00681265	0.891931	CG4594	0.00342475	1.10417
TbCMF46	0.000402272	0.673897	CG4592	0.0175758	0.956211
CG42366	0.000344794	0.426486	CG31712	0.354599	0.978801
CG31712	0.0822869	1.10441	asRNA:CR45007	0.00201451	1.0779
Datp	0.0535909	1.13023	Datp	0.114166	1.33082
CG4619	0.00448727	0.758856	CG4619	0.0173202	0.905337
CG5853	0.00632598	0.709544	CG5853	0.033421	1.1387
CG13126	0.00860752	0.977546	lncRNA:CR45949	0.000464528	0.690698
CG4709	0.0107299	0.934948	CG13126	0.00999673	0.93221
CG5846	0.010571	0.873916	CG4709	0.0307094	0.903469
CG4658	0.0495834	0.928873	CG5846	0.0217275	1.03051
CG5850	0.0151312	0.935947	CG4658	0.0680152	1.09189
Dref	0.0447736	0.863602	CG5850	0.0484759	0.971349
RpL13	9.78884	1.134	asRNA:CR43683	0.00123922	0.877302
bib	0.130434	1.05205	Dref	0.0686283	0.971038
CG31875	0.000344794	0.457927	RpL13	1.52265	0.85979
SoYb	0.000574723	0.608329	bib	0.129446	1.77235
Ndf	0.233158	0.927426	CG31875	0.00116172	0.762171
Trp1	0.189571	1.04418	SoYb	0.00168532	1.1558
obst-B	0.044806	1.05802	Ndf	0.634899	0.915991
Cpr31A	0.000895848	1.27019	asRNA:CR44873	0.00100675	0.885702
Pen	0.146074	1.01686	Trp1	0.157049	1.05071
CG4839	0.000402272	0.550855	obst-B	0.252071	1.11723
Sur	0.00103474	0.952033	CG33301	0.000387092	0.535729
Ripalpha	0.0178407	0.891645	Cpr31A	0.00054197	0.584968
RpL7	10.0904	1.11891	Pen	0.972603	0.805534
CG34159	0.135973	0.976026	Spn31A	0.00101992	1.06242
Snx17	0.0490919	0.989132	CG4839	0.00319177	1.15465
CG5731	0.0877287	0.991271	Sur	0.000664726	0.235885
lncRNA:CR44845	0.00738694	1.02854	Ripalpha	0.0277423	0.955472
CG5727	0.0488111	1.15937	RpL7	2.48764	1.22509
CG4901	0.00774847	0.806955	CG34159	0.156067	1.03416
Npc1a	0.0436425	1.00315	Snx17	0.0509825	0.982879
Prosalpha6	0.317511	1.01001	CG5731	0.0199564	1.00854
CG4908	0.0214542	1.03255	lncRNA:CR44845	0.0238845	1.14773
CG5708	0.185054	0.95771	CG5727	0.0606972	1.13379
ova	0.114266	1.01302	CG4901	0.0225575	0.962836
eEF1delta	0.485191	1.03082	Npc1a	0.105611	1.07295
mthl15	0.00210423	0.975672	Prosalpha6	0.215089	1.01935
me31B	0.274424	1.00358	CG4908	0.0261989	0.914992
chico	0.0226131	0.911379	CG5708	0.127831	1.01961
bsk	0.184027	1.03531	ova	0.306481	1.09388
CG31717	0.091089	1.13763	eEF1delta	0.545615	0.938526
Ror	0.0205544	1.18293	mthl15	0.0050894	1.40028
CG5676	0.325127	1.00517	me31B	0.303634	0.872865
Pten	0.0590842	0.911085	chico	0.110266	1.16153
Rsf1	0.46741	1.16053	bsk	0.102477	0.992236
REPTOR-BP	0.174243	1.05502	CG31717	0.0267762	1.00462
Mob3	0.0537584	0.967182	Ror	0.0184441	0.982041
CG4953	0.0117713	1.0055	CG5676	0.274878	0.946464
CG4957	0.0106915	1.0164	Pten	0.0913177	1.1
Mulk	0.00980662	1.05984	Rsf1	0.425731	0.952184
Utx	0.0688573	0.890432	REPTOR-BP	0.139496	1.15594
CG34043	0.000689708	1.11158	Mob3	0.0449935	1.06979
Ufd4	0.0294437	0.879724	CG4953	0.038861	1.02464
Hand	0.00179589	2.34793	CG4957	0.0185943	0.97732
CYLD	0.0247949	0.96958	Mulk	0.0172088	1.05742
CG13138	0.00147109	0.797695	Utx	0.0957944	1.08453
nmd	0.0522781	0.983896	Ufd4	0.12791	0.955118
CG5390	0.264047	1.00587	Hand	0.000677887	1.49008
CG4968	0.109015	0.987066	CYLD	0.0721441	1.06772
Cdk5alpha	0.0278906	1.3927	nmd	0.0659428	1.00905
l(2)SH0834	0.0648666	1.07715	CG5390	0.287632	0.918053
Usp14	0.0858399	0.880364	CG4968	0.11308	1.11488
CG4972	0.0509818	0.980347	Cdk5alpha	0.00502483	0.855449
CG5381	0.00028732	0.521933	l(2)SH0834	0.0857701	1.15731
RnrL	0.0567979	1.15149	Usp14	0.0758303	0.980995
Schip1	0.0430278	1.9342	CG4972	0.0570737	1.0202
CG5037	0.0167059	0.867591	CG5381	0.00178186	1.17464
GATAd	0.0557459	1.00019	RnrL	0.101611	1.03228
SamDC	0.0537528	1.01709	Schip1	0.0100883	1.17705
CG31715	0.202233	1.00925	CG5037	0.0286642	0.832566
Sps2	0.016911	0.902651	GATAd	0.0783016	1.0556
CG5022	0.00582973	1.07294	SamDC	0.0300322	1.0855
CG5367	0.000435895	0.442074	CG31715	0.170127	1.01134
ClpP	0.115164	0.818506	Sps2	0.0265167	0.967912
Cand1	0.0278323	0.865706	CG5022	0.00339252	0.925667
pim	0.0574734	1.049	CG5367	0.00054197	0.853189
lft	0.324062	1.05094	ClpP	0.0450317	1.00105
CG5056	0.0569389	1.02764	Cand1	0.0552199	0.997302
rho-5	0.00661512	1.07965	pim	0.125936	1.03364
CG33303	0.334932	0.948725	lft	0.232569	0.994817
dpr19	0.0137597	1.14119	CG5056	0.0361715	1.02674
gny	0.0134784	0.904388	rho-5	0.00151709	1.68701
CG5096	0.00479003	0.822971	CG33303	0.13354	0.940978
Cdk1	0.147421	0.985812	dpr19	0.00365194	1.10553
mRpS7	0.0504019	1.03308	gny	0.022913	0.959921
da	0.159948	0.918842	CG5096	0.00820612	0.931307
asRNA:CR45789	0.000459752	0.611276	Cdk1	0.130384	0.96112
Mdh1	0.17488	0.968304	mRpS7	0.0602789	1.09147
Cnot4	0.0497403	0.934474	da	0.28814	0.932813
RpS27A	11.8388	1.54054	asRNA:CR45789	0.000929272	0.885965
Ip259	0.62342	0.923217	Mdh1	0.131062	1.19623
CG5355	0.0945716	0.880812	Cnot4	0.131332	1.00561
Klp31E	0.0174072	0.971694	RpS27A	2.01332	1.07638
RfC3	0.0187382	1.03783	Ip259	0.425717	0.91064
pie	0.0090231	0.969714	CG5355	0.100846	0.904272
Wdfy2	0.137639	0.886988	Klp31E	0.0167083	1.05646
SmB	0.34806	1.01049	RfC3	0.0482676	0.861477
KdelR	0.395173	0.979181	pie	0.0205613	1.00275
CG5188	0.0119512	0.954596	Wdfy2	0.107233	1.03497
Bug22	0.065373	0.993569	SmB	0.279714	0.952551
TfIIB	0.0853336	0.937095	KdelR	0.200069	0.957638
TBC1D16	0.00285301	1.12468	CG5188	0.0104984	1.07242
holn1	0.026869	1.11936	Bug22	0.0565843	1.0481
STUB1	0.0396552	1.04624	TfIIB	0.053526	0.996718
Nse4	0.0101647	0.960951	TBC1D16	0.00178186	1.02264
loh	0.00170127	0.847331	holn1	0.0560197	1.00594
LManI	0.00101087	0.981256	STUB1	0.102856	1.00125
LManII	0.0138276	1.08063	Nse4	0.0219051	0.913823
RluA-1	0.000862209	0.873192	lncRNA:CR45375	0.0008518	0.80632
RluA-2	0.00797575	0.879752	loh	0.00497932	1.12033
Grip75	0.0182645	1.02536	ppk10	0.00054197	0.738815
Cog4	0.0278179	0.98818	LManI	0.00256493	1.77757
CG6144	0.0142015	0.995466	LManII	0.0103683	2.08121
Myo31DF	0.0914616	1.01662	RluA-1	0.000464528	0.393386
asRNA:CR44224	0.000344794	0.374006	RluA-2	0.0542291	1.06552
CG6094	0.0187825	1.09739	Grip75	0.0303256	0.932383
CG7384	0.00175883	0.797959	Cog4	0.026947	0.949422
Fatp1	0.0301728	1.00982	CG6144	0.019718	0.840806
Lrr47	0.0119457	0.900627	Myo31DF	0.131853	1.08687
Lip4	0.0040237	1.6112	asRNA:CR44224	0.000619419	1.02204
Trim9	0.0224619	1.18261	CG6094	0.043182	1.02181
lncRNA:CR45351	0.000459752	0.626229	Fatp1	0.0476219	0.984668
CG31871	0.00101087	0.705794	Lrr47	0.0124749	0.853572
CG17104	0.0110313	1.00811	Lip4	0.00176286	1.18151
CG17105	0.000378416	0.395865	Trim9	0.0439551	2.85637
CG17107	0.0012746	1.25706	w-cup	0.000929272	1.25334
CG7296	0.00142332	1.5137	CG34160	0.000464528	0.859873
CG7294	0.00367424	1.25746	CG31871	0.0014074	0.762128
CG6443	0.0371325	0.965169	CG17104	0.0145235	1.15271
CG17118	0.00185006	1.02988	CG7299	0.00516263	7.67676
EMC3	0.0510387	1.04994	CG7296	0.0126547	6.42058
Dpy-30L1	0.04452	1.13027	CG7294	0.0232502	2.60136
Nup107	0.0378807	1.00363	CG17108	0.00881693	6.19256
CG12299	0.0191679	0.853893	CG7300	0.000994779	2.35847
CG6729	0.0111123	0.830818	CG6415	0.00190477	0.73469
CG17124	0.0442978	1.57293	CG6443	0.0305845	0.92441
CG6495	0.0224981	1.51501	EMC3	0.0741804	1.07202
Ubc2	0.195569	0.999938	Dpy-30L1	0.129597	1.09323
CG6724	0.0217045	0.93145	Nup107	0.0581889	0.919968
CG31869	0.0336983	1.03151	CG12299	0.0405116	0.948788
lncRNA:CR44582	0.000747205	0.869785	CG6729	0.0136852	1.03875
lncRNA:CR44581	0.000574723	0.427526	CG17124	0.0149521	1.28877
Nos	0.00254104	1.08	CG6495	0.00503805	1.21726
CG6700	0.0904487	1.01493	Ubc2	0.177647	1.03891
Porin2	0.00748303	0.847885	CG6724	0.0279284	0.947852
porin	0.544396	0.952676	CG31869	0.059657	1.1956
SmydA-3	0.000608353	0.687602	lncRNA:CR44582	0.00139423	0.820989
Dnz1	0.0404309	1.00822	Nos	0.00762763	0.949603
aurB	0.0657044	1.09566	CG6700	0.713322	0.86165
Stam	0.0392396	0.978624	porin	0.377009	0.92099
CG33129	0.658373	0.992289	Dnz1	0.0439074	0.998367
YL-1	0.0435249	0.98781	aurB	0.198019	0.983602
abo	0.00681265	0.834515	Stam	0.0317214	0.875726
ATPsynG	0.519147	0.996386	CG33129	0.358584	0.978885
SCAR	0.0929641	0.913806	YL-1	0.0646874	1.0301
piwi	0.000574723	0.737878	CG16743	0.0026808	1.87959
CG12253	0.0182656	0.965154	abo	0.00931253	0.964787
TTLL4A	0.0141092	0.818394	ATPsynG	0.341951	1.14107
aub	0.00453518	0.902704	SCAR	0.0684055	1.04129
RpL9	8.43861	1.00529	piwi	0.00306871	1.1914
Nup154	0.0186984	0.888135	CG12253	0.0222544	0.899521
Art8	0.0197626	0.96146	TTLL4A	0.0580698	1.04497
asRNA:CR45778	0.00189784	0.783163	lectin-33A	0.000387092	0.94059
dUTPase	0.565905	1.21469	RpL9	1.61352	0.871647
Samuel	0.078923	1.04453	Nup154	0.0750765	1.02705
CG14915	0.000402272	0.519484	Art8	0.0239174	0.893478
Wdr59	0.00423684	1.00202	asRNA:CR45778	0.00143957	1.0752
Ge-1	0.0551897	0.886094	dUTPase	0.7195	0.900278
Reps	0.0293701	0.931882	Samuel	0.450819	1.30583
l(2)gd1	0.0230888	0.938726	CG14913	0.00661422	1.19927
CG6201	0.00103474	0.755591	Wdr59	0.00566644	0.729665
Gr32a	0.000689708	0.572498	Ge-1	0.0770659	1.02922
CG6230	0.0112581	0.771784	Reps	0.050792	1.02489
CG14921	0.00253125	0.857876	l(2)gd1	0.0276567	0.956908
Csl4	0.0295956	1.03318	CG6230	0.0314895	0.985516
Nup160	0.0141916	0.831164	CG14921	0.00170432	1.10185
RfC38	0.0447849	1.13568	Csl4	0.0438722	0.890293
CG4751	0.014857	0.808647	Nup160	0.0422713	0.930507
Gyc32E	0.00769417	3.30328	RfC38	0.074458	1.06094
CG6287	0.390159	1.0074	CG4751	0.0257478	0.869594
Ca-beta	0.0113789	1.22099	Gyc32E	0.00100092	2.03878
CG4788	0.0154359	1.03024	CG6287	0.168759	1.12474
lncRNA:CR43859	0.000517236	0.531422	Ca-beta	0.00908571	1.63158
ab	0.373743	1.72491	CG4788	0.025676	0.918187
cmet	0.01811	0.932246	lncRNA:CR43859	0.000387092	0.495756
cana	0.0214686	1.03998	ab	1.54031	2.76768
CG33695	0.0557162	0.988394	cmet	0.0892239	1.0392
Ppt2	0.0119556	0.803817	cana	0.0584858	1.04932
mre11	0.0226331	0.907622	CG33695	0.0605638	0.959285
Osi21	0.00028732	0.681333	Ppt2	0.0205941	0.974161
salr	0.0503841	1.98285	mre11	0.0375222	0.8953
lncRNA:CR43681	0.000459752	0.905603	salr	0.102982	3.08844
salm	0.0636577	2.22734	salm	0.22089	6.92896
lncRNA:CR46454	0.00028732	0.508957	Cog8	0.0186197	0.938472
Cog8	0.0105754	0.833022	spz4	0.00519365	0.833384
spz4	0.00597478	1.31163	Dlg5	0.0874118	0.979586
Dlg5	0.0376408	0.980898	CG31705	0.0165139	0.865995
CG31705	0.0179402	1.30764	kek2	0.00142057	1.50319
kek2	0.0208801	1.8951	CG14937	0.00195014	1.07067
Tsp33B	0.000344794	0.425642	crol	1.80372	0.799724
CG14937	0.0105173	0.90653	CycY	0.0736251	1.04153
crol	0.452872	0.984504	Pde1c	0.00988273	4.91585
CycY	0.115577	0.864691	esc	0.0349344	0.936327
Pde1c	0.00615802	1.47581	Mal-B2	0.00116172	1.06658
esc	0.0126053	0.967254	lncRNA:CR43314	1.06461	3.00341
Mal-B2	0.000550864	0.895669	CG6686	0.077225	0.953456
lncRNA:CR43314	0.13152	3.14363	CG34163	0.0598548	1.17548
CG6686	0.0512256	0.979196	zuc	0.00870099	0.881546
CG34163	0.0657149	1.05306	dgt2	0.159411	1.1226
zuc	0.00640346	1.08605	escl	0.0218126	0.9987
dgt2	0.075461	1.10603	Ada1-2	0.0063805	0.974251
escl	0.00770477	0.782917	CG18789	0.0118289	1.09167
Ada1-2	0.00207055	1.06495	Qtzl	0.022683	0.947584
CG18789	0.00300196	0.89401	Ada1-1	0.00972238	0.784648
Qtzl	0.0154062	0.843618	CG18787	0.0376752	0.918773
Ada1-1	0.00221939	0.703381	Nfs1	0.0413507	0.916451
CG18787	0.0125712	0.897015	Hacd1	0.0687555	1.0067
Nfs1	0.0373024	0.999742	Rh5	0.000387092	0.445389
Hacd1	0.0584264	0.979259	Wdr81	0.010922	0.907039
Rh5	0.000517236	0.628656	dmGlut	0.0203279	1.81063
Wdr81	0.00450142	1.16967	Tom70	0.0469947	0.944589
dmGlut	0.00847709	1.59899	CG6766	0.0377889	0.958069
Tom70	0.0162002	0.946384	CG6785	0.00403309	1.09882
CG6766	0.0188067	1.00777	CG6770	0.799476	1.22677
CG6785	0.0330392	1.32	lncRNA:CR44589	0.00472692	0.934068
CG6770	4.54603	1.15612	Plzf	0.00474599	0.743313
lncRNA:CR44589	0.00114978	0.770298	PLCXD	0.00373547	1.03144
Plzf	0.00244975	0.872685	JhI-21	0.0407443	0.983238
PLCXD	0.00106838	0.833869	Rab3-GAP	0.0105117	1.11806
JhI-21	0.106201	0.879505	firl	0.0263053	1.12375
Rab3-GAP	0.00517026	0.751071	Pex19	0.0689329	0.975353
firl	0.0101066	0.928435	CG6712	0.0881482	1.08377
Pex19	0.0714894	0.968653	Mt2	0.00792053	0.917433
CG6712	0.0289953	1.00501	Ced-12	0.0157273	1.03335
Mt2	0.00507873	0.741385	Patsas	0.000742184	0.985084
Ced-12	0.0058777	0.846167	ThrRS	0.106016	0.900381
Patsas	0.000344794	0.657174	Rab6	0.118957	0.955925
ThrRS	0.119257	0.862563	CG17211	0.325828	1.67163
Rab6	0.138438	0.902875	CG31760	0.000587274	1.32944
CG17211	0.0224614	0.92412	CG6583	0.0970568	0.974839
CG31760	0.000665845	0.774058	crok	0.101187	1.1184
CG6583	0.0992744	1.01725	bru1	0.0106339	1.70698
crok	0.156886	1.05899	atilla	0.014835	1.04087
lncRNA:CR43356	0.000402272	0.414861	CG31759	0.0105308	0.988866
bru1	0.00468005	1.5309	bru2	0.00719365	1.15079
atilla	0.0185272	1.30847	vir-1	0.0765238	2.09859
CG31759	0.00896077	1.11197	Fam92	0.00108423	0.999318
bru2	0.00918634	0.897402	CG5446	0.180617	1.08197
vir-1	0.102723	2.586	CG6388	0.0306914	0.955952
Fam92	0.00157207	0.89518	SC35	0.422681	0.922434
CG5446	0.161429	1.07207	eRF3	0.107093	1.01903
CG6388	0.0274202	0.976365	CR17024	0.000464528	0.856564
CG5435	0.00028732	0.677724	bun	2.56421	1.50835
SC35	0.438948	0.983938	t-cup	0.000774333	0.768034
eRF3	0.118658	0.852684	CG43051	0.210484	1.20364
Oatp33Ea	0.00114978	0.573409	lncRNA:CR42746	0.00779688	1.02937
CG5418	0.00028732	0.370517	nub	0.0135264	1.89277
bun	1.72048	1.94829	Ref2	0.00105207	1.16484
CG43051	0.227586	1.34052	pdm2	0.00586768	0.893913
lncRNA:CR42746	0.000459752	0.780136	Nepl7	0.00063258	0.767341
nub	0.0108442	1.12658	CCT4	0.209204	0.905618
CCT4	0.470567	0.89272	CG6153	0.0207268	1.10392
CG6153	0.0204581	0.942161	IFT43	0.0122472	0.89704
IFT43	0.0172661	1.05614	PICK1	0.00610128	0.970236
PICK1	0.00385696	1.03156	CG17036	0.00263518	1.00771
CG17036	0.00403981	1.23924	CG5776	0.0117181	0.914967
CG5776	0.00369374	1.09663	spict	0.0457065	1.07028
spict	0.0446679	1.10874	CG15484	0.00108423	1.10122
CG15484	0.00158617	1.10564	CG6180	0.11728	0.978903
CG6180	0.164576	1.01972	CG5787	0.0727457	0.962672
CG5787	0.0514135	1.01408	Pih1D1	0.196557	0.963755
Pih1D1	0.0529807	1.01872	MRP	0.144995	1.14059
MRP	0.0360303	0.935939	lncRNA:CR43818	0.00295885	0.916622
lncRNA:CR46206	0.000689708	1.01702	kek1	1.37532	4.58313
lncRNA:TS9	0.000459752	0.407142	Vha68-2	0.157912	0.965027
lncRNA:CR43818	0.00552666	1.26406	Vha68-3	0.000387092	0.624871
kek1	0.495432	2.4319	Yip1d1	0.06655	0.978084
lncRNA:CR44970	0.0016535	1.74597	Vha68-1	0.00216964	0.645955
Vha68-2	0.101084	0.857366	Tor	0.0457599	1.00648
Vha68-3	0.00184028	0.896956	Ube4B	0.0564194	1.00802
Yip1d1	0.0661942	0.995273	CG9933	0.0833368	1.02789
Vha68-1	0.00753222	1.16546	CG9932	0.829621	3.77587
Tor	0.0103092	0.909342	lncRNA:CR44197	0.00240239	1.28998
Ube4B	0.0233584	0.962737	Ttc30	0.000387092	0.513374
CG9933	0.0494286	0.997463	DnaJ-H	0.0334934	0.986538
CG9932	0.0905671	1.20075	Sirt1	0.181926	0.918564
DnaJ-H	0.0347147	0.970109	Sfmbt	0.116056	1.07136
Sirt1	0.29024	0.980596	asRNA:CR46256	0.000464528	0.459399
Sfmbt	0.0144105	0.879548	CG5439	0.0214903	0.997131
CG5439	0.0447191	0.923547	Alg7	0.00709506	0.879087
Alg7	0.00784025	0.7792	Mgat3	0.00317858	0.875037
Mgat3	0.00240194	1.03643	Rsph1	0.00761437	1.11862
Rsph1	0.00375141	0.88665	CG16974	0.137924	0.980786
CG16974	0.0321782	0.937474	Edem2	0.0718862	1.08343
Edem2	0.0169583	0.871631	CG16972	0.0255892	0.941184
CG16972	0.0118734	0.778927	Pect	0.0848997	1.11481
Pect	0.0938217	0.985691	snRNA:U2:34ABa	0.000387092	0.734352
snRNA:U2:34ABa	0.000344794	0.731189	CG9426	0.0282331	0.912447
kek4	0.000550864	0.519139	mRF1	0.00884389	0.915535
CG9426	0.0346431	1.02649	Ski6	0.035698	1.01665
mRF1	0.00589734	1.01788	CG16812	0.0770532	1.07697
Ski6	0.0258877	1.02155	CG5867	0.000489458	0.949525
CG16812	0.0477212	1.02602	CG16820	0.00306461	1.5943
asRNA:CR46479	0.00115955	1.23953	l(2)k05911	0.00120706	0.683724
CG16820	0.00118343	0.709814	CG44085	0.00537572	1.61302
l(2)k05911	0.00215748	0.850005	Drep4	0.034114	1.00306
CG44085	0.00205644	0.968403	asRNA:CR44083	0.000464528	0.730857
Drep4	0.0171293	0.912813	Uvrag	0.0233822	0.997951
Uvrag	0.0183717	0.940965	CG31729	0.113791	1.03758
CG31729	0.0300208	0.946948	CG16824	0.00237018	0.905509
CG16824	0.000344794	0.234174	CG43778	0.0582006	3.34764
CG43778	0.0123781	1.17017	CG43779	0.000464528	0.445314
CG9395	0.00344896	1.17203	CG9395	0.000387092	0.49477
Nnp-1	0.0579996	1.03059	Nnp-1	0.0930744	0.946952
CG6523	0.270898	0.896859	CG6523	0.15129	0.949586
Tap42	0.0490499	0.94311	Tap42	0.0531411	0.922798
CG31855	0.0890465	0.96366	CG31855	0.0692692	1.10906
ND-B22	0.17158	1.10494	ND-B22	0.141344	1.19473
Bdp1	0.0223051	0.892601	Bdp1	0.026821	1.01944
CG6565	0.0165738	0.880628	CG6565	0.0212919	0.899997
CG9302	0.12163	0.865672	CG9302	0.0937391	1.00952
beta'COP	0.12138	0.87042	beta'COP	0.0944147	0.928404
loqs	0.0461678	1.09332	loqs	0.0442383	1.02761
Ing5	0.0556736	1.08767	Ing5	0.115921	1.11998
CG7099	0.00496324	0.804309	CG7099	0.0159958	0.893952
RpL24	8.52375	0.994066	RpL24	1.41845	0.7825
CG16957	0.00244006	2.09147	CG7110	0.0572991	0.964134
CG7110	0.0249328	0.873113	Hacd2	0.0127633	0.933571
CG42784	0.000344794	0.771997	B4	0.424957	1.07241
CG43850	0.000344794	0.446555	CG33641	0.000464528	0.41913
Tehao	0.00149497	1.03019	CG33642	0.00797203	1.07763
Hacd2	0.0166674	0.989796	CG33643	0.0215888	1.22516
Hsp60D	0.00028732	0.136011	CG33644	0.00205988	0.99088
B4	0.0863657	1.04717	CG33645	0.00170432	1.26642
CG33642	0.000689708	1.14461	CG15638	0.00193696	0.909249
CG33643	0.000977226	1.29316	CG9263	0.0041108	1.03726
CG15638	0.00210423	0.947708	kuz	2.20161	1.22856
CG9263	0.00276169	1.01188	lncRNA:CR44973	0.00159462	1.07062
kuz	0.553824	1.30991	CG9254	0.00879821	1.2725
lncRNA:CR44973	0.00028732	0.449331	lncRNA:CR43410	0.0008518	0.94041
CG9254	0.0012073	1.30861	ics	0.217262	1.01411
ics	0.124754	0.968423	CG18507	0.11311	1.05038
CG18507	0.076159	0.921388	DIP-kappa	0.00396858	1.16045
DIP-kappa	0.00126483	1.14905	TM9SF4	0.0346942	0.864294
TM9SF4	0.0495344	0.871386	CG9008	0.0309702	1.20263
CG9008	0.0739699	1.02947	p38b	0.0470711	0.940197
p38b	0.0479043	0.961038	CG16890	0.0115615	0.866858
CG16890	0.00589734	1.00072	Eato	0.0799439	1.06837
Eato	0.0142598	0.860448	asRNA:CR44847	0.000696873	1.38244
CG16863	0.00216181	0.788323	CG16863	0.00486926	1.02743
Sec71	0.00496324	0.903542	Sec71	0.0152749	1.0333
CAH1	0.0298785	2.30658	CAH1	0.00693331	0.796615
Adat1	0.00431849	0.749882	Adat1	0.0153861	1.05442
CG16865	0.0185869	0.997058	CG16865	0.0107596	1.1151
CG16888	0.000378416	0.17828	Sos	0.0309036	0.924282
Sos	0.0188055	1.02616	b	0.000387092	0.265219
b	0.00249625	2.09593	PolG1	0.0074849	0.845787
PolG1	0.003338	0.842664	Arpc1	0.0818968	0.96198
Arpc1	0.0282648	0.967565	Orc5	0.0158252	0.815282
Orc5	0.00746449	1.04408	Rpb3	0.0796619	1.10016
Rpb3	0.0599846	1.02753	mRpS23	0.0818255	1.17015
mRpS23	0.0287655	1.05627	CenG1A	0.175018	1.34474
CenG1A	0.0739978	1.30003	CG33307	0.00908418	1.09825
CG33307	0.00148961	1.31221	CG8997	0.00185941	1.16149
CG7953	0.00028732	0.558447	lncRNA:CR44848	0.00105207	1.64499
Smg5	0.0942828	0.860818	Smg5	0.076462	1.06118
Ance	0.577727	8.90007	Ance	0.38816	11.8734
Ance-2	0.0173889	1.28204	Ance-2	0.0165853	0.972468
CG42711	0.00159464	2.424	Ance-3	0.00317505	2.64894
Vajk2	0.00401716	1.55983	CG42711	0.003003	2.15105
NimA	0.00228676	1.43603	Vajk2	0.00862053	8.03429
NimB1	0.00111077	0.975246	Vajk3	0.00585203	6.88586
NimB2	0.000851131	1.92733	NimA	0.000649805	1.50361
NimB4	0.00440349	3.03771	NimB1	0.00492671	1.42653
NimB5	0.000654769	0.937297	NimB2	0.00750583	1.40653
He	0.00811971	3.24451	NimB3	0.00136206	1.68893
NimC1	0.00397613	2.32714	NimB4	0.0118963	3.08893
rk	0.00404961	1.19045	NimB5	0.00112956	1.06493
bgm	0.000402272	0.528846	He	0.00832624	2.92333
NimC3	0.00198475	1.31046	NimC1	0.00928918	2.80364
hll	0.00032094	0.351402	Cyp28a5	0.00287223	1.12991
CG46301	0.0443912	2.04111	rk	0.0146122	1.65682
CG15293	0.00028732	0.356045	bgm	0.00120706	0.73727
CG31769	0.000608353	0.829185	NimC3	0.000619419	0.431113
CG43332	0.000953357	0.814626	CG46301	0.100745	1.38109
CG43333	0.0174162	0.995645	CG15293	0.00159462	0.705236
Dyrk2	0.124042	0.971291	CG31769	0.00120706	1.22834
lncRNA:CR44727	0.000402272	0.40508	CG43333	0.0686182	1.54211
lncRNA:CR44728	0.000412039	0.416944	Dyrk2	0.276425	1.6169
wb	0.0993997	1.59984	lncRNA:CR44727	0.00054197	0.621212
CG32971	0.00032094	0.529255	lncRNA:CR44728	0.000387092	0.568465
ms(2)34Fe	0.00028732	0.308366	wb	0.684346	3.25982
CG33090	0.00882514	0.869318	lncRNA:CR43640	0.00291344	1.32161
Send2	0.00152863	0.931126	ms(2)34Fe	0.00132989	1.39111
mTTF	0.0122464	0.883613	CG33090	0.0272111	1.10057
l(2)34Fc	0.0215347	2.00973	Send2	0.000464528	0.735505
l(2)34Fd	0.0124351	0.927551	mTTF	0.0134557	0.913378
Rab14	0.167736	1.0518	l(2)34Fc	0.00850201	3.16949
Pgant35A	0.0141675	0.943499	l(2)34Fd	0.0312364	0.952527
spel1	0.0125515	0.870298	Rab14	0.0905282	1.10842
elB	0.12492	1.12585	lncRNA:CR44851	0.00890284	1.27533
Cpr35B	0.000344794	0.700348	Pgant35A	0.0124882	0.896422
noc	0.260297	1.24864	spel1	0.0343345	0.928525
lncRNA:CR45693	0.000574723	0.633461	ppk	0.000742184	1.93851
lncRNA:CR44855	0.00101087	0.942162	elB	0.613346	1.26165
osp	0.0393701	0.949022	lncRNA:CR44733	0.000696873	1.05379
CG15282	0.105803	4.26263	Cpr35B	0.000387092	0.609277
CG34165	0.012468	2.49419	noc	0.305357	1.03012
CR45458	0.00195541	0.794023	lncRNA:CR45693	0.00131672	1.26548
side-II	0.0223645	7.11722	osp	0.151192	1.10384
mol	0.0859224	1.24684	lncRNA:CR43411	0.000464528	0.587526
DCTN5-p25	0.0454522	1.1274	CG15282	0.0539138	1.89838
Ankrd49	0.0289518	1.1381	CG34165	0.00211844	0.905883
NC2beta	0.0550033	1.14903	CG34166	0.101731	17.8162
THG	0.00794187	0.923685	CG42587	0.00114273	1.08921
Rnmt	0.0224524	0.961162	CG15279	0.00143957	0.907442
GABA-B-R1	0.0116442	1.64983	side-II	0.00273612	4.66177
yellow-c	0.0225921	1.07773	mol	0.0527875	1.41723
CIAPIN1	0.0621197	1.00797	DCTN5-p25	0.0312425	1.14001
Su(H)	0.0494637	1.1015	Ankrd49	0.0918238	1.15542
ck	0.02053	0.900329	NC2beta	0.106235	1.22116
TfIIS	0.141745	0.909271	THG	0.0211144	1.02646
vas	0.000632214	0.850606	Rnmt	0.017393	0.984809
vig	0.20329	1.08606	GABA-B-R1	0.021163	1.59832
CG15270	0.00329015	1.19836	yellow-c	0.0444397	1.00297
CG15269	0.000459752	0.526502	CIAPIN1	0.104603	1.03035
stc	0.0381427	0.990731	Su(H)	0.0935488	1.09009
CG4168	0.00561285	1.45187	ck	0.125527	1.07648
dao	0.00399193	1.22371	TfIIS	0.119905	0.979445
PolD3	0.0102271	0.899971	vas	0.000464528	0.535807
Uxt	0.0173984	1.09823	vig	0.261182	0.900257
yuri	0.0531524	0.985739	CG15270	0.000464528	0.537979
Cul3	0.0431007	0.934319	stc	0.048286	0.933953
UK114	0.00106838	1.06321	CG4168	0.00259714	1.91624
esg	0.0897227	1.56388	dao	0.0017175	1.34941
wor	0.00133213	1.08107	PolD3	0.0170186	0.989884
sna	0.00271932	1.45325	Uxt	0.0552091	1.07712
lace	0.0376218	1.08587	yuri	0.0124364	1.07239
kek3	0.00385262	1.24523	Cul3	0.130009	0.983272
stol	0.0203898	1.80512	UK114	0.00470786	1.00526
CycE	0.125679	1.50716	esg	0.0324543	0.984571
lncRNA:CR44974	0.00221939	0.948239	lace	0.0501814	0.981724
ND-B17	0.146487	0.939361	stol	0.00157561	1.31323
Mtr4	0.019201	0.775557	CycE	0.157549	1.3255
Gli	0.37965	1.26051	lncRNA:CR44974	0.00295885	1.04653
CG3793	0.0612977	1.00581	ND-B17	0.104614	1.11903
wek	0.0110499	0.811989	Mtr4	0.0309698	0.893258
Ku80	0.00602276	0.991187	Gli	0.273183	1.30081
Tep1	0.00096313	1.07773	CG3793	0.0451872	0.913398
CG4793	0.000593231	0.776434	wek	0.0182656	0.944798
beat-Ia	0.00101087	2.05124	Ku80	0.0205807	0.925763
Ca-alpha1D	0.000608353	0.973211	CG18109	0.000774333	1.06874
Ca-Ma2d	0.00308351	1.02439	Tep1	0.00254909	2.50302
PRL-1	0.0469741	1.1223	CG4793	0.000710035	0.948555
EndoGI	0.071389	0.987572	Ca-alpha1D	0.00205988	0.991356
twe	0.00424664	1.16211	Ca-Ma2d	0.000464528	1.07151
CG4935	0.00980662	0.970341	CG42818	0.000464528	0.77657
crp	0.556546	1.11761	PRL-1	0.219364	0.948456
pkaap	0.00519423	0.82473	EndoGI	0.0547928	0.909016
CG17329	0.000517236	0.464777	twe	0.00762763	0.889786
CG13258	0.00368941	0.799121	CG4935	0.0203109	1.01709
heix	0.0192244	0.984393	crp	0.475621	0.956226
CG17328	0.0105754	0.905323	pkaap	0.0124231	1.04433
GMF	0.0743247	1.08824	CG17329	0.00100675	1.3865
c(2)M	0.00028732	0.222392	CG13258	0.00100675	0.636935
CG5861	0.122316	0.915467	Cyp303a1	0.000929272	1.05169
Syx5	0.0371223	0.822841	heix	0.0391296	1.06164
cni	0.20685	1.00349	CG17328	0.0109161	1.05872
fzy	0.0413194	1.05964	GMF	0.0655399	1.11779
cact	0.125704	0.865967	c(2)M	0.000464528	0.477642
CG4278	0.0508096	0.970108	CG5861	0.0891735	1.04751
mRpL4	0.041669	1.07925	Syx5	0.0467591	0.972115
CG4440	0.000344794	0.740919	cni	0.120153	1.06378
CG31817	0.0132708	1.13301	fzy	0.0831915	1.00376
CG42266	0.00032094	1.02246	cact	0.184405	1.05148
CG44405	0.00103474	0.824345	CG4278	0.0437122	0.913169
chif	0.0677015	0.960006	mRpL4	0.0738414	1.04033
Hyls1	0.00519423	0.958227	CG31817	0.00916369	1.03027
CG4455	0.290071	0.95003	CG42266	0.000819647	1.47867
CaBP1	0.326745	0.998954	CG44405	0.000696873	1.02935
CG5888	0.00822608	0.867978	chif	0.0867514	1.04307
Idgf1	0.00306939	1.23083	Hyls1	0.010159	0.884874
Idgf2	0.00209887	1.10367	CG4455	0.117935	1.03608
Idgf3	0.00286149	1.28436	CaBP1	0.305845	0.916164
dac	0.0809359	1.29672	CG5888	0.058803	2.00693
Tpr2	0.185453	0.862338	Idgf1	0.00733634	1.45618
CG5953	0.21375	1.36069	Idgf2	0.00699215	0.860553
lncRNA:CR45355	0.000574723	0.800062	Idgf3	0.0135305	2.16951
CG31816	0.000608353	0.797766	dac	1.06735	2.84457
mtgo	0.367803	1.24535	lncRNA:CR44994	0.000897117	1.0548
CG5968	0.0085988	1.52951	Tpr2	0.581953	0.90365
CG31815	0.0150321	1.21473	CG5953	0.0145101	1.19944
CG4631	0.00678864	1.1468	mtgo	1.12109	1.48778
Trpgamma	0.000344794	0.539246	CG5968	0.00315955	1.28177
her	0.0206429	1.01664	CG31815	0.0384851	1.1584
grp	0.216329	0.928418	CG4631	0.0153476	1.09848
squ	0.0144589	0.932552	lncRNA:CR44151	0.00182722	1.62518
CR43670	0.00592133	0.923069	her	0.0490395	1.02223
CG31808	0.0141501	0.958321	grp	0.927731	0.903129
Cyt-c-p	0.300891	1.12099	squ	0.0668992	1.01271
VhaSFD	0.101689	0.883833	CG31807	0.00299107	1.2285
CR43671	0.00366001	0.873985	CG33552	0.00247998	0.8829
Tsen2	0.0128764	0.883807	asRNA:CR44975	0.00167215	0.986449
CG17996	0.00581556	1.02839	CR43670	0.014928	0.967101
Prosbeta4	0.433481	1.02312	CG31808	0.00319177	1.12446
CG17904	0.0459713	0.94483	Cyt-c-p	0.231683	1.03639
glu	0.0414816	1.18724	VhaSFD	0.0622118	1.00359
ChLD3	0.00260843	1.25668	CR43671	0.00100675	1.08096
LSm7	0.136368	0.99386	Tsen2	0.0126124	0.8565
BuGZ	0.160078	1.0426	CG17996	0.0138229	1.22912
yellow-b	0.0189215	1.12331	Prosbeta4	0.256966	1.06225
Mhc	0.000977226	1.17548	CG17904	0.0645488	0.983686
CG17928	0.00185006	1.07541	glu	0.112878	1.01774
CG13272	0.0204878	1.07797	ChLD3	0.000464528	0.67207
mdy	0.0480985	1.01239	LSm7	0.0869583	1.0603
Cse1	0.0961463	0.941615	BuGZ	0.42084	0.948456
AspRS-m	0.0294236	0.904541	yellow-b	0.0272789	1.50037
CG13284	0.0103093	0.965779	Mhc	0.0123238	11.0484
CG31810	0.00103474	1.04709	Cyt-b5-r	0.00174968	0.926067
CG31809	0.00172516	0.603174	CG17928	0.00195014	0.744795
lncRNA:CR31781	0.000402272	0.538852	Ugt37D1	0.00054197	0.708986
CG6115	0.281899	1.00086	CG13280	0.00279041	1.00345
tweek	0.0284443	1.11485	CG13272	0.00558873	1.14908
lncRNA:CR44392	0.00118343	0.68107	mdy	0.0978979	1.20503
CG42556	0.00118343	1.14592	Cse1	0.12428	0.946518
CG12288	0.0147217	1.04254	AspRS-m	0.0565303	1.02045
ApepP	0.0491387	0.923639	CG13284	0.00494704	0.965277
beat-IIIb	0.0167017	1.56103	CG31810	0.000464528	0.765845
beat-IIIc	0.160273	4.53294	CG31809	0.00131672	1.05218
lncRNA:CR44396	0.00115955	1.13847	CG6115	0.163328	1.04482
Lrch	0.0789176	1.09451	tweek	0.0794169	1.02327
CLIP-190	0.21096	1.31548	lncRNA:CR44392	0.00185941	1.19122
Rpb11	0.153304	1.03353	CG42556	0.000929272	1.49383
CG15141	0.0377939	0.97588	CG31805	0.000696873	0.812342
Dif	0.0393907	1.16674	CG12288	0.0717094	1.15905
CG33928	0.000517236	0.386936	ApepP	0.0554107	0.890905
dl	0.117812	1.16852	beat-IIIb	0.0096076	1.52895
lncRNA:CR46204	0.00511251	0.994697	CR44394	0.00100675	1.12997
CG5050	0.000862209	0.727697	Gr36a	0.000619419	1.73167
SPH93	0.000435895	0.647287	CG31750	0.000696873	1.10115
CG18563	0.00258886	0.783179	beat-IIIc	0.516821	8.80131
BicD	0.134219	0.973524	lncRNA:CR44396	0.0154722	1.22047
Sgt	0.171778	1.02037	lncRNA:CR44395	0.000929272	1.1297
cass	0.20404	1.05304	Lrch	0.0861887	1.12981
fws	0.0128281	0.779712	CLIP-190	0.984565	0.95485
CG5110	0.0214388	1.03083	Rpb11	0.191804	1.17545
GCS2beta	0.128025	0.947255	CG15141	0.0642519	0.998031
CG5131	0.0125372	0.955746	Dif	0.028645	1.27585
qua	0.0205055	1.46353	CG33928	0.0008518	0.996712
mEFTs	0.0567476	0.997128	dl	0.290003	1.23314
Dhc36C	0.00175883	1.13418	lncRNA:CR46204	0.00302329	0.997829
lncRNA:CR45919	0.000977226	1.09471	CG5050	0.00432494	0.86866
Oli	0.00144721	1.42166	SPH93	0.00054197	0.452525
lncRNA:CR44412	0.00028732	0.534172	CG18563	0.00116172	1.48546
CadN	0.120093	2.60857	BicD	0.340592	0.942171
lncRNA:CR43419	0.000535743	0.749541	Sgt	0.159782	1.01008
CG5674	0.0276262	0.883377	cass	0.423921	0.944784
CG5681	0.00028732	0.269681	fws	0.0262184	0.848739
lncRNA:CR44605	0.000632214	0.996861	CG5110	0.0344674	0.955194
rdo	0.0241975	1.49432	GCS2beta	0.139148	0.985471
ninaD	0.000632214	0.67883	CG5131	0.023303	0.9472
CG15152	0.000574723	0.792402	qua	0.0669879	3.23009
CG5758	0.0300603	1.32588	mEFTs	0.0568854	1.0296
kel	0.022438	0.929444	Dhc36C	0.00233798	1.19865
Socs36E	0.201561	1.22166	CG15143	0.000464528	0.574552
CG17681	0.000402272	0.603127	CG15144	0.000387092	0.477553
JMJD4	0.00833749	1.00819	CG15145	0.00055513	0.973657
Ptp36E	0.00028732	0.527471	lncRNA:CR45919	0.00176286	1.05046
lncRNA:CR44695	0.000402272	0.492693	CadN	0.255288	7.21322
lncRNA:CR45721	0.000344794	0.34499	CG43231	0.00185941	0.880282
lncRNA:CR44489	0.00675925	0.951654	btv	0.00131672	1.22594
Fas3	1.16349	1.1829	CG5674	0.0938442	1.11586
Acp36DE	0.000402272	0.830584	CG5681	0.000387092	0.579458
CG34171	0.000574723	0.798381	rdo	0.165195	6.9615
RpS26	12.9356	1.60613	ninaD	0.000897117	1.18431
ncm	0.185351	0.981756	CG5758	0.009383	1.10563
bsf	0.0142356	0.816399	kel	0.049139	1.04653
Ntf-2r	0.00158617	0.928423	Socs36E	0.57321	1.16183
lncRNA:let7C	0.00684214	1.04113	CG5783	0.000387092	0.286785
CG10283	0.076464	1.11906	JMJD4	0.0230265	0.973693
grnd	0.152302	1.02013	CG42750	0.00149809	4.18911
kon	0.0102424	1.08529	lncRNA:CR45721	0.00136206	1.04071
Ugt301D1	0.00204666	1.01459	lncRNA:CR44489	0.0040727	1.16865
CG10211	0.0342058	1.16243	Fas3	6.62212	1.24618
lncRNA:CR44903	0.000459752	0.52743	Acp36DE	0.0115024	0.945995
Pde11	0.0708805	1.0159	CG34171	0.0128668	0.989299
CG15160	0.021473	0.949639	RpS26	1.84346	0.982209
amos	0.000977226	0.965688	ncm	0.393815	0.933613
CG10413	0.0377331	0.951763	bsf	0.0384273	0.873631
CG10333	0.0443907	1.11834	lncRNA:let7C	0.0450534	1.97383
Atac2	0.0130752	0.826934	CG10283	0.086355	1.60311
MESR3	0.0298288	1.17677	grnd	0.111255	0.970105
Cyp310a1	0.0105463	1.25454	kon	0.0102124	1.78263
CR42490	0.000689708	0.607709	Ugt301D1	0.00054197	0.449286
CG43338	0.00228676	0.94167	CG10211	0.0850381	1.41487
Mst36Fb	0.000747205	0.909589	lncRNA:CR44903	0.00054197	0.576688
Mst36Fa	0.00259865	1.17249	Pde11	0.176049	1.12314
CG31751	0.0114226	1.00679	CG15160	0.0539105	1.05876
tos	0.00334779	0.896345	CG10413	0.0478178	1.07185
msl-1	0.0232208	0.966349	CG10333	0.061599	1.03289
CG10336	0.0384659	1.18489	Atac2	0.0181674	0.911434
CG10383	0.0295716	1.17062	MESR3	0.0904252	1.67088
CG10338	0.00889295	0.970045	Cyp310a1	0.0179639	0.963173
CG10341	0.0118624	0.880413	CG43338	0.000987759	2.34398
CG10376	0.0212126	0.938698	Mst36Fb	0.000619419	0.663834
CG10343	0.0494639	1.05669	Mst36Fa	0.00123922	1.00103
Jwa	0.238841	0.917808	CG31751	0.0293601	1.00975
Faf2	0.093747	0.9111	tos	0.0142271	0.846343
Grip71	0.0181917	0.929296	msl-1	0.0859604	1.01956
Irk3	0.00028732	0.624444	CG10336	0.0405192	1.01113
ham	0.00239658	2.44296	CG10383	0.00953365	0.889311
Ugt36D1	0.0191436	0.850449	CG10338	0.0097681	1.01947
Ugt36E1	0.00149497	0.850598	CG10341	0.0298126	0.882811
CG17597	0.00528577	0.978799	CG10376	0.0245247	0.95189
ScpX	0.0331913	1.0166	CG10343	0.0655647	1.04068
CG10600	0.0631631	0.999952	Jwa	0.0922216	0.971422
CG17321	0.0125427	1.2533	Faf2	0.0557915	0.969879
CG10602	0.0795971	0.90509	Grip71	0.0524139	1.00596
mRpL13	0.0642255	1.11796	Irk3	0.00100675	0.818239
tup	0.0085035	1.33963	CG10348	0.00120706	2.13243
ssp3	0.026465	1.02972	ham	0.00209208	0.913956
CG46304	0.00282909	0.858358	Ugt36D1	0.00792053	0.974427
CG10428	0.0221288	0.944054	Ugt36E1	0.00054197	0.267898
Nedd8	0.191844	1.09901	CG17597	0.0246699	0.938397
CG10621	0.00028732	0.267654	ScpX	0.033566	0.935035
CG10623	0.0067308	0.914856	CG10600	0.122991	1.04375
Nak	0.0252917	0.984719	CG33120	0.00054197	0.499157
Tango6	0.009429	0.849008	CG17321	0.000489458	0.730055
L2HGDH	0.00912484	0.934271	CG10602	0.0770971	0.952933
CG10431	0.0028193	1.00709	mRpL13	0.0580392	1.17947
Swip-1	0.0735368	1.17645	tup	0.0324306	3.60673
EMC5	0.0282325	1.13246	ssp3	0.158774	1.02171
CG46465	0.00028732	0.447637	CG46304	0.00185941	1.40759
CG10650	0.00340544	1.01702	CG10428	0.0429503	1.08024
CG31793	0.00217159	1.04	Nedd8	0.288066	1.07832
RpL30	3.55347	0.645149	CG10621	0.00416505	3.08149
lncRNA:CR43700	0.000689708	1.29174	CG10623	0.0040595	1.26303
Sidpn	0.0128665	1.48213	Nak	0.0725359	1.04435
hook	0.0357482	1.01737	Tango6	0.0179637	1.05281
CG31800	0.0339353	1.05693	L2HGDH	0.0108246	0.970279
mib2	0.0362885	0.880646	CG10431	0.00294566	1.05779
Catsup	0.18996	0.953953	Swip-1	0.0685114	1.06311
Ttc19	0.00435224	0.94282	EMC5	0.0684305	1.23164
Acn	0.163785	0.889142	CG10650	0.0032372	0.831303
CG10470	0.0541816	1.11342	CG31793	0.013848	0.922837
l(2)37Bb	0.00493928	0.776925	RpL30	0.345574	1.0496
Rpn3	0.133534	0.965297	Sidpn	0.000929272	0.509431
CG10492	0.0122848	0.805395	hook	0.0415196	0.926066
Phlpp	0.00185006	1.31681	CG31800	0.0530889	1.10535
CG10495	0.00440995	0.985515	mib2	0.0469747	0.980486
CG10702	0.00481946	1.24175	Catsup	0.0567464	0.886177
CG17343	0.0433068	1.21725	Ttc19	0.0138274	0.98011
CG10700	0.000344794	0.600992	Acn	0.288774	0.951453
Lim3	0.0336425	3.06668	CG10470	0.0906527	1.13337
amd	0.0111927	1.2111	l(2)37Bb	0.0119989	1.00994
CG10561	0.00456894	0.854314	Rpn3	0.118524	0.981535
Ddc	0.120169	1.94354	CG10492	0.0371071	0.949504
l(2)37Cc	0.122462	0.919378	Phlpp	0.000464528	0.824273
l(2)37Cb	0.0170951	0.962498	CG10495	0.0170246	0.929846
l(2)37Cd	0.0114708	0.902416	CG10702	0.00227358	1.12358
AsnRS	0.0684739	0.960418	CG17343	0.108992	1.19681
DCTN6-p27	0.09097	0.969086	CG17572	0.000696873	0.930635
l(2)37Cg	0.0154601	1.00396	Lim3	0.0136444	2.45736
brat	0.733326	2.11273	amd	0.0022282	0.899452
CG17568	0.00568035	1.0351	CG10561	0.0114374	1.01598
pigeon	0.0116112	0.897219	Ddc	0.00170432	1.01942
drl	0.158566	1.36325	l(2)37Cc	0.0822065	1.01628
lncRNA:CR45700	0.000665845	0.923088	l(2)37Cb	0.0257883	0.902606
dnt	0.0359268	0.94417	l(2)37Cd	0.0116531	0.996292
fon	0.000977226	0.788633	AsnRS	0.0667199	1.02922
CG17549	0.170102	1.38156	DCTN6-p27	0.078993	1.02181
CG17544	0.0730653	0.904084	l(2)37Cg	0.0747137	1.15231
Pax	0.0431309	0.919603	brat	1.27386	0.808012
Alp12	0.00479003	0.786807	lncRNA:CR44977	0.0143115	0.930008
CG13085	0.000838342	0.633819	CG17568	0.023158	0.958071
RtcB	0.0430398	0.946406	pigeon	0.0234675	1.03874
Rab9	0.00325643	0.962448	drl	0.467866	1.55132
CG10237	0.0158246	0.919445	dnt	0.0953387	1.09732
RanGAP	0.0513012	1.03926	CG17350	0.000955602	0.583832
Hs2st	0.0166872	1.02814	fon	0.016206	3.91051
Top2	0.0910141	0.928952	CG17549	0.1111	1.45479
CG10026	0.000919716	1.04204	CG17544	0.0701402	1.09296
CG10195	0.0181188	0.997111	CG31798	0.000387092	0.761877
CG10194	0.019558	0.880965	Pax	0.105916	1.11124
CG18094	0.00149497	0.910411	Lectin-galC1	0.000432388	1.20802
CG10189	0.00835718	1.22844	Alp12	0.00139423	0.949665
swm	0.0568621	0.980896	CG13085	0.000774333	0.910533
Top3alpha	0.0112099	0.916199	RtcB	0.0690127	0.936404
cyst	0.0136772	0.830561	Rab9	0.00345699	0.935125
Hasp	0.000747205	1.01791	CG10237	0.0150317	0.872508
CG10132	0.00149497	1.31596	RanGAP	0.104639	0.959119
Dpm1	0.0484384	1.13438	Hs2st	0.0230729	1.06523
CG10137	0.00541112	1.05865	Top2	0.314356	0.967866
CG10165	0.00779654	0.826862	CG10026	0.00106524	0.551863
CG33116	0.0246772	0.89035	CG10195	0.0576943	1.0879
CG13082	0.0191705	1.05367	CG10194	0.0324797	0.952698
CG13081	0.00078084	1.20923	CG18094	0.00514813	1.07048
ref(2)P	0.0830927	1.04722	CG10189	0.0159958	1.02738
CG10337	0.0175923	0.972958	swm	0.358641	0.943796
Tep4	0.070991	1.01496	Top3alpha	0.0277963	0.915512
Tep5Psi	0.00028732	0.37588	cyst	0.031848	0.900969
CG13078	0.000459752	0.556013	CG10132	0.00147175	0.820809
CG13077	0.00129848	1.18395	Dpm1	0.0593813	1.03354
spi	0.185167	1.16747	CG10137	0.00147175	0.672854
msb1l	0.0291582	1.11867	CG10165	0.0100557	0.899147
Pmvk	0.0151982	0.98085	CG33116	0.0722115	1.09647
Hakai	0.0241174	0.955169	CG13082	0.00260297	0.726252
PCNA2	0.00644163	1.07556	CG13081	0.000432388	1.38682
CG10366	0.0195536	0.958421	ref(2)P	0.0346412	0.866458
Lar	0.0799808	1.22653	CG10337	0.0103744	0.800973
lncRNA:CR44978	0.00178714	1.18776	Tep4	0.0786986	0.970255
CG10462	0.0376332	1.19396	CG13078	0.000710035	1.58672
Nf-YB	0.0456063	1.05099	CG13077	0.000432388	0.478497
CR44906	0.000344794	0.665498	spi	0.285718	0.952784
CG10631	0.0161946	0.913601	msb1l	0.0539305	0.974439
CG10628	0.0132839	0.877083	Pmvk	0.0167231	0.941563
CG10463	0.0145512	0.917272	Hakai	0.0541306	1.02203
fbp	0.0844041	0.963338	PCNA2	0.00704947	1.03478
bsh	0.000814476	1.48709	CG10366	0.0199355	0.922865
CdGAPr	0.0430397	0.96911	Lar	0.413665	0.906201
CG10466	0.0213524	1.03081	lncRNA:CR44978	0.00578982	0.990792
fs(2)ltoPP43	0.0517852	0.930429	lncRNA:CR44979	0.00108423	1.03836
sick	0.0427987	1.03437	CG10462	0.0562989	1.23426
COX4	0.414456	1.04413	Nf-YB	0.0528214	1.14658
CG16772	0.00487173	0.895923	CR44906	0.00054197	0.488611
CG43861	0.0456238	1.14148	CG10631	0.0412824	0.999482
sNPF	0.00378958	2.20897	CG10628	0.0263907	0.87645
barr	0.0339083	0.915029	CG10463	0.0494931	0.974538
lok	0.0380223	1.03595	fbp	0.0401684	0.924961
vls	0.0474215	0.981624	CdGAPr	0.0859492	1.03046
bwa	0.00588752	0.951855	CG10466	0.0397825	1.08992
CG10730	0.000517236	0.484339	fs(2)ltoPP43	0.0684289	1.04594
pr	0.0441054	1.03524	sick	0.174057	1.48105
neb	0.0109337	0.833091	CG13962	0.00594187	2.15849
fok	0.140186	1.11474	COX4	0.347949	1.07628
CG10747	0.00859331	0.890164	CG34051	0.000774333	0.856044
Pyroxd1	0.00948264	1.0345	OS9	0.000387092	0.852463
Taf13	0.0478993	0.999331	Hf	0.00409175	1.64808
nesd	0.0246319	1.04507	CG43861	0.233372	3.1162
mRpS18B	0.0256564	1.06079	lncRNA:CR43620	0.000696873	1.2734
Kua	0.000574723	0.83737	lncRNA:CR44908	0.000387092	0.438304
CG13970	0.000814476	1.6218	sNPF	0.00242699	3.021
CG17570	0.000363298	0.456532	barr	0.0819406	1.05688
spir	0.014351	1.00813	lok	0.0859427	0.969999
La	0.149908	0.966448	vls	0.0449447	0.970158
RtGEF	0.0203298	0.81173	bwa	0.0108969	0.996201
CG16798	0.00325209	0.951631	CG10730	0.00154927	0.90404
CG10947	0.000378416	0.619455	pr	0.083913	1.103
CG10949	0.0151839	1.03654	neb	0.0388338	0.964607
Arpc2	0.113495	0.880655	fok	0.0414467	2.26009
snoRNA:Psi18S-525a	0.000435895	0.375097	CG10747	0.0124749	0.887811
snoRNA:Psi18S-525g	0.000402272	0.384248	Pyroxd1	0.0105899	0.967242
CG31688	0.0160339	1.41533	Taf13	0.0797013	1.11657
CG31687	0.00384282	0.889996	nesd	0.0778576	0.917764
Cdc23	0.0205001	0.850955	mRpS18B	0.0328266	0.853779
CG2493	0.221563	0.922677	spir	0.0442938	1.52822
lncRNA:CR45361	0.000478258	1.60035	lncRNA:CR43606	0.00116172	1.21821
CG34007	0.00433141	1.78193	La	0.190049	0.970759
CG17470	0.00285301	0.818246	RtGEF	0.0433857	1.0285
phr6-4	0.00262255	1.022	CG16798	0.000387092	0.355165
CG2608	0.00866111	0.952769	CG10949	0.0278353	0.922135
Uhg3	0.0870608	1.18982	Arpc2	0.105341	1.02106
CG18810	0.000689708	0.524797	snoRNA:Psi18S-525g	0.000929272	1.11428
CG2611	0.00623982	1.08259	snoRNA:Psi18S-525j	0.00054197	0.785578
brun	0.0132839	0.714918	CG31688	0.0327181	1.00231
CG2614	0.0175186	0.925436	CG31687	0.0139916	0.915498
CG31678	0.010261	0.897076	CG18858	0.00139423	0.9821
IKKepsilon	0.0292351	0.945954	Cdc23	0.0246384	0.977718
Cen	0.0144204	0.963606	CG2493	0.105078	0.985952
CG2617	0.0282815	1.03793	CG34007	0.00108423	0.957135
Hr38	0.0110653	1.49508	CG17470	0.00591322	0.858256
CarT	0.0117341	1.30972	phr6-4	0.0113591	0.934851
TM9SF2	0.12051	0.823671	CG2608	0.0205017	1.03232
Fs(2)Ket	0.0997614	1.03807	Uhg3	0.224474	1.10225
Amacr	0.012838	0.933499	CG18810	0.00100675	0.998667
Ns4	0.0164723	0.866503	CG2611	0.00621886	0.893824
Rhau	0.00623435	0.85362	brun	0.0188636	1.00994
dia	0.0259744	0.974166	CG2614	0.0297269	0.927043
Pomp	0.312934	1.08774	CG31678	0.0365786	0.97269
vari	0.364688	1.04199	lncRNA:CR45004	0.00054197	0.529467
lncRNA:CR44146	0.000344794	0.535776	IKKepsilon	0.033747	0.916601
CG9328	0.183489	1.07446	Cen	0.0146197	0.910038
CheB38c	0.000838342	0.823228	CG2617	0.0271467	0.934326
CG9331	0.149243	1.07338	Hr38	0.00353479	2.01958
CG31673	0.0215029	0.947248	CarT	0.0022604	0.881024
CG31674	0.000344794	0.414413	TM9SF2	0.133762	1.04074
CG31676	0.144639	13.1991	Fs(2)Ket	0.515333	0.885088
twit	0.0971288	4.32245	Amacr	0.0152423	0.98376
CG9336	0.114116	5.66686	Ns4	0.0169265	0.91536
CG9338	0.0222857	2.09549	Rhau	0.0152289	0.971827
CG14401	0.000459752	0.889021	dia	0.178122	0.972057
sky	0.0418385	1.29148	Pomp	0.197165	1.01353
asRNA:CR44981	0.000747205	1.37233	vari	0.26866	0.985898
Mtp	0.0174601	0.919417	lncRNA:CR44146	0.000619419	0.8331
RPA2	0.0947277	1.17578	CG9328	0.170732	1.18637
CG9272	0.0201439	0.879586	CG33322	0.000619419	0.56331
CG9270	0.000344794	0.356583	CheB38c	0.000696873	0.521806
lncRNA:CR44606	0.000378416	0.804335	CG9331	0.108278	0.985477
CG42238	0.107847	1.48642	CG31673	0.0225905	0.941791
CG9265	0.035406	1.17349	CG31674	0.0008518	0.632402
tadr	0.0046976	1.37408	CG31676	0.0514517	9.23655
CG33509	0.00314115	0.991421	twit	0.152111	1.84248
ppk13	0.00363174	0.776549	CG14400	0.00054197	0.686834
l(2)05287	0.0130115	0.883514	CG9336	0.0809075	2.6691
CG34136	0.00844362	1.43191	CG9338	0.0424941	2.69389
CG9257	0.0211453	0.95457	CG31675	0.000509828	0.540178
Nhe2	0.00690879	0.961354	CG14401	0.00165314	0.805332
Dap160	0.0235778	0.970051	sky	0.119307	1.26023
CG9253	0.0720763	0.918362	asRNA:CR44981	0.0310632	1.2166
del	0.00354468	0.949418	Mtp	0.0247372	0.967724
E2f2	0.052481	0.992548	RPA2	0.115112	1.07868
Mpp6	0.0151894	1.10383	CG9272	0.0293811	0.917248
Coq3	0.0123868	0.871558	CR33319	0.00128456	1.14796
Pld3	0.0383049	0.860842	CG9270	0.000387092	0.346965
Nbr	0.0235747	0.992675	lncRNA:CR44606	0.00128456	1.20052
CG9246	0.0260678	1.05799	CG42238	2.61029	1.90441
mAcon1	0.0988377	0.831536	Itgbn	0.00100675	0.737019
CG31627	0.00028732	0.442832	CG9265	0.0835831	1.36186
bur	0.0674885	0.913553	tadr	0.000955602	0.95748
asRNA:CR44911	0.00103474	1.05524	CG33511	0.00136206	1.71113
Mcm10	0.00927919	1.10967	CG33510	0.00054197	0.622336
Ret	0.00156229	1.13669	CG33509	0.1003	1.14055
Atg18b	0.0195624	1.01748	ppk13	0.0765297	1.12878
snRNA:U4:39B	0.00028732	0.46848	CG14397	0.000387092	0.48288
CG8679	0.00675481	0.89241	l(2)05287	0.0410086	0.985155
CG8677	0.117704	1.07597	CG34136	0.0028036	1.18456
asRNA:CR45713	0.00109226	0.845839	asRNA:CR43809	0.000464528	0.77329
Hr39	0.0781546	0.969466	CG9257	0.0282797	0.874659
l(2)k14505	0.0342067	1.05819	Nhe2	0.0222022	0.971422
CG8671	0.0932183	0.975727	Dap160	0.0759732	1.02803
Cyp6t2Psi	0.000550864	0.803065	CG9253	0.150663	0.930168
Mondo	0.047047	0.989724	del	0.0110593	1.09552
Gr39a	0.000402272	0.488567	E2f2	0.0684693	1.01982
crc	0.0910113	0.965018	Mpp6	0.0289377	0.985471
Tsp39D	0.141869	1.01105	Coq3	0.0149532	0.849208
dtr	0.000862209	0.695574	Pld3	0.0586728	1.1234
CG8665	0.000459752	0.717486	Nbr	0.030896	0.921314
nrv3	0.0773157	3.16771	CG9246	0.0733538	0.9661
His2B:CG17949	0.000459752	0.672569	mAcon1	0.102674	0.968301
His-Psi:CR33805	0.000689708	0.693733	CG31627	0.00100675	1.09856
His2B:CG33868	0.0252733	1.59755	bur	0.0697199	1.01295
His-Psi:CR31614	0.000344794	0.732265	asRNA:CR44911	0.0076865	1.14561
Lamp1	0.429503	0.939294	Mcm10	0.0265377	0.97076
nompB	0.00028732	0.346175	Ret	0.012867	1.1563
CG2201	0.0156693	1.15461	Atg18b	0.0353698	1.10485
lncRNA:CR43148	0.00703972	1.43772	CG8679	0.0134616	0.975381
Df31	9.02011	1.57464	CG8677	0.298621	0.976446
Ac3	0.00421289	1.11095	CG31626	0.00174968	1.43994
lncRNA:CR43144	0.00533919	1.07407	asRNA:CR45713	0.000774333	0.937728
Cul2	0.0503277	0.930531	Hr39	0.258772	1.08734
CG2225	0.0243051	1.15537	l(2)k14505	0.0743525	1.08585
eEF2	1.43938	0.851127	CG8671	0.554766	0.86654
nolo	0.0277763	3.0384	Cyp6t2Psi	0.000696873	0.811534
CG17163	0.00668714	0.966375	Mondo	0.0887081	1.04671
step	0.0819487	0.952266	Gr39a	0.00481054	1.08137
CG1416	0.289522	0.965628	crc	0.224479	1.01901
CG31612	0.00319879	1.09813	Tsp39D	0.161213	1.0404
tsh	0.170558	1.20574	dtr	0.0108836	1.11329
lncRNA:CR44917	0.00028732	0.395149	CG8665	0.00633918	3.09895
lncRNA:CR44918	0.000689708	0.82807	nrv3	0.0277522	3.32722
tio	0.0151883	0.915388	His2B:CG33868	0.0023248	1.03702
lncRNA:CR33987	0.00190762	0.627955	His-Psi:CR33867	0.00348922	0.843686
lncRNA:CR46480	0.000895848	0.874478	Lamp1	0.283486	0.945615
CG3651	0.0427852	0.968629	nompB	0.000696873	1.16633
CycK	0.0860413	0.950696	CG2201	0.0161517	0.949239
CG42748	0.208345	0.945755	lncRNA:CR43148	0.0177675	1.24171
lncRNA:CR43241	0.0790455	1.00958	Df31	2.73213	1.04302
Clamp	0.181303	0.930144	lncRNA:CR44993	0.0331719	1.06422
lncRNA:CR44809	0.00250735	1.10088	Ac3	0.0249363	1.10399
CG3635	0.00032094	0.45191	lncRNA:CR43144	0.0221305	1.18532
Ir40a	0.000493378	0.616898	Cul2	0.0970006	1.10246
CR12628	0.000402272	0.192238	CG2225	0.186086	1.03419
CG3262	0.117962	0.967209	asRNA:CR46066	0.00147175	1.32981
RpL21	8.42433	0.96445	eEF2	1.25476	0.839663
Tif-IA	0.0822861	0.98029	nolo	0.0530968	1.656
Marf1	0.000919716	1.09635	CG17163	0.0296261	0.904557
RpL5	3.71467	0.625227	step	0.312134	0.992432
lncRNA:CR46268	0.0229956	0.954716	CG1416	0.292275	0.964448
CG17493	0.223085	0.99712	CG31612	0.0427084	1.18599
Slmap	0.0508837	1.07498	tsh	0.243528	1.38726
CG40006	0.00325643	0.840784	CR46424	0.003224	1.27436
lncRNA:CR43927	0.0012746	0.797055	lncRNA:CR44917	0.00216964	0.714307
CG40439	0.267901	1.06633	CG2528	0.00170432	1.43804
lncRNA:CR43266	0.057182	0.981284	tio	0.0499194	1.09136
CG17715	0.0577117	1.00208	lncRNA:CR33987	0.00571198	1.04805
lt	0.0288122	0.998501	lncRNA:CR46480	0.0384984	1.00079
CG40191	0.0201529	0.93968	CG3651	0.0895011	1.07021
cta	0.0518126	1.07188	CycK	0.146563	1.00418
Cht10	0.150818	1.1343	CG42748	0.858482	0.839695
Spf45	0.0796774	0.944703	lncRNA:CR43241	0.119387	1.07668
lncRNA:CR43242	0.0182988	0.99756	dunk	0.00105207	0.835415
CG17683	0.0984529	0.961886	Clamp	0.194703	0.97148
RNASEK	0.435008	1.05943	lncRNA:CR44809	0.0133639	1.12133
IntS3	0.0806576	1.01906	CG3635	0.0476921	1.17901
Gprk1	0.289859	1.09081	Ir40a	0.00910882	0.966301
RpL38	4.67968	0.699485	lncRNA:CR43765	0.000619419	0.917717
Stlk	0.100586	1.03934	CG3262	0.106597	0.996506
p120ctn	0.323257	0.995889	RpL21	2.09234	0.895373
CG17486	0.0712292	0.932767	Tif-IA	0.138296	0.988287
lncRNA:dntRL	0.00470834	0.823361	Marf1	0.0385302	0.94003
CG17883	0.110151	0.93215	RpL5	1.11058	0.783437
Nipped-B	0.685341	1.11615	snoRNA:Psi28S-2996	0.000387092	0.259364
CR41440	0.000402272	0.67898	CG17490	0.000696873	1.09192
conu	0.0721968	0.980177	lncRNA:CR46268	0.0375949	1.00323
CR43281	0.00235847	0.886234	CG17493	0.160787	0.919153
lncRNA:CR46064	0.0342023	1.0209	Slmap	0.103452	1.03627
CG12547	0.0401705	1.00959	CG40006	0.0392113	1.76399
lncRNA:CR46478	0.000862209	0.938112	CG40439	0.113074	1.17221
lncRNA:CR46477	0.000632214	0.876084	lncRNA:CR43266	0.134603	1.12132
CG17528	0.0793016	0.921707	CG17715	0.249008	1.01338
CG14464	0.209263	1.13125	lt	0.148715	0.993667
lncRNA:CR46450	0.00218571	1.04077	CG40191	0.0534241	1.10493
TpnC41C	0.00028732	0.573036	cta	0.544736	0.93636
CG3107	0.0442491	1.04028	Cht10	0.337909	1.46999
CR42653	0.00426078	0.842835	Spf45	0.170953	0.981604
gus	0.257436	0.958171	lncRNA:CR43242	0.100798	1.17083
lncRNA:CR43256	0.013552	1.03763	CG17683	0.241235	0.942476
Atf6	0.0884507	1.0104	RNASEK	0.209512	1.13769
Nipped-A	0.134809	0.930026	IntS3	0.277104	0.999836
d4	0.142174	1.01681	Gprk1	2.26987	0.971278
sxc	0.135164	0.914007	RpL38	0.589531	1.16728
CG10465	0.133692	0.963645	Stlk	0.442926	0.945284
CG10395	0.0501568	1.13231	p120ctn	0.449563	0.879654
IFT20	0.000402272	0.710228	CG17486	0.0697231	0.947775
CG10417	0.244819	0.939223	lncRNA:dntRL	0.0022926	0.930409
lncRNA:CR42646	0.000344794	0.657148	CG17883	0.328467	1.03971
stw	0.0303675	1.07272	Nipped-B	1.80496	0.734392
CG30440	0.042262	0.985405	lncRNA:CR45471	0.00054197	1.18536
Ugt50B3	0.00277148	0.907882	CR41440	0.0008518	1.04888
Fis1	0.301426	1.04778	conu	0.820777	0.8408
CG17508	0.0562909	1.02354	CR43281	0.00697152	1.13263
hrm	0.0709747	0.92287	lncRNA:CR46064	0.0763756	1.11171
CG1344	0.0434796	0.998013	CG12547	0.111111	0.988102
Not3	0.123161	0.914551	lncRNA:CR46478	0.00420174	1.21063
lncRNA:CR45472	0.00657694	0.940105	lncRNA:CR46477	0.00162679	0.778189
kune	0.315062	1.06402	CG17528	0.220693	0.967819
scaf	0.0195373	1.16614	CG14464	0.317525	0.995707
Cndp2	0.0578507	1.10387	CG44102	0.00521272	0.909027
vlc	0.0674429	0.953803	Ir41a	0.0435963	0.951063
ap	0.00290093	0.963282	lncRNA:CR46450	0.0217857	1.00477
l(2)09851	0.0369852	1.05259	lncRNA:CR44105	0.00209208	1.17521
CG34200	0.010295	0.911561	CG3107	0.129896	0.975393
CG7791	0.0222562	0.953504	CR42653	0.0168864	0.883944
Gp210	0.0534308	0.890192	gus	0.552971	0.851169
ZnT41F	0.00576212	0.870312	lncRNA:CR43256	0.0349011	1.12405
dpr12	0.0225792	1.77637	Atf6	0.443611	1.02636
CG43366	0.027778	0.983952	Nipped-A	0.899715	0.779026
lncRNA:CR44126	0.000632214	0.626318	d4	0.327133	0.975791
lncRNA:CR44127	0.000689708	0.90526	sxc	0.798459	0.809599
BubR1	0.0165649	0.886931	CG10465	0.129707	1.02135
mle	0.041432	0.951241	CG10395	0.154684	1.04366
Src42A	0.161461	0.910079	IFT20	0.00054197	0.486858
Act42A	1.08186	0.978989	CG10417	0.221732	0.9319
Pngl	0.0315506	1.03892	lncRNA:CR42646	0.0035669	1.14359
Strica	0.00474211	0.914955	stw	0.144476	1.22283
SCAP	0.0516701	0.975956	CG30440	0.237594	1.06309
CG14591	0.00470834	1.21364	Ugt50B3	0.141151	1.03736
Tbce	0.0298377	0.975059	Fis1	0.584509	0.92292
CCHa2-R	0.000517236	0.712593	CG17508	0.107572	1.02257
l(2)k09848	0.0455915	1.02378	hrm	0.394791	1.0022
CG7849	0.0108318	0.910598	CG1344	0.0613989	1.07268
SmydA-5	0.00126483	0.964521	Not3	0.376264	0.919245
Ars2	0.245558	0.985792	lncRNA:CR45472	0.0159706	1.30758
EcR	0.203495	1.03409	kune	0.261036	1.02795
Ptr	0.00543509	1.02313	scaf	0.0125527	1.73717
CG17994	0.00133213	1.22692	Cndp2	0.105096	1.02736
Ttc7	0.0195436	1.04566	vlc	0.0965007	1.02383
bin3	0.0992763	0.912949	ap	0.00867818	2.79078
tomboy40	0.00103474	0.868826	l(2)09851	0.0555464	0.864381
Pld	0.0235736	0.907066	CG34200	0.0944372	1.09744
lncRNA:CR46489	0.00636528	1.22778	CG7791	0.02172	0.888284
lncRNA:CR46123	0.000402272	0.617792	Gp210	0.191752	0.956878
lncRNA:CR46075	0.000517236	0.895375	ZnT41F	0.0638479	1.15039
jing	0.0877742	0.96463	dpr12	0.00624942	1.35705
CG33919	0.000344794	0.523779	CG43366	0.0294352	1.1615
Vha16-1	1.07459	0.966239	CG7881	0.000387092	0.395992
Trap1	0.0324983	0.942537	lncRNA:CR44127	0.00136206	1.45251
Bap170	0.0161748	0.824083	BubR1	0.0626649	1.05336
Fmo-2	0.000689708	0.703963	mle	0.11814	0.975748
Debcl	0.0160338	0.823342	Src42A	0.442094	0.919016
Opbp	0.0142015	0.837978	Act42A	0.685581	0.926826
geminin	0.0898039	1.027	Pngl	0.0396715	0.992211
sced	0.0113546	0.863788	Strica	0.00272598	1.14634
Dpit47	0.095037	0.954114	SCAP	0.245198	1.01909
Adf1	0.0789075	0.90622	Tbce	0.037883	0.968782
CG15908	0.0113897	1.01266	CCHa2-R	0.000464528	0.352718
CG9410	0.0119754	0.922209	l(2)k09848	0.0896601	1.01764
Hsepi	0.0147261	0.945906	CG7849	0.0218648	0.982679
PGAP3	0.011529	1.00251	SmydA-5	0.00193696	0.900237
CG17266	0.0349346	1.09112	Ars2	0.43531	0.89097
Rpp25	0.0323013	0.994566	EcR	2.19346	1.03338
Tdc1	0.00228676	1.40906	CG14589	0.00656864	0.911597
CG15909	0.000344794	0.295767	tRNA:Lys-CTT-1-4	0.000696873	0.55686
CG3270	0.00172516	0.840129	tRNA:Ile-AAT-1-1	0.000387092	0.439218
Mob4	0.154371	0.927271	Cyp6w1	0.00063258	0.685825
Rab2	0.212084	1.3474	Ptr	0.000464528	0.338221
l(2)01289	0.000871981	0.972558	CG17994	0.000619419	0.938485
phtf	0.0186697	0.903944	Ttc7	0.0245052	1.0045
Mccc2	0.00732906	1.06096	bin3	0.341618	0.972036
Eb1	0.648889	0.898793	lncRNA:CR44161	0.00505712	1.40849
CG3420	0.0380516	1.03061	tomboy40	0.00392312	1.04641
CG9436	0.0308251	1.08322	Pld	0.140976	1.01881
Epac	0.00156229	1.28067	lncRNA:CR46489	0.00978138	1.15514
SdhB	0.103093	0.921806	lncRNA:CR46123	0.00162679	0.983763
CG15237	0.0492649	1.12552	lncRNA:CR46075	0.00054197	0.868878
ubl	0.044854	0.970808	jing	0.801673	1.34432
koi	0.083002	0.909964	lncRNA:CR45127	0.0023248	1.11376
CG15236	0.000804705	1.27456	lncRNA:CR43905	0.00201451	0.841843
coro	0.163692	0.909857	CG33919	0.00116172	0.910713
CG9447	0.000493378	0.330906	Vha16-1	0.912556	0.757819
Spn42Da	0.0797964	0.920521	Trap1	0.0422042	0.949602
Spn42Dc	0.0012073	0.65865	Bap170	0.053792	1.00594
Spn42Dd	0.000838342	1.24763	Fmo-2	0.00209208	0.973558
Spn42De	0.024785	0.948532	Debcl	0.0911365	1.04643
CG3358	0.0500944	1.01237	Opbp	0.0151044	0.848784
mim	0.0482261	1.06126	geminin	0.218999	0.997873
CheB42c	0.00124095	1.19543	sced	0.0228607	0.930236
Cyp6u1	0.0134926	0.986458	Dpit47	0.107469	0.982686
CG30157	0.000862209	0.69561	Adf1	0.105196	0.997245
vimar	0.0397478	0.91844	lncRNA:CR45128	0.000509828	0.541111
CG30156	0.00355448	1.02201	CG15908	0.0300218	1.29488
CG17002	0.0213069	0.917958	CG9410	0.0291617	0.991149
Tsp42Ea	0.467135	1.09325	Hsepi	0.0313494	1.0168
CG30159	0.0591255	0.952951	PGAP3	0.0158252	1.01174
CR42785	0.00028732	0.257898	CG17266	0.0538136	0.972223
Tsp42Ec	0.00751254	0.823721	Rpp25	0.189315	0.995204
Tsp42Ed	0.000838342	1.23346	Tdc1	0.0037092	1.57728
Tsp42Ee	0.517419	1.00275	asRNA:CR44165	0.00252537	0.882412
CG43647	0.00143743	0.737038	CG15909	0.00108423	1.07191
lncRNA:CR44172	0.000977226	1.07099	Tdc2	0.00466822	0.896078
Tsp42Ef	0.0837528	0.997595	CG3270	0.00151709	0.99107
Tsp42Eg	0.00028732	0.388571	Mob4	0.142482	0.915194
CR12842	0.00216181	1.08727	Rab2	0.105575	1.07831
Tsp42Ej	0.019997	1.12106	lncRNA:CR43611	0.00108423	1.04462
Tsp42Ek	0.00746885	0.955292	l(2)01289	0.00159285	1.4461
Tsp42El	0.0254173	1.63271	phtf	0.0298668	0.987616
lbm	0.0441602	2.11644	Mccc2	0.0110194	0.789021
Tsp42En	0.00345876	1.10442	Eb1	0.607912	0.820587
Tsp42Ep	0.00173494	1.09688	CG3420	0.0506925	1.10656
Pgant3	0.0200997	0.952208	CG9436	0.0535952	0.963
esn	0.0613276	1.1027	Epac	0.000464528	0.500752
Spn43Aa	0.2491	2.88518	SdhB	0.0939095	1.03374
pk	0.087485	1.10118	CG15237	0.063727	1.15847
nec	0.000747205	0.61512	ubl	0.0289497	1.09188
CG11060	0.000517236	0.681196	koi	0.0918042	1.0475
CG30385	0.00241606	1.00489	CG34215	0.00128456	1.24628
CG30384	0.00028732	0.345037	coro	0.150864	0.961446
Adk3	0.0475487	1.19567	asRNA:CR44169	0.00448043	1.18404
Gadd45	0.698773	1.83356	Spn42Da	0.072323	1.0615
CG1850	0.000632214	0.949917	Spn42Dc	0.0017175	0.734856
Br140	0.0100431	0.756069	Spn42Dd	0.000819647	1.07354
Incenp	0.0884479	0.931329	Spn42De	0.010733	0.901985
pwn	0.0852265	1.10254	CG3358	0.0562634	1.07286
CG12164	0.000608353	0.751045	mim	0.0783029	1.05579
Dscam1	0.0417956	1.18081	CheB42c	0.00255758	1.06075
cos	0.00910514	0.803808	CheB42a	0.000387092	0.366265
Dhx15	0.0446964	0.87935	ppk25	0.00348922	1.09861
Gr43a	0.000838342	0.763046	Cyp6u1	0.032406	1.08948
Glo1	0.283844	1.07383	CG30157	0.0035669	0.795423
Eaf	0.0337616	0.844429	vimar	0.0494778	0.967785
so	0.103362	1.26241	lncRNA:CR44171	0.00190477	1.02238
CG11123	0.00530975	0.76409	CG30156	0.00866859	0.90394
sPLA2	0.00138967	0.882957	CG17002	0.0289031	0.99653
CG11125	0.00511251	0.841526	Tsp42Ea	0.142662	1.03703
Inos	0.0392216	1.65589	CG30159	0.0867648	0.9459
CG11141	0.0110597	0.792457	Tsp42Ec	0.000619419	0.720247
CG11127	0.0383756	0.993967	Tsp42Ee	0.270044	0.98037
p47	0.0999236	0.891969	CG43647	0.00268058	1.36806
Aldh-III	0.116809	0.923181	lncRNA:CR44172	0.0008518	0.760254
wech	0.281205	1.30511	Tsp42Ef	0.073222	0.944968
Coop	0.163363	0.993264	Tsp42Eg	0.000696873	0.496298
asRNA:CR43723	0.000574723	0.915102	CR12842	0.00584859	1.12801
CG1620	0.114955	0.91005	Tsp42Ej	0.00577074	0.988532
dpa	0.0503817	1.08355	Tsp42Ek	0.00179504	1.1209
didum	0.0210778	0.955896	Tsp42El	0.021741	0.963492
mEFTu2	0.0185085	0.847698	lbm	0.0470379	2.07117
az2	0.0191668	0.740468	Tsp42Ep	0.00867868	1.51513
CG1603	0.00574796	0.822384	Pgant3	0.0374754	1.0654
CG1602	0.00666313	0.861126	esn	0.0575882	1.3078
PIG-G	0.0110301	0.938547	Cyp9b1	0.000387092	0.432828
Orc1	0.0161933	1.00709	Cyp9b2	0.00105207	0.852896
Drat	0.209101	1.12086	Spn43Aa	0.0209431	1.18809
Cyt-b5	0.167916	0.933254	pk	0.462989	1.8041
CG1598	0.0731029	1.01661	Spn43Ab	0.0029076	1.04537
Corin	0.00219549	1.2273	nec	0.00131672	0.837309
Rpe	0.0908803	0.897437	CG11060	0.000929272	1.26754
boca	0.146584	1.01291	CG30385	0.00649073	0.94387
Vps13	0.026751	1.0586	CG30384	0.00154927	1.21229
asRNA:CR45130	0.000459752	0.283662	Adk3	0.0295195	0.971698
blow	0.0536283	1.01504	Gadd45	0.0337744	1.16364
CG1360	0.00355448	0.995617	CG1850	0.00334709	0.850792
scra	0.0444463	1.01734	Br140	0.0280005	0.999796
CG1358	0.000689708	0.599598	Incenp	0.162686	0.944727
lncRNA:CR44444	0.000517236	0.728235	pwn	0.141241	1.32787
CG43340	0.019295	1.043	CG12164	0.0044291	1.07583
asRNA:CR45131	0.000459752	0.710995	Dscam1	0.106503	1.43175
CG43341	0.0172661	1.07861	asRNA:CR45129	0.00782339	1.06839
CG17985	0.0331522	0.983236	cos	0.0295149	0.967383
Rpt1	0.251461	0.958415	Dhx15	0.0842548	0.977563
CG30491	0.00870922	0.86743	Glo1	0.234275	1.01572
CG30495	0.00212813	0.800136	Eaf	0.0632731	1.06869
CG2065	0.00185006	1.20456	CG11113	0.000464528	0.539368
CG2064	0.0472426	1.28789	so	0.30671	1.32648
DCTN4-p62	0.0133575	0.805382	CG11145	0.00178186	1.19729
CG12826	0.00195541	0.820177	lncRNA:CR44203	0.00213745	0.929081
mRpL52	0.0269927	1.12738	lncRNA:CR44204	0.00123922	1.12427
CG12107	0.0375152	1.09502	CG11123	0.0214038	0.951851
U2A	0.0516235	1.03713	sPLA2	0.00201451	1.04271
LRR	0.0606719	1.05457	fa2h	0.000929272	1.2173
Coq9	0.00931301	0.959466	CG11125	0.00747165	0.804997
CG30496	0.00531956	0.871342	Inos	0.0170586	3.12921
Gdap2	0.104936	1.0912	CG11141	0.0113266	0.997124
CG46385	0.123423	1.65396	CG11127	0.0314683	0.936327
cn	0.000493378	0.464341	p47	0.0953677	0.948152
CanB2	0.162552	1.02323	Aldh-III	0.123801	0.972106
CG12825	0.0028193	0.944104	wech	0.247238	1.01743
CG12824	0.000493378	0.78436	Coop	0.191914	0.998553
Gapdh1	0.287012	1.02712	asRNA:CR43723	0.0023248	1.13324
PolZ1	0.00337172	0.888205	CG1620	0.146341	0.981085
Nop17l	0.0913984	0.92358	dpa	0.0747452	1.02975
sax	0.0656011	0.915722	didum	0.100195	1.14283
TTLL12	0.0340542	0.923634	mEFTu2	0.0152749	0.888
puml	0.0417088	1.01416	az2	0.0148361	0.96259
cathD	0.17581	1.03787	CG1603	0.0152616	0.935726
CG30383	0.00666861	1.13074	CG1602	0.0120772	1.01912
phr	0.00270407	0.947479	PIG-G	0.0155107	0.968137
CG12822	0.043759	0.956476	Orc1	0.0184173	0.900813
Atg10	0.0127019	0.916866	Drat	0.0749415	1.05752
Dgk	0.00235847	1.00859	Cyt-b5	0.195575	1.03041
CG30377	0.0316437	1.25535	CG1598	0.106919	1.00544
[truncated: 8,001 more rows]
