# Supplementary material for: Tissue dissociation for single-cell and single-nuclei RNA sequencing for low amounts of input material
Source: Front Zool. 2022 Nov 12;19:27. doi: 10.1186/s12983-022-00472-x (PMC9652833; doi:10.1186/s12983-022-00472-x)
Supplement: Supplementary file 9 — Additional file 9: Table S9. Top 3000 variable genes and GO enrichment results for scRNAseq, snRNAseq and shared. [file 12983_2022_472_MOESM9_ESM.xlsx]

## Sheet: List of top 3k variable genes
Unique_Cells	Unique_Nuclei	Shared
snRNA:7SK	CG7465	lncRNA:Hsromega
CG15522	Lsp1beta	CG31676
CG2269	Lsp1gamma	scrt
CG31221	Obp99b	Hsp23
Him	apolpp	regucalcin
E(spl)m6-BFM	CG34166	Obp99a
eEF1alpha2	Lsp1alpha	lncRNA:CR30009
CG13321	Antp	Ance
blanks	CG15597	lncRNA:noe
asRNA:CR45889	Lsp2	CG5399
jus	PPO2	E(spl)mgamma-HLH
CG15756	lncRNA:CR45388	CG8501
CG2444	Nplp4	klg
Frq1	EbpIII	jeb
mt:CoIII	Lcp4	E(spl)m4-BFM
eEF1alpha1	Lcp1	Hsp26
lncRNA:CR31044	CG9757	side-II
ImpL1	Fbp2	Mp
CG14567	PPO1	Appl
CG33639	CG13403	mamo
CG11670	Lcp65Ac	bnb
CG44250	CG11350	ImpE2
Tengl3	Mlc1	Dscam2
HP1D3csd	Mlp60A	CG8620
CG34165	CG13067	Glt
CG32204	CG13678	CG9336
ham	Ccp84Ag	CG1368
CecA2	Tsf1	Hml
Cpr65Ec	CG7299	lncRNA:CR33938
cato	Cpr11B	Jupiter
lncRNA:CR42715	Mf	Ptp99A
CAH1	CG13743	beat-IIIc
trv	CG30457	Prip
Osi9	Cpr67Fa2	Ocho
NLaz	CG9759	hth
Cpr64Ad	Vajk3	Hsp67Bc
erm	CG13705	shep
dpr5	Cpr67Fa1	twit
AttD	Mp20	Pxn
CG31551	lncRNA:CR32773	ru
tap	CG4962	Hsp68
CG13332	CG17108	CG15282
CG1090	CG32603	bru3
TwdlE	wupA	SPARC
Vajk4	CG10953	bnl
brat	Lcp2	Idgf6
Jabba	zye	CG42807
b	Cpr49Ag	Rim
CG16957	Cpr11A	Gal
nemy	CG2233	CG14566
beat-Ia	Rgk1	CG15353
CG42808	CG31313	Obp44a
Dgp-1	Prm	Col4a1
dpr8	Npc2b	sog
Con	TpnC25D	E(spl)m5-HLH
S-Lap1	Sgs7	CG13044
Oat	Zasp66	CG17278
CARPA	CG42750	CG12481
Def	Tbh	lectin-28C
CG4950	Cpr97Eb	CG4374
CG10126	Sgs8	dysc
Ca-alpha1T	CG10467	side
Ddc	fon	Mlc2
PGRP-SC2	CG13640	cpo
CG44251	CG8927	nAChRalpha7
Spn100A	TpnC47D	rho
FMRFaR	Mpcp1	CG13041
VhaM9.7-a	CG12607	Sh
Cpr64Ac	Acbp2	futsch
RabX4	CG11413	E(spl)m8-HLH
ChAT	sr	CG11370
Octbeta1R	Sgs3	Gyc32E
mt:CoII	Elk	kirre
Cht5	CG32249	peb
euc	CG11313	para
CG42450	CG34437	fat-spondin
ninaB	CG34291	He
pum	CG32241	chinmo
GstZ2	CG17974	CG6329
lncRNA:CR44331	Cpr47Eg	CG34377
CG9919	Sgs5	DIP-delta
CG14692	Cpr49Af	CG42392
slp1	CG9877	nrv3
CG34007	Elovl7	CG13928
CG13293	CG3604	lncRNA:CR43314
lncRNA:CR44970	CG8665	Cow
CG13117	CG10621	ple
mei-P26	CG15021	Mmp2
spidey	lncRNA:CR44997	ct
Actbeta	Slc45-1	lncRNA:CR43334
CG34034	Vsx1	Gasp
Pcp	ng3	CG11905
CG11426	snsl	betaTub60D
CG8192	dar1	CG14275
Edg78E	IM33	Lim3
CG7906	ap	nolo
CG13482	CG5023	NimB4
mt:CoI	CG30458	IA-2
ase	CG34227	CG34331
pirk	Obp99c	X11Lbeta
CG13055	PH4alphaNE1	CG33494
Cyp18a1	CG13653	Obp49a
CG3257	Ance-3	stai
NijC	Cpr47Eb	Ama
prim	CG34305	Spn43Aa
Drs	Eig71Ee	mbl
Gs1	Cpr60D	retn
lncRNA:CR43855	ko	SP2353
CG15117	Cpr56F	Ank2
Unr	CG43897	ato
Tsp42El	CG5177	Eip93F
CG13970	CG12310	Brd
CG17270	CG3588	Rbp6
CG9760	CG13043	Cngl
RpS26	Dgk	Hsp70Bc
7B2	eg	Ndae1
CG15097	CG7300	Esp
lncRNA:CR45361	lncRNA:CR45224	CG32032
ich	CG45076	mt:lrRNA
His2B:CG33868	CG43338	Nrt
dpr7	CG13560	Sr-CI
CG1504	lncRNA:CR44357	hdc
cmpy	CG13731	Ance-5
dpr11	CG33110	brp
CG7142	CG32071	CadN
Df31	CG13460	fabp
RpL19	CG14419	vir-1
gcm	AstA-R1	drm
esg	CG14075	run
CG1688	CG8888	SoxN
Mes2	upd1	Ace
Syx1A	CG14515	Arc1
RpS27A	CG17027	cv-c
DptB	CG13962	ths
CG12594	CG7720	Karl
CG43125	CG10348	Lim1
CG34155	nord	lncRNA:roX1
Eip75B	CG6739	CG3408
Sap47	CG43102	lncRNA:CR43626
CG42561	CG14990	Gs2
RpS5b	AdamTS-A	kek1
DopEcR	RhoGAP102A	CG34244
CG15423	CG10469	Tet
D	CG13047	CG42711
lncRNA:CR44272	lbk	CG15203
CG42831	CG13606	CG43124
asRNA:CR45140	TotA	tau
Spn55B	CG32248	nSyb
CG15905	CG32719	fne
Dh31	CG5888	CG17816
Ccn	CG31226	OtopLa
Pde6	lncRNA:CR44316	Syt4
CG34384	CG6753	ImpL2
DnaJ-1	lncRNA:let7C	NtR
AttA	slo	bi
Pph13	slow	Hand
bsh	ppk	NimC1
dpr13	Nepl20	E(spl)malpha-BFM
CG33978	Listericin	stg
ind	l(2)efl	ftz-f1
lncRNA:CR43838	Cyp313a5	Act87E
RpL10Ab	Dh31-R	CG32850
ACC	CG14795	Rdl
Sidpn	CG11550	CG1092
mam	BomT3	twi
Hr51	Cpr67B	CG32354
HmgZ	CG43117	side-VI
CG43324	CG16743	tei
t	CG9449	cpx
CG43773	tai	E(spl)m7-HLH
pug	Pvf2	Spn
CG42337	Pura	salm
asRNA:CR46473	CG14258	Wnt4
mesh	CG14687	GstO3
rtp	CG7798	sNPF
asRNA:CR45832	Cyp313a3	zfh1
CG10764	CG16898	Nplp2
Stacl	Gbp3	gogo
sna	CG42788	ro
lncRNA:CR45559	CG9743	ss
Frq2	Gapdh1	eater
lncRNA:CR45540	CR33294	cv-2
meru	Cpr65Aw	lectin-24Db
Pal2	y	CG3168
Arpc3B	CG34454	CG42342
Pits	GstE1	CG43693
CG9686	asRNA:CR43875	beat-VII
Gabat	Akh	CG15212
CNPYb	LManI	Cpr51A
emc	Sgs4	Npc2a
CG12290	CG14265	aay
CG42322	Npc2h	lbm
rdgC	CG32695	jim
CG7778	phm	al
CG42541	CG5707	CG4250
spab	CG40006	robo3
CG46491	CG44956	grn
Dro	ATP8B	CG9338
Oli	Nepl19	Cpr66D
RIC-3	Atx-1	lncRNA:CR46003
mub	Gr36a	Lcp9
CG2962	Cpr49Ah	dsx-c73A
Hs3st-A	ng2	Hexo2
mt:ATPase6	Neurochondrin	Ptth
CG31688	CG33511	CG46301
SIFaR	form3	Dll
Ttc26	Fbp1	Sb
spdo	CG8568	Ggamma30A
lncRNA:CR46110	CG13029	Nlg3
lncRNA:CR46258	asRNA:CR45467	CG1124
CG33143	NimB3	CG42369
CG13982	CG13877	Lcp65Ad
Octbeta3R	Muc96D	CG31324
exu	CG34446	Wnt6
CG12974	CG17211	E(spl)m3-HLH
CG10804	Oamb	E(spl)m2-BFM
CG11000	Rgk3	CG9372
CG7781	CG43085	rn
CG13323	CG8563	l(2)34Fc
CG14502	CG14257	CG3348
lncRNA:CR31451	bgcn	nrm
CG43347	CG31778	Mid1
Cdk5alpha	Obp56e	CG13288
CG5160	Hf	lncRNA:alphagamma-element:CR32865
CG14309	lncRNA:CR44966	oc
CG14312	lncRNA:CR44848	chp
asRNA:CR46145	Pxd	elav
PCNA	CG7695	salr
CG15617	rib	lncRNA:roX2
skl	CG6503	Oatp74D
TrissinR	CG42489	CNMaR
CG3769	CG11147	Had2
Gagr	CG16704	Dsk
CG5849	CG8745	wg
CG4301	Gnmt	E(spl)mdelta-HLH
Arc2	CG10936	shakB
Syn1	lncRNA:CR44151	CG7646
CG4596	CG43340	luna
alphaTub85E	Dyrk2	Thor
tadr	lncRNA:CR44986	CG42458
snoRNA:Me28S-G2703c	CG44085	bun
CRMP	CG1273	Swim
CG32006	asRNA:CR45264	CG16713
CG43175	nebu	Abl
lncRNA:CR33963	CG33178	Schip1
gsb	tx	NimB2
ps	CG16820	CG9650
CG14321	CG9119	Lcp65Af
CG7166	ETH	Pvf3
Myc	CG13078	CG43658
Ih	CG32694	Ae2
lncRNA:CR45820	thw	nw
CG4476	PK2-R2	Msp300
asRNA:CR33945	SNF4Agamma	Sp1
lncRNA:CR45939	lncRNA:CR45811	CG6024
sima	CG11073	kek2
CG6231	CG15369	pyd
Lst	CG42854	TwdlT
Ids	CG15741	Dhit
Lcp65Ag2	CG11854	CG13060
wun2	asRNA:CR43609	dpr9
CG14636	CG16926	sls
Xrp1	CG30046	CG4341
G6P	CG9593	CG15201
RpS8	CG9297	mAChR-A
Ts	CG4269	CG4829
egr	CG17264	CG13071
Rab2	CG13607	superdeath
Coq2	CG43333	BomS1
Pkn	apt	eya
CG14132	CG33284	Gadd45
stl	for	Reph
CG14015	CG6040	CG33465
CG17177	CG13563	CG17738
CG4629	spir	sff
spen	Tps1	CG31337
amon	Ldsdh1	Dl
CG12868	CG2736	Fas2
Rel	CG14298	aop
Gycbeta100B	lectin-24A	Cpr92A
Teh1	sona	phyl
lncRNA:CR45805	CG10361	nvy
CG7236	Eip63F-1	nerfin-1
Crg-1	Cht7	Syt7
lncRNA:CR44218	CG11843	lola
meng	jvl	stol
lectin-22C	CG14237	frm
CG1575	Sema5c	Dscam4
Dh44	Sgs5bis	lncRNA:CR46004
CG46025	lncRNA:CR45232	Act57B
Phlpp	CG32547	Tom
CG10132	CG4267	CG17839
CLIP-190	asRNA:ASTR	RpLP2
RhoGAP19D	wisp	Syt1
CG14107	Sodh-1	CG10433
CG32815	JhI-26	ImpE1
CG4607	Achl	moody
spz4	arr	CG15449
Hey	CG15529	dpr12
NimC3	CG12268	dpp
GstE9	CG11378	onecut
CarT	CG8492	yellow-f
CG14052	CG2930	gl
atilla	CG18563	nmo
CG31705	sick	tll
CG13996	CG42266	fd96Cb
wech	asRNA:CR43159	CG11382
asRNA:CR44962	CG42326	sug
spirit	Sox102F	unc-104
Abd-B	CG10738	Mkp3
Teh4	CG6999	Mec2
CG42795	RpL41	CG45263
Rpn13R	Acox57D-d	Sirup
cdi	CG42390	ab
Pebp1	Twdlalpha	Dscam3
CG18368	CG44245	CG8483
CG13054	Dad	scyl
dpr4	mwh	CG13337
mgl	Pig1	Ten-a
Lime	hydra	CG1572
st	Tmhs	Cpr49Ac
asRNA:CR17025	ssp7	mab-21
fus	asRNA:CR44031	BobA
CG6330	Lrp4	Pdp1
mira	nyo	trol
lncRNA:CR43700	Ac13E	RpLP1
lncRNA:CR32582	FER	Aplip1
CG9646	lncRNA:CR44127	CG14629
CG16758	CG31391	sm
dnd	CG30398	chrb
kmr	Cln7	CanB
lncRNA:CR46488	siz	Ldh
SPR	l(2)01289	Cpr47Ec
Alk	qjt	Cadps
CG2064	CG8740	rst
CG18467	CG15631	vkg
asRNA:CR45133	CG7320	sens
RNaseMRP:RNA	lncRNA:CR46095	hui
eag	asRNA:CR46263	Obp56d
CG42675	CG31626	msi
drd	Inx7	CG4927
CG11638	CG13526	Nrg
Ance-2	CG2528	Inos
Fign	MFS9	CG9701
Epac	mld	CG46385
CG45218	CG12535	GABA-B-R1
se	CG14787	CG31777
CG13631	CG42246	nAChRalpha1
CG12038	CG15772	CG34398
CG32767	CG8369	lncRNA:cherub
lncRNA:CR44764	CG17646	CG11155
corto	CG17717	dpn
HmgD	CG30270	E(spl)mbeta-HLH
CG15236	NimB1	CG42566
lncRNA:CR46056	CG14006	Os-C
CG9005	CG14661	Claspin
mthl14	Cpr65Ay	pyr
CG15199	Cda4	sim
CG8112	CG13561	sbb
pHCl-1	CG10512	SK
Cpr31A	CG31431	RhoGEF64C
TkR86C	Lmpt	Aldh7A1
inaC	sqa	CG44422
htl	Coq4	Lip4
CG42697	Sox15	RapGAP1
CG13894	lncRNA:CR44161	Hsp83
Sdc	CG46304	Ubx
CG10508	CG32170	fj
GstD4	CG7884	CG31176
gol	CG6123	wb
mms4	AkhR	dmGlut
PpD3	plh	CG45105
lncRNA:CR43818	mthl15	asRNA:CR45185
hoip	CG43993	Chd64
CG1695	Ir76a	Phk-3
lncRNA:CR45667	Myo61F	VepD
CG34115	Tl	insb
lncRNA:CR43302	CG11635	Imp
RpS12	lncRNA:CR45174	Nrx-1
CG42867	BBS4	CG15628
clos	snoRNA:Psi28S-3305a	lncRNA:CR43264
CG6168	ome	puc
SmydA-4	boss	lncRNA:CR46006
CG13023	ms(2)34Fe	lncRNA:CR43432
CG6752	CG11852	CG11029
CG17107	LanA	CG17124
CG13116	SERCA	Ekar
ChLD3	CG3277	odd
lncRNA:CR45169	CG12075	Sema1a
skd	CG17329	PVRAP
Cyp310a1	CG43163	Mmp1
lncRNA:CR45474	CG13722	CG4115
ppk23	asRNA:CR44847	Optix
asRNA:CR43906	CG8736	H15
CG17321	Toll-9	CG12531
lncRNA:CR45916	CG18249	beat-IIIb
CG4467	CG34183	Vajk2
NfI	snoRNA:Psi18S-1086	CG9150
insv	Cyp4d1	RhoGAP100F
CG43066	IP3K2	CG13737
plum	CG12116	CG12605
Zmynd10	hoe1	CG43902
qvr	Mst84B	mid
Pcf11	CG31955	CG2663
noc	CG7120	CG2865
yellow-e3	CG33285	CG32206
Spn42Dd	CG43647	glec
CG17739	Ptp61F	pros
AttB	snoRNA:Or-aca5	Idgf4
CG14864	CG30047	ImpE3
CG13920	lncRNA:CR45048	SP1029
cid	Sesn	CG9691
Tusp	CG3598	CG14535
kek3	lncRNA:CR42794	2mit
CG4570	Shrm	fipi
asRNA:CR46471	CG30281	bru1
WRNexo	CAHbeta	Gld
CG15803	asRNA:CR44367	Blimp-1
igl	asRNA:CR45813	CG5968
CG8060	Osi4	CG14322
RhoGAP93B	asRNA:CR45108	TfAP-2
sta	ItgaPS5	Dfd
alpha-Est9	lncRNA:CR46249	dve
CG42673	CG33137	sca
Agps	tfc	Edg91
asRNA:CR46479	lncRNA:CR43836	CG6495
CG17036	jing	CG7296
mtrm	Tgi	dpr1
S	CG4847	Srrm234
CG10098	CG10311	CG4766
sgg	Taf11	hh
CG3803	CG15332	sc
hebe	side-IV	heph
Psc	lncRNA:CR44833	Obp56a
CG13924	CG32266	CycE
snoRNA:Psi28S-2442a	lncRNA:CR44779	gce
jdp	CG9747	CG42260
lncRNA:CR43883	lncRNA:CR45138	RnrS
Tsp42Ed	asRNA:CR43430	CG43901
Strn-Mlck	asRNA:CR46066	CG30419
trx	ush	CG5397
pkm	CG31760	cac
CG4461	CR31292	CG12071
CG17803	CG31321	mirr
mt:Cyt-b	CG5002	TM4SF
CG46335	Adgf-A	CG32369
CG10189	CAH2	CG15784
cona	alpha-Est2	asRNA:CR45137
Lfg	lncRNA:CR43640	Hr38
CG5966	ninaA	rdo
CG17994	lncRNA:CR45755	Tob
Pka-C1	IP3K1	CG13868
Lar	Proc-R	CG42238
Gbeta13F	Lsd-2	CG15209
CG1890	CG30286	Rab26
Tim17a1	CG42613	nAChRbeta3
CG34116	lncRNA:CR45668	asRNA:CR45528
Cep290	lncRNA:CR44999	RpL27A
CG4133	CG15695	Tig
VAChT	jtb	lncRNA:CR45018
sif	fd102C	Pde1c
CG42828	bb8	B-H1
CG12239	lncRNA:CR45472	Rab32
CG6044	lncRNA:CR45166	Rbp
gcm2	CG33920	CG42324
CG14024	Samuel	lncRNA:CR44677
Teh2	betaTub97EF	CG14301
lncRNA:CR44070	red	qua
MESK2	asRNA:CR43864	CG42674
PsGEF	dyw	CG7991
asRNA:CR43833	CG1461	dpy
dUTPase	lncRNA:CR44299	ptc
Cyp304a1	Muc14A	CG31140
CG17378	ymp	Pka-C3
CG11191	lncRNA:flam	olf186-M
CG17075	CG4984	Prosap
CG33922	CG30076	grim
CG14591	pre-mod(mdg4)-B	CG5653
side-VIII	CG15908	DCX-EMAP
l(3)neo38	CG9616	CG4168
kek6	tn	CG31690
CG6184	CG16749	Trf2
lncRNA:CR45158	Pli	opa
asRNA:CR45009	CG12825	vvl
amd	CG1468	pnt
CG10019	DIP-alpha	CG4297
asRNA:CR46044	CG13101	CG3961
borr	lncRNA:CR44197	nkd
asRNA:CR42871	asRNA:CR43460	disco
CG9902	dy	mmd
Hrb27C	CG32137	lncRNA:CR43148
slp2	bond	Nplp1
CG5522	CG11899	CG3726
ewg	lncRNA:CR45029	asRNA:CR42860
CG2065	RpS7	NimA
CG31030	18w	tty
CG6959	dnr1	TpnC73F
dup	CG43373	E2f1
CG4822	Cad88C	FoxP
CG10077	btl	sv
sisRNA:1	Tie	CG34136
CG32262	lncRNA:CR44851	CG10527
Crtc	CG44303	CG3556
CG14855	CG32121	klar
CG14642	CR46424	tnc
lncRNA:CR46475	CG34120	CG13532
stops	blot	CG6357
mRpS2	lncRNA:CR43620	mspo
CG15270	alpha-Est3	sob
MagR	CG5687	lncRNA:CR45911
PIP5K59B	CG31262	aqz
CG34288	CG31191	sens-2
wbl	PGRP-LB	dap
CG17440	LanB1	AdamTS-B
Eip74EF	smash	CG9813
Adk3	CG11060	asRNA:CR46089
CheB42c	e(y)2b	CG6310
Syngr	lncRNA:CR44265	toy
CG7367	Tim9a	tbc
Atpalpha	Toll-7	CG32017
CG30096	RunxA	lncRNA:CR45170
asRNA:CR45999	CG33645	CG31997
CG44004	lncRNA:CR45693	svp
CG3860	CG13679	tna
Blm	asRNA:CR44894	Glut4EF
CG13502	CG14968	Septin4
Prim2	f	lncRNA:CR45602
CrzR	ktub	Tdc1
CG15431	CG10623	daw
RpL37a	asRNA:CR45171	CG32085
CCDC53	CG46448	CG3955
CG5282	CG33687	Rbfox1
lncRNA:CR44978	lncRNA:CR43973	sals
Zip99C	CG34269	CG17760
glu	dmrt11E	asRNA:CR46484
Agpat1	CG9192	Pde9
CG8500	lncRNA:CR45179	sn
slpr	CG15674	CG43867
GstD9	lncRNA:CR46119	Hmx
CG13995	bdl	ana
CG10336	Cda5	slf
lncRNA:CR44831	lncRNA:CR44292	dnc
CG13077	CG12769	twz
Alg-2	snoRNA:Psi28S-3342	Notum
mtt	RasGAP1	CG4914
His2Av	CG2816	CG8910
CG6765	tkv	w
CG16894	asRNA:CR44891	kay
Ror	CG15892	fred
CG9752	w-cup	Pka-R2
lncRNA:CR34052	lncRNA:CR44565	Drgx
RpS16	lncRNA:CR46259	Scgbeta
unc	CG31538	CG33521
Tsp	sns	vn
CG8157	CR43727	Nlg2
Eip63E	sano	lncRNA:CR44922
CG3355	asRNA:CR45867	CG17549
sdk	lncRNA:CR44499	SKIP
CG13685	asRNA:CR45870	CG13481
Swip-1	foxo	CG32365
TrpRS-m	Chchd3	Scr
Blos1	CG13204	smal
GstD3	CG8009	miple1
RPA2	CG34215	vnd
CG6171	gt	lncRNA:CR46494
asRNA:CR45466	Nep7	CG42749
CG11291	CG43107	eyg
CG32544	pes	CG5151
repo	asRNA:CR45682	asRNA:CR44981
5PtaseI	asRNA:CR46137	CG34221
GstD10	asRNA:CR31514	CG14984
fd3F	Oseg6	net
lncRNA:CR45312	Hsp70Ba	sev
ft	CG7362	MYPT-75D
CG14174	TTLL6A	Snmp2
pio	Jheh3	lncRNA:CR43751
Ptp10D	CG6294	Lapsyn
bcd	Scsalpha2	Syn
asRNA:CR45951	Treh	lncRNA:CR46084
Mst36Fa	SdhD	drl
Cyp4p3	CG7794	klu
CG1227	CG8100	CG5953
Cam	Cyp6g1	plx
CG9395	tok	CG5071
CG10383	lncRNA:CR44886	rdgA
CG11035	CG9837	qtc
Wdr81	teq	sty
Blos4	Cralbp	Ppn
G9a	CG4186	caup
CG13239	CG15646	unc-4
spi	CG43108	CAH7
CG17111	CG31957	CG42340
Flo1	CG43755	CG13360
mRpL47	robl	br
Elal	Rpb10	CG3655
CG7231	CG8012	trn
beat-IV	dpr3	tinc
Ilp6	Yp2	nAChRalpha3
Vha68-1	lncRNA:CR44022	arg
asRNA:CR46033	Lcp65Ae	zfh2
Sik2	CG3713	Dr
CG12643	CG32500	CG43051
Rab3	Lcp65Ab2	CG12344
upd2	CG10031	tup
DAAM	Gbs-76A	CG13315
lncRNA:CR45188	CG8248	nAChRbeta2
Wdr62	Cyp4ac3	robo2
RpL18A	psd	raskol
rin	Rab21	CG8172
asRNA:CR45126	RhoU	CG34417
grh	CG6204	Rab3-GEF
CG15615	Hsp70Ab	dnk
twe	CG17996	CG13046
CG12541	Nep1	lncRNA:CR43704
MED28	CG31807	lncRNA:CR44024
CG6409	CG31769	CG18265
CG3032	asRNA:CR45396	knrl
Kr-h1	topi	Src64B
mah	CG42494	ac
Rsf1	btv	asRNA:CR44892
Dlip3	Mesh1	CG5597
ND-51L1	Ets98B	RpL14
lncRNA:CR44178	lncRNA:CR43493	CG5758
asRNA:CR45281	lncRNA:CR46031	Pde8
CG34138	cher	Nna1
CG43134	asRNA:CR45926	lncRNA:CR32385
Gbeta5	CG34247	Task6
Sas-4	lncRNA:CR45196	Hsp67Ba
Fkbp39	CG3328	fng
Bsg	sba	h
spn-D	CG42672	CG6785
Vti1b	CG14305	unc-13
CG2225	hpRNA:CR33940	Fas1
CG12885	CG32091	CG30197
MAGE	Naam	Hr4
MED20	CG5958	vg
CG2201	lncRNA:CR43606	stj
Rph	fa2h	hwt
CG8641	CG43245	hid
CG3505	CG1888	Prps
fid	lncRNA:CR43461	CG14073
CG17122	wgn	N
CG7488	Doc2	fog
RnrL	NT1	CG33307
Roe1	CG15414	mthl6
zld	CG30384	CG32039
Mcm5	Lsd-1	dati
mRpS24	asRNA:CR44029	CG31038
sNPF-R	Tango8	kuz
CG7990	CG14327	l(1)G0469
nAChRalpha4	lncRNA:CR46478	CG9254
CG12768	cn	pdm3
CG31898	gukh	CG12911
Egfr	Srp14	CG33460
CG2061	CG43694	ems
SmD2	Fatp2	RpS19b
lncRNA:CR43459	UQCR-14	CG13408
CG11539	CR43275	CG8034
CG12920	CG43673	aos
CG34401	sun	CAP
lncRNA:CR44676	CG1299	Snap25
beat-IIb	CG17707	CG30069
CG4797	Lectin-galC1	CG43131
CG31549	CG43293	Dtd
CG32333	CG4238	CenG1A
CG12003	CG2765	CG34132
Cdc45	CG14418	magu
sqd	CG7378	dac
Snx27	mdy	CG32521
CG6937	Amph	CG3638
GstE7	Act5C	Cpr97Ea
CG13901	Srp9	CG33643
RecQ4	kni	sky
crb	ppk27	Sox21b
rudhira	CG1607	CG18508
CG33642	CG43689	Atf3
Toll-6	CG9008	Hk
CG3349	CG2681	eys
egh	obst-A	disco-r
SMC5	lncRNA:CR43882	Mdr65
CG31287	CG13833	ari-2
CG4313	lncRNA:CR44606	CG32625
Lrrk	lncRNA:CR45030	lncRNA:CR45910
CG12159	CG9416	Idgf3
EMC4	CG34126	dpr6
Ssk	be	CG7675
Ak6	CG14913	prage
p	CG11597	Fili
Mvl	CG11836	Rdh
CG17224	spz5	Fs
LUBEL	CG33493	ovo
PAN3	bab1	olf413
norpA	CG31637	Fie
CG3078	CG11145	ed
CG14286	Ctr1A	InR
Vps16B	CG14818	ect
dmrt93B	Mdh1	lncRNA:CR45054
Non3	Plp	Drip
CG13707	CG31869	Cys
fax	CG34008	CG34355
lncRNA:CR44384	CG11686	Glut1
Aasdh	dls	asRNA:CR43957
CG12171	CR32009	Drep2
CG31717	slx1	DOR
mtSSB	asRNA:CR44375	Fim
CG8066	acj6	lncRNA:CR43641
Fibp	ms(3)76Cc	spri
CG11842	Lrt	rpr
GstE3	btd	amn
RfC38	CG8993	CR43086
gpp	wtrw	CG42741
CG13373	CG3097	CG42339
Nadsyn	mRpL33	RpS18
Pabp2	Cyp49a1	lncRNA:CR43650
CG31510	lncRNA:CR44430	Ccdc85
CG34015	CG7630	dpr10
CG11077	piwi	Nlg4
Dpm1	lncRNA:CR44392	Nuak
rdx	lncRNA:CR44784	px
CHMP2B	ATPsynE	CG13024
RpL13	CG42694	CG42361
GstE8	CG40470	asRNA:CR45620
CG14740	glob1	CG13784
wrapper	Cyp313a2	orb2
CG4502	Cyp4d14	lncRNA:CR32218
Tace	lncRNA:CR44797	Men
CG31817	Culd	CG12880
fs(1)h	numb	CG9689
asf1	Orct	Kank
CG7457	stet	Liprin-gamma
CG10395	CG1638	Shaw
CG6867	SLIRP2	Sytbeta
CREG	fra	so
CG14464	CG3842	CG13300
CG10657	veil	Timp
lncRNA:CR44946	CG4194	CG4537
CG43446	CG34334	unc79
CG12910	CG14543	Poxn
Slob	asRNA:CR43629	Gli
CG30383	lncRNA:CR44294	danr
lncRNA:CR43870	lncRNA:CR45471	CG33181
lncRNA:CR32636	alpha-Est10	NHP2
Rrp40	asRNA:CR44390	CG7294
Syx13	ND-18	tow
CG9674	ninaD	side-III
CG10543	asRNA:CR44169	CG30377
Rh7	lncRNA:CR46041	en
Ppa	CG42395	CG5065
CG1234	ND-B14	CG12493
mt:ND4	Ugt37C1	LamC
JIL-1	mRpS25	lncRNA:CR42862
Bet1	Aef1	lncRNA:CR44417
PGAP2	Eglp4	l(2)05714
Ibf2	lncRNA:CR44988	CG34193
Pdrg1	CG14352	PGRP-SA
Rbp9	snmRNA:CR43603	CG3253
ebd2	tsl	Nep2
nudE	ITP	spz
Sp7	CG4789	asRNA:CR44340
TBC1D16	mthl10	comm
NC2alpha	CG17672	mol
stx	Ero1L	CG2016
CG17574	CG3635	pnr
Dyrk3	wat	lncRNA:CR32111
CG43796	CG32814	mtgo
PIG-F	Sap30	lncRNA:CR44295
lncRNA:CR45522	CG32119	Awh
PRL-1	CG30099	msd1
CG10559	Kebab	gprs
rad	CG14630	CG10702
Sfp53D	lncRNA:CR45824	comm2
CG15891	Taf12L	CARPB
Tsp42Ej	CG2841	RpS11
CG31156	Spn28Da	nab
Cyt-c-p	Rpb11	CG13917
Drat	AMPdeam	nAChRalpha6
asRNA:CR45928	Tre1	Doc1
sicily	Csgalnact	CG16779
kis	lncRNA:CR44105	RpS2
CG14762	CG5381	CG43740
vers	CG13739	pip
IscU	QIL1	lncRNA:CR45994
holn1	wac	mRpL35
Sas10	Kaz1-ORFB	RpL13A
CG33056	COX7A	Nost
msb1l	Srr	path
CG10333	lncRNA:CR43857	CG15765
APC10	Prp18	Unc-89
lncRNA:CR44964	smp-30	CG1698
Had1	asRNA:CR46136	sad
CG12170	CG7131	GEFmeso
Sema2b	tyn	Idgf1
crp	lncRNA:CR43242	CG13937
mt:ND5	CG3566	CG32202
CG33474	CG30324	lncRNA:CR46489
Cdc6	CG17754	Corin
eIF4H1	CG10737	CG17919
Dtg	mip40	CG15760
CG14511	CG30089	CG43759
Nipped-B	COX5A	CG4080
Pepck2	CG32225	Tmc
CG9003	ND-13B	CG31248
Oxp	Mgat4a	dao
asRNA:CR46067	CG30049	dgt4
CG3868	VhaM9.7-c	rgn
tweek	lncRNA:CR44489	cysu
CG34261	CG11050	Mob2
CG9849	asRNA:CR45479	babos
CG1703	RpL38	Socs36E
CG2082	CR7448	Atg17
PSMG1	lncRNA:CR45363	Ddr
CG10646	CG10801	Ca-beta
CG43736	CG7381	CG13773
mad2	nompB	if
Rab35	CG15312	Oatp30B
mus101	modSP	CNBP
CG31759	Dph3	CG11180
Gclm	CG14961	CG17343
CG34043	tobi	CG3036
pan	CG3345	Esyt2
X11L	CG2712	CG4582
Naa40	Ref2	fz
CG3434	KrT95D	CG30460
CG8142	CSN8	Nckx30C
CG7506	CG34431	CG32590
EndoA	CG6071	Chrac-14
ND-B14.5A	Chpf	CG31815
RpL8	Fcp3C	Cpr78E
Inx2	CG2533	CG14184
St4	chico	pigs
sd	CG43366	CG2556
bcn92	CG8997	Reck
CG14618	Kal1	galla-2
CG5961	Vps28	ltl
CG18809	CG44242	CG31373
Mcm10	lncRNA:CR43399	Ipp
CG8778	RpS21	CG34353
bys	Dok	CG10479
yellow-e	CG5569	CG13081
CG10075	dyl	Hsp27
Spf30	CG4669	lncRNA:CR44552
lncRNA:CR32553	Nmdar2	CG8180
Syx6	CG5880	fru
CG11360	CG14229	Atet
spict	CG34250	lncRNA:CR44749
yellow-h	LRP1	tsh
Smug	asRNA:CR45145	na
CG34107	CG4646	mRpL32
CG3402	CG12662	Bacc
CG5039	CG12288	C15
san	CG5326	GlcAT-P
Ibf1	lncRNA:CR44912	CG42391
CG32568	Neb-cGP	Galphao
CG7352	Rif1	Rh50
Rpt3R	CG6293	CG14079
SCCRO4	CG34342	edl
Scox	lncRNA:sphinx	CG9932
lolal	COX6B	lncRNA:CR44895
CG7130	CG7322	tutl
Cyp6v1	CG4004	Eaf6
MESR4	CG14971	CG6118
Past1	CG11456	exp
AGO1	CG32486	lncRNA:CR44466
NFAT	CR14798	E23
Sln	lncRNA:CR45378	Sox14
HDAC4	CG2021	Caf1-180
CG6218	SoYb	Pgant9
trio	wun	CG46339
GstO1	asRNA:CR46128	CG13893
Mink	RpL26	inaE
schlank	CG9586	CG10462
lncRNA:CR43126	lncRNA:CR45734	RSG7
CG5380	CG4839	osy
sisRNA:CR46360	lncRNA:CR45267	lz
Tsp42En	CG1360	CG1648
CG31712	Pak	rk
PolE2	kkv	CG7924
Cndp2	maf-S	Uhg3
Mpp6	CG9512	CG6843
Cpr12A	CG17104	lncRNA:CR43849
psq	Ant2	mRpL36
Idgf2	ATPsynCF6	Met
SMC2	CG15536	CG15043
lncRNA:CR45962	CG33543	chn
CG46338	l(2)37Cg	Doc3
RpL6	CG7768	CG9427
lncRNA:CR43496	CG13506	tko
CG7461	CG31922	Buffy
Corp	CG18336	ICA69
Adi1	bru2	rau
CG15456	ZnT41F	Pvr
JMJD7	Best1	Fas3
lncRNA:CR43423	mew	Trim9
CG12984	Best2	nahoda
CG2017	out	stv
Sod3	Rpb12	RpS29
CG8785	CG7530	CG5973
Fak	CG31469	lncRNA:CR45531
mIF2	CG4866	Pop5
CG31370	CG14655	toe
CG33107	RpL34a	Gld2
CG34213	COX8	Dscam1
EMC8-9	asRNA:CR44019	CG7655
CG15093	asRNA:CR44065	mRpS18A
CG12112	CR33319	RpS4
SiaT	Hayan	Alg14
CG12992	scb	Rac2
CG42237	lncRNA:CR44845	CG14715
CG1418	Oscillin	CG8468
dila	CG1492	Sbat
CG34174	CG13252	SPoCk
Syt12	CG14518	Orct2
Alh	IFT54	CG11279
speck	CG10344	CrebA
lncRNA:CR45039	CG11158	GV1
Ric	rt	hig
drk	Strica	mRpS6
CG13299	CG12011	MESR3
Nedd8	CG14104	CG14210
asRNA:CR46485	CG11658	CG5757
azot	CG6674	Mhc
Su(Tpl)	GstT4	Bka
Nep3	CG11699	CR43361
CASK	CG4613	CG9265
Uxt	Np	Atg12
CG30172	CG17658	CG31999
pon	CG13641	lncRNA:CR44440
CG18281	CG9992	side-V
cic	Pgam5	CG18428
CG12009	CG14894	CG42404
CG4686	lncRNA:CR42646	Ssb-c31a
Kdm4B	l(3)72Dr	trh
sfl	Mst27D	Tsp68C
CG6094	Atac1	CG43778
Naxe	CG14785	Sarm
dtn	CG18586	CG32373
Lk6	ex	Pfdn5
CG5776	mRpL40	Ccp84Ab
Marf1	didum	dl
CG16791	CG15579	asRNA:CR45164
CG9231	CG34325	asRNA:CR31144
lncRNA:CR44222	Naa80	udd
aurB	CG32212	spt4
Tapdelta	CG15011	CG9733
Shal	CG34409	CG5079
CG14207	CG9034	CG13203
CG17361	CG32069	Dif
CG42360	RyR	CG4928
lncRNA:CR45919	sprt	asRNA:CR44053
CG32532	ATPsynG	scaf
Rnp4F	ATPsynF	bol
shg	timeout	Sys1
Ssdp	MRP	spn-E
REPTOR	CG33509	smog
Uch	Tpc2	CG7029
CG13484	CG16799	CG42346
CanA-14F	CR43972	CG7607
Damm	spz3	fend
CG11563	CG42327	Drl-2
lncRNA:CR45973	CG15715	Rrp47
loqs	lncRNA:CR46253	CG32708
Tsp42Ea	CG14441	CG10211
CG18004	CG5853	Ent3
CG1677	lncRNA:CR45963	stan
CG10324	Pldn	hbs
CG17931	CG10184	Pcd
RpS9	brk	Pdk
NUCB1	Mur2B	CG5727
Tim8	CG14731	IRSp53
CG46466	ranshi	CG15822
DCTN3-p24	kdn	Nnf1a
Taf9	CG10365	pxb
CG32856	CG42699	park
CG13690	RpS23	Gclc
Mys45A	lncRNA:CR43956	CG6770
CG17121	mRpS10	lbl
Fbl6	stau	Octalpha2R
per	Rab40	Tsp66E
CG17266	CG10948	CG11752
Qsox2	Xrcc2	Syn2
CG14561	MED11	CG5773
Nup35	ATP8A	CG3594
Khc-73	CR14033	lncRNA:CR44334
Gprk1	Ucp4A	verm
Psf2	CG12713	CG14253
thoc5	rad50	CG15611
CG18731	CG14431	GstD1
Cc2d2a	Ets21C	Traf4
CG10674	CG5276	inv
rha	CG14130	Pvf1
CG11791	qless	CG15561
kcc	Gapdh2	CG34056
nac	Rbp4	DIP-kappa
Bili	gkt	NC2beta
CG5292	asRNA:CR43723	CG7860
JTBR	LanB2	Cht6
Mcm6	snu	CG32512
Hipk	CR43281	msd5
ben	CG13751	CG17977
dib	et	CG12964
CG9801	CG2852	dysf
SelR	KLHL18	CG4631
Scgalpha	asRNA:CR43466	yin
CG32276	CR45716	Obp83g
Arfip	lncRNA:CR43661	CG42556
PGAP5	lncRNA:CR45102	unc-5
CG4666	mt:ND3	lin-52
Taf3	Obp73a	Cyp6a20
lncRNA:CR45437	CG11997	Tsp2A
CG8507	CG13049	mnd
CG34027	CG16710	Uhg4
asRNA:CR44381	pst	CG15027
Pask	CG33757	lncRNA:CR42719
Btk29A	ND-MWFE	Dab
Pnn	CG15347	Npc2g
asRNA:CR45714	atk	Taf10b
Pomp	CG4911	loco
CG9853	jv	Ald1
Fen1	CG43295	E5
CG17202	CG17776	CG9095
Pmm2	bves	Rlb1
CG4951	CG6813	CG43394
Larp7	CR44394	baz
Ntf-2	Cyp28a5	CG43861
Axud1	ND-B15	CG17834
PTPMT1	RhoBTB	dpr19
Pfdn1	lncRNA:CR44395	Chmp1
dpr17	fand	CG31883
Invadolysin	CG14505	Son
axed	Svil	Tollo
vig	ND-B17.2	CG11825
zuc	tRNA:Ala-AGC-2-1	Bx
ttv	Arp10	Srpk79D
CRIF	CG6527	lncRNA:CR44396
lace	CG7408	CG7394
CG31897	ppk13	Ufm1
CG12321	Vrp1	Ankrd49
Atg1	CG33228	fzr
T3dh	CG32195	Spc25
Grip	lncRNA:CR42861	Smr
CG5382	CG18600	Mis12
mRpL17	Rpb5	CG5516
CG32109	CG1835	CG13124
lncRNA:CR46057	CG5021	Ret
CG32683	SrpRbeta	CG43078
lncRNA:CR44206	S2P	Aldh
mei-9	CG2247	asRNA:CR45925
lncRNA:CR44366	lncRNA:CR44692	CG10089
CG17982	CG30466	Acbp1
MED19	ND-B14.5B	AGO3
eIF4G2	CG11409	mRpL18
lncRNA:CR44816	Sirt4	Cht10
CG14442	beta3GalTII	Dhc36C
CG33941	Cbp20	neur
Diedel	CG5756	LKRSDH
Mettl3	CG43255	vri
CG31642	CG9346	fz3
CG16789	CG8915	EMC5
mrva	CG4576	srp
CG30088	CG30424	Lcp65Ag1
trbl	CG4020	Dpy-30L1
lncRNA:CR45737	CG4661	Datp
dpa	lncRNA:CR45473	CG32447
Nop56	CG6287	CG34125
TfIIA-S	asRNA:CR44984	Reg-2
CG9436	CG31808	Dlip2
DhpD	asRNA:CR44960	Skeletor
CG18530	lncRNA:CR44204	Ggt-1
CG1785	boca	ghi
lncRNA:CR45035	lncRNA:CR43256	CG14671
Nup43	kud	serp
CG2611	CG11885	mthl2
CG1246	firl	Fdx2
bigmax	CG9344	DCTN5-p25
ZC3H3	CG5013	mRpL52
CG6154	Irk2	CG42394
CG1275	lncRNA:CR43644	arx
CG6356	GABA-B-R3	CG3777
CG7326	CG15461	nub
tacc	COX7C	HipHop
GstS1	Pld3	caps
CG10584	Hao	elB
Ppat-Dpck	Pde11	CG3448
ver	CG8079	CG15237
tbrd-1	nkt	Pfdn4
CG31935	CG18536	a
Wnt2	CG11858	CG43156
CG2034	RpS10b	sisRNA:3
MED26	Or43b	ringer
wor	Hmg-2	LSm1
CG4291	mrj	mRpS14
lncRNA:CR43716	lncRNA:CR43266	yellow-b
Pex11c	Hsl	bab2
asRNA:CR43971	lncRNA:CR45082	St2
Zcchc7	NaPi-III	mRpL41
CG4949	Tsp42Ek	CG15432
CG31635	CG12560	CG14995
nero	CG5316	lncRNA:CR30055
CG32576	loh	Surf6
CG42365	SpdS	Sbp2
Nos	CG32645	CG3337
MED22	CG7330	Ptpmeg2
Cubn	UQCR-6.4	sbm
Nph	CG13795	cerv
Slimp	Yippee	CG34347
CG16985	ND-B17	CG10283
Faa	CG9663	RpL7
mRpL4	Cap-H2	Membrin
Dim1	Rsph1	Nepl16
MICU1	CG7896	SmE
CG14696	mRpS21	EMC6
CysRS-m	Rab3-GAP	Vps20
Vm26Aa	Naxd	mRpS33
CG45049	lncRNA:CR42491	mRpL13
fy	Phyhd1	CG1136
lncRNA:CR43963	CG31495	Mtkl
HisCl1	Uhg1	vito
hts	CG15725	knk
pAbp	CG32110	Nufip
CG43341	CG4975	Cwc25
croc	Taf13	ara
CG31457	Socs16D	pen-2
CG4404	CG5674	CG12065
CG32428	CG4820	CG32638
BORCS6	Pgi	fok
Mal-A5	CG16865	gammaSnap1
Trpm	CG4968	RpL23
CG31921	Pect	Paris
CG7054	Hydr2	Taf10
asRNA:CR44897	bmm	Sulf1
yellow-c	ppk8	Tango5
CG10151	CG7497	CG10470
CG10916	Wdr33	CG14598
Set	CG18661	dally
Zfrp8	snoRNA:Psi18S-525g	CG17802
csw	Usf	mRpL14
CG2993	lncRNA:CR45127	CG31360
Trs23	UbcE2M	CG32647
CG9578	dtr	Naprt
Hou	CG32313	e(y)2
Noa36	CG7879	CG3817
CG44249	Ac78C	ebd1
Gr2a	CG42239	CG9628
Rrp46	CG31460	Ac3
mthl1	GlyS	CG31710
tant	dos	CG5391
DIP2	CG3108	bt
CG8677	CG17929	mRpL48
Cdk5	CG15099	lncRNA:CR44320
bonsai	CG3609	Meltrin
jet	CG16739	pgc
Arl5	yellow-d	kibra
sno	asrij	shf
Dhfr	CG15554	pall
PCNA2	Pino	uzip
mus201	CG13339	snoRNA:Psi28S-1153
CG17928	lncRNA:CR46064	geko
CG14234	CG7565	dlp
CG42668	asRNA:CR45143	GABA-B-R2
Slmap	Pax	Ntan1
CycC	sowah	Osi2
CG32813	CG8128	Osi24
CG32368	bw	dgt2
tay	CG33253	Dad1
lncRNA:CR44082	CG4854	ksh
mRRF1	Gel	CG15484
CG30108	CG13123	CG7006
His3.3A	CG6656	rut
CG45050	Prestin	ND-B22
CG11164	twin	scf
CG12259	Cypl	tapas
Glo1	Acph-1	Manf
CG8042	Vps25	CG4259
Flo2	CG31855	ckd
CG11122	LpR2	stumps
CG10208	lncRNA:CR43878	Ufc1
CG9331	Pop4	B-H2
p130CAS	CG13896	esn
Irbp18	CG12121	lncRNA:CR9162
qkr58E-2	lncRNA:CR43907	pwn
CG14985	HDAC6	CG14977
lncRNA:CR44702	CG11700	Su(H)
CG5022	CG12279	CG12814
fw	asRNA:CR46135	pk
dmrt99B	hppy	CG6912
CG4393	Phf5a	Cks85A
St1	mbm	lncRNA:CR44809
Sclp	CG3918	CG5359
Prosalpha4	CG42709	RhoGAP18B
ssp6	CG3420	Sf3b5
Qsox1	SP1173	alpha-Man-IIb
CG3527	Osi17	MtnA
Klp68D	ND-24	Reg-5
Hel89B	Orc2	zormin
cta	Bsg25D	CG32687
Zdhhc8	lncRNA:CR45156	dpr16
Rbp1-like	s-cup	BthD
Jarid2	r-cup	CG13689
cer	lute	CG31612
CG4287	asRNA:CR45944	Zasp52
Nuf2	CG40191	CG5934
MED27	Atg18b	CG7339
Pdcd4	Ir68a	CG14609
lncRNA:CR43301	ZnT63C	CG3224
CG32187	THADA	Gas41
lncRNA:CR44172	lncRNA:CR44078	Vha100-1
Mical	Ptpmeg	Tsp42Ep
CG9812	CG7702	Trs20
CenB1A	CG13775	Cad86C
Tsp47F	Pdk1	ave
insc	l(3)mbt	Sec61gamma
app	UGP	DIP-theta
MFS14	CG4594	CG12848
CG32264	l(3)73Ah	RpI12
CG5823	CG6153	CG10663
m	osp	MED10
Lsm10	Ppt1	Hmgcr
mnb	qkr54B	CG12107
Gdi	CG14143	CG14439
CG9391	FucTB	CG42299
ninaE	Ufd1-like	jigr1
lqf	CG13436	Lrch
Hers	CG10445	CG6910
CG11555	CG13220	mfas
CG7453	pr	Kmn1
PGRP-LA	Cyp4d2	lncRNA:CR46036
Orc6	CG13875	capu
Nnf1b	CG7627	CG13365
CG13807	Cul2	CG15387
ReepB	Ada	CG9368
asRNA:CR45518	CG5535	Sur-8
CG2003	CG2818	Trs33
Rexo5	lncRNA:CR46002	Fur1
rdgBbeta	CG31076	CG42524
CG3995	CG5004	CngB
CG4678	CG14721	CG11777
Ipk2	CG6903	Mnn1
l(2)dtl	CG14921	hiw
CG30016	Axs	aspr
CG8668	SNRPG	side-VII
CG11377	CG44532	Gdap2
elm	CG18537	CG6066
rnh1	Tab2	CG31441
shrb	CG14812	bbg
CG9667	CG31750	ds
Rap1	Naus	CG12877
Nelf-E	PCB	CG12343
su(w[a])	Pym	CG3831
dikar	CG42542	rdgB
Phs	asRNA:CR43429	PGRP-LC
CG14969	CG33090	lab
CG42240	CG34436	CG10681
rhi	lncRNA:CR45187	CG2811
CG13667	kat80	CG12818
spg	CG10375	GMF
mt:ND6	Rpb3	CG10863
Rab30	CG8372	CG17724
Ech1	Pten	Ing5
Ehbp1	alphaSnap	Chrac-16
CG7945	CG13841	CG1774
nej	Ugt316A1	CR12842
CG13699	CG14036	CG9922
Arf102F	chm	CG4676
Daxx	CG17230	asRNA:CR45907
CG17272	lncRNA:CR44763	CG4593
Jra	CG15202	Arl1
kst	Ho	Eip78C
CG9471	mt:ND2	fz2
Ada1-2	Jheh2	ey
CG5498	Tfb4	CG14434
CG12384	CG6610	CG8547
Osi7	ppk25	kon
Graf	CG31627	lobo
Vps24	BNIP3	tra
Coq7	Archease	CG8312
QC	MFS10	cindr
eIF4E6	Men-b	PIG-N
Mcm3	btsz	Snap29
Uhg5	CG12128	CG3719
CG1239	CG34200	CG8891
faf	CG11247	mRpL43
kune	Blos2	Bin1
ari-1	dnt	ttk
CG9706	UQCR-Q	CG1674
AGBE	Neos	CG3652
CG15362	CG17637	Kmn2
CG4660	Ilp8	shot
Ilk	CrebB	dan
Bdbt	ND-B12	Mnt
CG14118	CG2278	ogre
Dpck	ZnT77C	snRNP-U1-C
Rep	CG33116	asRNA:CR44370
beta4GalT7	Camta	CG1896
CG11007	whd	LManII
UK114	Dd	CG6006
mRpL55	mthl4	CG42663
PDCD-5	Setx	rho-5
RhoGEF3	CG34195	Snp
Zw10	lili	CG34038
Arl2	CG31145	CG30109
SLC22A	RN-tre	CG14817
CG33051	CG8860	CG9643
CG44838	del	CG15544
EMC2B	eIF4E7	Tsp97E
Ubr3	CG7706	mRpL23
CG8490	mRpL19	CG11353
sina	CDase	corn
CG1943	MCU	CG13272
lncRNA:CR44923	Strump	Tep1
strat	mthl5	Pglym78
Kr	CG5001	EMC7
Hsc70-3	CG8441	NetB
CG15747	CG31522	l(2)SH0834
CG12991	Nct	Eaat2
CG33229	Srlp	CG13064
CG14868	vap	CG32147
CG15083	Mgstl	CG14082
TBCC	ND-15	CG5835
SmD3	Ag5r	metro
vsg	lncRNA:CR45823	CG32267
MED31	ova	CG9170
AIMP2	mtd	thoc7
eIF4G1	ytr	CG6426
CG4390	CG30373	Pif1A
mRpL10	Keap1	CG9328
CG33158	Fbxl7	Sgf29
d	subdued	FASN1
mim	CG5346	lncRNA:CR43144
CG4645	Duba	CG11562
asRNA:CR43889	CG16700	CG17721
Mccc2	CG17544	up
l(1)G0193	MED23	CG34141
Pp2C1	unc-119	CG34150
mRpS18B	CG4768	CG15365
Frl	CG46397	stw
CG5044	CG3776	CG42268
CG12883	shv	cwo
CG10214	CG17490	CG5446
cN-IIIB	CG4658	dsx
l(3)L1231	ubl	CG32982
Su(z)2	CG7102	LSm3
CG5828	CG18789	Mettl2
Hmt4-20	lncRNA:CR43909	CG15894
CG8939	CG11398	CG3009
CG5555	mRpS7	CG15019
CG2186	tio	mRpS26
Mulk	fiz	Uhg8
CG11447	Vps60	HSPC300
Taf7	sws	Tpi
fzy	CG31323	CG7519
Gug	Usp2	CG15535
CG6026	CG31467	CG13926
mRpL44	slv	CG4702
lncRNA:CR45406	CG7220	Hs6st
CG6424	mtRNApol	Msr-110
CG42495	asRNA:CR45131	mas
mRpL46	CG18190	Sgf11
CG1792	RpII15	Syp
CG12895	CG8569	AP-2sigma
or	CG44569	Ten-m
CG10137	CG5808	CG34232
Vps13	snRNA:U12	CG44325
CG1840	drpr	CG40439
CG6414	Naa60	mRpS16
CG11980	CG8160	HP4
SLO2	asRNA:CR45270	C1GalTA
CG14186	Dredd	Fdx1
Wnt10	CG43192	CG2747
mbc	CG13742	CG6179
CG9246	CG10466	NK7.1
CG2091	asRNA:CR45538	MrgBP
CG18599	CG3407	toc
CG31126	prtp	scrib
Not11	CG4806	CG42747
C901	SelT	pain
CG31051	Prx2540-1	mtg
PolZ2	lncRNA:CR44111	CG33947
CG33939	Cyp6u1	syd
Grasp65	CG1024	lncRNA:CR45036
CG8617	CG10139	Rgl
CG30105	CG5235	CG3764
RpS15Ab	Nhe3	RpS15
CG42676	CG42587	CG10494
Rcd4	T48	lawc
CG42554	TfIIEbeta	CG18765
CG10343	sotv	CG32816
lncRNA:CR44471	dsb	Gos28
cnc	CG33225	RpL22-like
eIF5B	CG30394	CG5910
CG3342	disp	gsb-n
CG32281	CG12206	Pdfr
cbc	Rhp	Rab18
CG5532	MED6	CG34117
snoRNA:Psi28S-1135e	Cbp80	CG1265
babo	CG42336	CG17294
IFT43	CG18539	hng3
CG12129	CG12379	Hnf4
GstT1	CG10195	Fhos
CG15653	Rnf146	CG4101
CG13919	CG3376	NijA
Iris	Atg5	CG10418
Ssadh	lncRNA:CR45463	Roc2
TTLL15	ND-B18	PrBP
sip2	Gcna	CG11241
Fadd	CG6793	mRpL27
Inx3	g	CG9518
CG10038	tth	rols
Echs1	Hr39	Ser
kraken	CG18081	CG11586
CG7115	CG14341	l(3)neo43
CG12909	wake	CG11839
CG11835	CG8191	RNASEK
Su(fu)	Myo31DF	Tm2
LRR	CG34220	CG7637
l(1)G0004	asRNA:CR45132	ena
Nxf3	CG7206	crok
CG6028	CG8010	Ziz
CG4880	CG33170	l(2)k14505
CG3880	rtv	obst-B
gb	roh	Snoo
Atox1	CG13364	XRCC1
Irk1	Tango9	CG10359
RpL7A	CG17652	CR18166
CG9886	CG9782	foi
CG7407	mxt	EMRE
CG5862	AhcyL1	CG31800
ASPP	dx	CG11523
lncRNA:CR45758	SamDC	CG31075
CG5909	Rbm13	CG8170
CG18324	CG8549	C3G
gish	CG5541	obst-E
CG12213	ppk29	CG8320
CG13082	pbl	CG1146
lncRNA:CR44092	CG8326	mRpS23
CG11417	CG5455	CG6878
pasi1	ox	CG31174
thoc6	Utx	Mrp4
CG33217	raw	INPP5E
CG12025	CG15343	haf
cass	crq	Ncc69
CG15098	Su(var)3-3	asRNA:CR44911
Uck	CG7970	Yp1
Lam	CG7156	REPTOR-BP
CG11444	CG7069	CG11294
Aven	rpk	mRpS34
lncRNA:Vinr	Hcs	Sobp
Ugt302K1	l(1)G0196	CG33468
wdb	PIG-A	qsm
CG13404	chas	CG33993
l(2)09851	CG6712	CG34163
CG5885	Gnpnat	CG7255
CG32280	Abca3	Mcm7
Es2	CG14506	CG5254
CG10340	Edem2	PolE4
SLC5A11	oaf	bib
TfIIFalpha	Nox	RpL17
c12.1	Nf1	CG2656
RfC4	Gmap	Rab14
MRG15	CG33774	CG17258
alien	CG4452	sas
otk	Max	CG17734
CG4338	P5CS	Det
CG13319	Prosbeta3	RpS20
CG4565	Shawl	Srp19
mRpS35	Iml1	Tret1-1
CG30010	tmod	Nf-YB
Gat	Fkbp14	Pgant2
Cht2	Rad60	Dpm3
Tsen15	CG11583	lncRNA:CR45465
CG10898	CG14414	CG34354
CG3552	l(1)10Bb	Mlp84B
CG2990	M6	rost
asRNA:CR43468	CBP	MED7
lft	COX5B	Vha13
lncRNA:CR44474	CG14966	PIG-H
CG14407	Cerk	CG12851
CG5116	by	CG3104
CG15923	Tsp26A	Oaz
CG7988	CG11267	Peritrophin-A
CG13366	hdly	Argk
Mthfs	Atxn7
nAChRalpha2	RhoGAP1A
Sld5	Gr39a
CG7059	mRpL22
AIMP3	lncRNA:CR43724
CG7857	Piezo
beta-Spec	CG15877
CG8031	CG32066
CG44247	DNaseII
Prx3	CG31142
RIOK2	CR43671
EMC3	Ypel
Sec61beta	Vav
Sgsh	CG6908
opm	CG9240
CG12341	Chsy
lncRNA:CR45348	Ubc4
CG43845	Mgat1
Ravus	CG4496
Syx18	Hsp70Bb
CG10959	CG17698
MBD-like	CG10428
CG8272	Cnb
CG1578	CG9609
CG12971	Est-P
p23	Fnta
pim	Rpb7
mav	CG30020
GstE11	CG11882
CG31064	CG18343
crim	qkr58E-1
Prosbeta1	CG43795
Unc-115a	CG13585
CG14778	CG6762
Arpc4	lncRNA:CR45311
CG3198	Hydr1
Sms	Spn88Ea
Fis1	CG8204
CG6023	MFS3
CG15515	CG14960

## Sheet: GO_Unique_Cells
Analysis Type: PANTHER Overrepresentation Test (Released 20220202) Annotation Version and Release Date: GO Ontology database DOI: 10.5281/zenodo.6399963 Released 2022-03-22 Analyzed List: upload_1 (Drosophila melanogaster) Reference List: Drosophila melanogaster (all genes in database) Test Type: FISHER Correction: FDR
GO biological process complete	Drosophila melanogaster - REFLIST (13821)	upload_1 (918)	upload_1 (expected)	upload_1 (over/under)	upload_1 (fold Enrichment)	upload_1 (raw P-value)	upload_1 (FDR)
cellular response to ethanol (GO:0071361)	9	5	0.6	+	8.36	0.00116	0.025
neuron fate determination (GO:0048664)	9	5	0.6	+	8.36	0.00116	0.0249
response to light intensity (GO:0009642)	9	5	0.6	+	8.36	0.00116	0.0249
DNA replication initiation (GO:0006270)	25	12	1.66	+	7.23	1.38e-06	9.32e-05
double-strand break repair via break-induced replication (GO:0000727)	15	7	1	+	7.03	0.000265	0.00688
DNA unwinding involved in DNA replication (GO:0006268)	11	5	0.73	+	6.84	0.00227	0.0445
phototransduction, visible light (GO:0007603)	21	9	1.39	+	6.45	5.9e-05	0.00196
DNA strand elongation involved in DNA replication (GO:0006271)	17	7	1.13	+	6.2	0.000482	0.0115
DNA strand elongation (GO:0022616)	17	7	1.13	+	6.2	0.000482	0.0115
detection of visible light (GO:0009584)	27	10	1.79	+	5.58	6.22e-05	0.00204
deactivation of rhodopsin mediated signaling (GO:0016059)	17	6	1.13	+	5.31	0.00232	0.0453
DNA-templated DNA replication (GO:0006261)	87	28	5.78	+	4.85	2.88e-10	3.93e-08
regulation of neurotransmitter secretion (GO:0046928)	28	9	1.86	+	4.84	0.000346	0.00878
regulation of neurotransmitter transport (GO:0051588)	28	9	1.86	+	4.84	0.000346	0.00875
DNA replication (GO:0006260)	98	31	6.51	+	4.76	4.6e-11	7.16e-09
positive regulation of ERK1 and ERK2 cascade (GO:0070374)	23	7	1.53	+	4.58	0.00204	0.0403
learning (GO:0007612)	63	19	4.18	+	4.54	4.81e-07	3.5e-05
associative learning (GO:0008306)	47	14	3.12	+	4.48	1.72e-05	0.000698
glutathione metabolic process (GO:0006749)	52	15	3.45	+	4.34	1.2e-05	0.000506
olfactory learning (GO:0008355)	36	10	2.39	+	4.18	0.000437	0.0106
germ cell migration (GO:0008354)	45	12	2.99	+	4.01	0.000166	0.00446
cell cycle DNA replication (GO:0044786)	34	9	2.26	+	3.99	0.00112	0.0244
regulation of DNA replication (GO:0006275)	40	10	2.66	+	3.76	0.000878	0.0196
establishment of ommatidial planar polarity (GO:0042067)	53	13	3.52	+	3.69	0.000182	0.00486
cellular response to light stimulus (GO:0071482)	41	10	2.72	+	3.67	0.00103	0.0227
defense response to Gram-positive bacterium (GO:0050830)	47	11	3.12	+	3.52	0.000788	0.0177
response to ethanol (GO:0045471)	69	16	4.58	+	3.49	6.08e-05	0.002
asymmetric neuroblast division (GO:0055059)	39	9	2.59	+	3.47	0.00252	0.0479
photoreceptor cell fate commitment (GO:0046552)	74	17	4.92	+	3.46	4e-05	0.00144
negative regulation of transport (GO:0051051)	48	11	3.19	+	3.45	0.000915	0.0203
recombinational repair (GO:0000725)	66	15	4.38	+	3.42	0.000124	0.00357
double-strand break repair via homologous recombination (GO:0000724)	66	15	4.38	+	3.42	0.000124	0.00356
neuron fate commitment (GO:0048663)	88	20	5.85	+	3.42	9.84e-06	0.000431
learning or memory (GO:0007611)	161	36	10.69	+	3.37	4.52e-09	4.89e-07
regulation of photoreceptor cell differentiation (GO:0046532)	45	10	2.99	+	3.35	0.00189	0.0375
cognition (GO:0050890)	162	36	10.76	+	3.35	5.2e-09	5.55e-07
phototransduction (GO:0007602)	54	12	3.59	+	3.35	0.000688	0.0158
detection of light stimulus (GO:0009583)	59	13	3.92	+	3.32	0.000447	0.0108
positive regulation of neurogenesis (GO:0050769)	65	14	4.32	+	3.24	0.000334	0.0085
peripheral nervous system development (GO:0007422)	56	12	3.72	+	3.23	0.000907	0.0202
chromatin assembly (GO:0031497)	112	24	7.44	+	3.23	3.18e-06	0.000185
heterochromatin assembly (GO:0031507)	80	17	5.31	+	3.2	9.25e-05	0.0028
positive regulation of MAPK cascade (GO:0043410)	66	14	4.38	+	3.19	0.000382	0.00957
heterochromatin organization (GO:0070828)	85	18	5.65	+	3.19	6.04e-05	0.00199
positive regulation of canonical Wnt signaling pathway (GO:0090263)	52	11	3.45	+	3.18	0.0016	0.0328
positive regulation of Wnt signaling pathway (GO:0030177)	57	12	3.79	+	3.17	0.00104	0.0228
regulation of neurotransmitter levels (GO:0001505)	115	24	7.64	+	3.14	4.72e-06	0.000242
regulation of ion transport (GO:0043269)	77	16	5.11	+	3.13	0.000184	0.0049
negative regulation of gene expression, epigenetic (GO:0045814)	82	17	5.45	+	3.12	0.00012	0.00349
peptidyl-serine phosphorylation (GO:0018105)	58	12	3.85	+	3.11	0.00118	0.0254
cellular modified amino acid metabolic process (GO:0006575)	88	18	5.85	+	3.08	8.9e-05	0.00272
regulation of neurogenesis (GO:0050767)	132	27	8.77	+	3.08	1.71e-06	0.000111
chromosome condensation (GO:0030261)	54	11	3.59	+	3.07	0.00208	0.041
regulation of neural precursor cell proliferation (GO:2000177)	59	12	3.92	+	3.06	0.00134	0.0284
asymmetric cell division (GO:0008356)	104	21	6.91	+	3.04	2.8e-05	0.00106
regulation of cell development (GO:0060284)	165	33	10.96	+	3.01	1.94e-07	1.48e-05
behavioral response to ethanol (GO:0048149)	55	11	3.65	+	3.01	0.00236	0.0459
protein-DNA complex assembly (GO:0065004)	70	14	4.65	+	3.01	0.000638	0.0148
cell cycle checkpoint signaling (GO:0000075)	60	12	3.99	+	3.01	0.00152	0.0316
negative regulation of cell cycle process (GO:0010948)	90	18	5.98	+	3.01	0.000114	0.00335
memory (GO:0007613)	120	24	7.97	+	3.01	8.84e-06	0.000403
neuromuscular junction development (GO:0007528)	85	17	5.65	+	3.01	0.000175	0.00469
negative regulation of cell cycle (GO:0045786)	101	20	6.71	+	2.98	5.48e-05	0.00184
double-strand break repair (GO:0006302)	96	19	6.38	+	2.98	8.4e-05	0.00258
peptidyl-serine modification (GO:0018209)	61	12	4.05	+	2.96	0.00172	0.0348
cell population proliferation (GO:0008283)	122	24	8.1	+	2.96	1.13e-05	0.000479
modulation of chemical synaptic transmission (GO:0050804)	143	28	9.5	+	2.95	2.32e-06	0.000142
regulation of trans-synaptic signaling (GO:0099177)	143	28	9.5	+	2.95	2.32e-06	0.000141
eye photoreceptor cell fate commitment (GO:0042706)	67	13	4.45	+	2.92	0.00125	0.0269
compound eye photoreceptor fate commitment (GO:0001752)	67	13	4.45	+	2.92	0.00125	0.0268
regulation of neuromuscular junction development (GO:1904396)	119	23	7.9	+	2.91	2.18e-05	0.000833
negative regulation of cellular macromolecule biosynthetic process (GO:2000113)	78	15	5.18	+	2.9	0.000593	0.0139
pigmentation (GO:0043473)	73	14	4.85	+	2.89	0.000914	0.0204
regulation of cell differentiation (GO:0045595)	278	53	18.46	+	2.87	1.8e-10	2.5e-08
neurotransmitter secretion (GO:0007269)	84	16	5.58	+	2.87	0.000433	0.0106
signal release from synapse (GO:0099643)	84	16	5.58	+	2.87	0.000433	0.0105
regulation of vesicle-mediated transport (GO:0060627)	126	24	8.37	+	2.87	1.8e-05	0.000714
transmembrane receptor protein tyrosine kinase signaling pathway (GO:0007169)	122	23	8.1	+	2.84	3.08e-05	0.00113
brain development (GO:0007420)	117	22	7.77	+	2.83	4.7e-05	0.00164
establishment of tissue polarity (GO:0007164)	80	15	5.31	+	2.82	0.000747	0.017
developmental pigmentation (GO:0048066)	64	12	4.25	+	2.82	0.00245	0.047
establishment of planar polarity (GO:0001736)	80	15	5.31	+	2.82	0.000747	0.0169
regulation of neuron differentiation (GO:0045664)	80	15	5.31	+	2.82	0.000747	0.0169
regulation of synaptic assembly at neuromuscular junction (GO:0008582)	113	21	7.51	+	2.8	8.04e-05	0.00249
cellular response to environmental stimulus (GO:0104004)	70	13	4.65	+	2.8	0.00177	0.0357
cellular response to abiotic stimulus (GO:0071214)	70	13	4.65	+	2.8	0.00177	0.0356
head development (GO:0060322)	140	26	9.3	+	2.8	1.21e-05	0.000508
positive regulation of cell differentiation (GO:0045597)	114	21	7.57	+	2.77	8.97e-05	0.00273
negative regulation of translation (GO:0017148)	76	14	5.05	+	2.77	0.00129	0.0273
regulation of nervous system development (GO:0051960)	214	39	14.21	+	2.74	2.07e-07	1.57e-05
regulation of developmental growth (GO:0048638)	236	43	15.68	+	2.74	4.4e-08	3.85e-06
regulation of secretion by cell (GO:1903530)	99	18	6.58	+	2.74	0.000321	0.00823
negative regulation of cell cycle phase transition (GO:1901988)	77	14	5.11	+	2.74	0.00143	0.0299
regulation of gene expression, epigenetic (GO:0040029)	110	20	7.31	+	2.74	0.000153	0.00416
cell fate determination (GO:0001709)	127	23	8.44	+	2.73	5.32e-05	0.0018
positive regulation of nervous system development (GO:0051962)	105	19	6.97	+	2.72	0.000234	0.00609
signal release (GO:0023061)	94	17	6.24	+	2.72	0.000491	0.0117
positive regulation of cell development (GO:0010720)	83	15	5.51	+	2.72	0.00104	0.0227
small GTPase mediated signal transduction (GO:0007264)	101	18	6.71	+	2.68	0.000397	0.00991
sister chromatid segregation (GO:0000819)	101	18	6.71	+	2.68	0.000397	0.00988
response to wounding (GO:0009611)	101	18	6.71	+	2.68	0.000397	0.00985
negative regulation of cell differentiation (GO:0045596)	96	17	6.38	+	2.67	0.000607	0.0142
negative regulation of cellular amide metabolic process (GO:0034249)	85	15	5.65	+	2.66	0.00128	0.0273
regulation of cell junction assembly (GO:1901888)	125	22	8.3	+	2.65	0.000111	0.00328
synapse organization (GO:0050808)	182	32	12.09	+	2.65	4.39e-06	0.000237
gliogenesis (GO:0042063)	80	14	5.31	+	2.63	0.00197	0.0389
regulation of synapse assembly (GO:0051963)	120	21	7.97	+	2.63	0.000169	0.00453
response to light stimulus (GO:0009416)	144	25	9.56	+	2.61	6.51e-05	0.00211
enzyme-linked receptor protein signaling pathway (GO:0007167)	150	26	9.96	+	2.61	4.57e-05	0.0016
regulation of transport (GO:0051049)	312	54	20.72	+	2.61	3.72e-09	4.14e-07
regulation of secretion (GO:0051046)	104	18	6.91	+	2.61	0.00054	0.0127
central nervous system development (GO:0007417)	278	48	18.46	+	2.6	3.57e-08	3.23e-06
mitotic sister chromatid segregation (GO:0000070)	87	15	5.78	+	2.6	0.00157	0.0323
regulation of growth (GO:0040008)	308	53	20.46	+	2.59	5.89e-09	6.21e-07
germ-line stem cell population maintenance (GO:0030718)	82	14	5.45	+	2.57	0.00241	0.0463
regulation of smoothened signaling pathway (GO:0008589)	88	15	5.85	+	2.57	0.00174	0.0351
nuclear chromosome segregation (GO:0098813)	147	25	9.76	+	2.56	7.82e-05	0.00244
digestive system development (GO:0055123)	112	19	7.44	+	2.55	0.000688	0.0158
digestive tract development (GO:0048565)	112	19	7.44	+	2.55	0.000688	0.0158
cytoplasmic translation (GO:0002181)	118	20	7.84	+	2.55	0.00048	0.0115
cell junction assembly (GO:0034329)	118	20	7.84	+	2.55	0.00048	0.0115
chromosome segregation (GO:0007059)	166	28	11.03	+	2.54	3.04e-05	0.00112
regulation of multicellular organismal development (GO:2000026)	280	47	18.6	+	2.53	7.72e-08	6.33e-06
regulation of synapse structure or activity (GO:0050803)	191	32	12.69	+	2.52	8.83e-06	0.000405
embryonic pattern specification (GO:0009880)	203	34	13.48	+	2.52	4.61e-06	0.000243
positive regulation of developmental growth (GO:0048639)	102	17	6.77	+	2.51	0.00156	0.0322
adult behavior (GO:0030534)	156	26	10.36	+	2.51	6.92e-05	0.00222
negative regulation of developmental process (GO:0051093)	205	34	13.62	+	2.5	8.49e-06	0.000394
stem cell population maintenance (GO:0019827)	103	17	6.84	+	2.48	0.00164	0.0335
maintenance of cell number (GO:0098727)	103	17	6.84	+	2.48	0.00164	0.0334
cell fate commitment (GO:0045165)	297	49	19.73	+	2.48	5.77e-08	4.79e-06
chemical synaptic transmission (GO:0007268)	219	36	14.55	+	2.47	4.57e-06	0.000244
anterograde trans-synaptic signaling (GO:0098916)	219	36	14.55	+	2.47	4.57e-06	0.000242
cell junction organization (GO:0034330)	250	41	16.61	+	2.47	8.82e-07	6.19e-05
regulation of developmental process (GO:0050793)	671	110	44.57	+	2.47	2.29e-16	8.51e-14
response to alcohol (GO:0097305)	116	19	7.7	+	2.47	0.00086	0.0193
DNA recombination (GO:0006310)	98	16	6.51	+	2.46	0.00248	0.0474
mesoderm development (GO:0007498)	98	16	6.51	+	2.46	0.00248	0.0473
trans-synaptic signaling (GO:0099537)	221	36	14.68	+	2.45	5.1e-06	0.000257
regulation of synapse organization (GO:0050807)	160	26	10.63	+	2.45	9.49e-05	0.00287
mitochondrial translation (GO:0032543)	99	16	6.58	+	2.43	0.00261	0.0493
segmentation (GO:0035282)	229	37	15.21	+	2.43	4.13e-06	0.000227
synaptic signaling (GO:0099536)	230	37	15.28	+	2.42	4.43e-06	0.000238
chromosome organization (GO:0051276)	476	76	31.62	+	2.4	5.89e-11	8.66e-09
blastoderm segmentation (GO:0007350)	188	30	12.49	+	2.4	4.71e-05	0.00163
neurotransmitter transport (GO:0006836)	113	18	7.51	+	2.4	0.00147	0.0306
DNA repair (GO:0006281)	183	29	12.15	+	2.39	7e-05	0.00223
negative regulation of growth (GO:0045926)	108	17	7.17	+	2.37	0.00222	0.0435
positive regulation of molecular function (GO:0044093)	242	38	16.07	+	2.36	7.26e-06	0.000349
cellular response to oxygen-containing compound (GO:1901701)	153	24	10.16	+	2.36	0.000399	0.00986
anterior/posterior axis specification, embryo (GO:0008595)	109	17	7.24	+	2.35	0.00237	0.0459
tripartite regional subdivision (GO:0007351)	109	17	7.24	+	2.35	0.00237	0.0458
secretion (GO:0046903)	186	29	12.35	+	2.35	8.29e-05	0.00255
secretion by cell (GO:0032940)	174	27	11.56	+	2.34	0.000163	0.0044
regulation of localization (GO:0032879)	536	83	35.6	+	2.33	2.22e-11	3.77e-09
peptide metabolic process (GO:0006518)	409	63	27.17	+	2.32	8.99e-09	9.34e-07
establishment or maintenance of cell polarity (GO:0007163)	195	30	12.95	+	2.32	7.23e-05	0.00228
export from cell (GO:0140352)	182	28	12.09	+	2.32	0.000131	0.00369
chromatin organization (GO:0006325)	273	42	18.13	+	2.32	2.73e-06	0.000163
positive regulation of developmental process (GO:0051094)	235	36	15.61	+	2.31	1.78e-05	0.00072
regulation of multicellular organismal process (GO:0051239)	581	89	38.59	+	2.31	6.86e-12	1.24e-09
negative regulation of gene expression (GO:0010629)	314	48	20.86	+	2.3	7.07e-07	5.05e-05
DNA metabolic process (GO:0006259)	302	46	20.06	+	2.29	1.39e-06	9.32e-05
regulation of anatomical structure morphogenesis (GO:0022603)	184	28	12.22	+	2.29	0.000149	0.00411
axon development (GO:0061564)	309	47	20.52	+	2.29	1.04e-06	7.17e-05
regulation of cell population proliferation (GO:0042127)	218	33	14.48	+	2.28	5.15e-05	0.00176
cell-cell signaling (GO:0007267)	304	46	20.19	+	2.28	1.53e-06	0.000101
growth (GO:0040007)	179	27	11.89	+	2.27	0.000221	0.0058
developmental growth (GO:0048589)	179	27	11.89	+	2.27	0.000221	0.00579
mitotic cell cycle (GO:0000278)	399	60	26.5	+	2.26	3.9e-08	3.46e-06
positive regulation of catalytic activity (GO:0043085)	193	29	12.82	+	2.26	0.000195	0.00517
positive regulation of multicellular organismal process (GO:0051240)	200	30	13.28	+	2.26	0.000143	0.00398
negative regulation of multicellular organismal process (GO:0051241)	167	25	11.09	+	2.25	0.000425	0.0105
response to radiation (GO:0009314)	175	26	11.62	+	2.24	0.000348	0.00878
dorsal/ventral pattern formation (GO:0009953)	149	22	9.9	+	2.22	0.00115	0.0249
intracellular signal transduction (GO:0035556)	381	56	25.31	+	2.21	2.9e-07	2.17e-05
taxis (GO:0042330)	327	48	21.72	+	2.21	2.03e-06	0.000127
cellular response to DNA damage stimulus (GO:0006974)	225	33	14.94	+	2.21	7.48e-05	0.00235
cell cycle (GO:0007049)	608	89	40.38	+	2.2	5.94e-11	8.58e-09
chemotaxis (GO:0006935)	267	39	17.73	+	2.2	1.99e-05	0.00078
cell adhesion (GO:0007155)	179	26	11.89	+	2.19	0.000618	0.0144
cell division (GO:0051301)	241	35	16.01	+	2.19	6.86e-05	0.00221
peptide biosynthetic process (GO:0043043)	310	45	20.59	+	2.19	5.71e-06	0.000281
embryo development (GO:0009790)	510	74	33.87	+	2.18	4.19e-09	4.6e-07
axon guidance (GO:0007411)	249	36	16.54	+	2.18	5.34e-05	0.0018
protein phosphorylation (GO:0006468)	256	37	17	+	2.18	4.03e-05	0.00144
mitotic cell cycle process (GO:1903047)	277	40	18.4	+	2.17	1.8e-05	0.000718
photoreceptor cell differentiation (GO:0046530)	194	28	12.89	+	2.17	0.000361	0.00908
axonogenesis (GO:0007409)	298	43	19.79	+	2.17	1.11e-05	0.000474
response to oxygen-containing compound (GO:1901700)	315	45	20.92	+	2.15	7.23e-06	0.00035
appendage development (GO:0048736)	336	48	22.32	+	2.15	4.63e-06	0.000242
negative regulation of cellular component organization (GO:0051129)	155	22	10.3	+	2.14	0.00239	0.046
translation (GO:0006412)	304	43	20.19	+	2.13	1.45e-05	0.000593
imaginal disc-derived appendage development (GO:0048737)	333	47	22.12	+	2.12	7.09e-06	0.000345
signaling (GO:0023052)	1200	169	79.7	+	2.12	8e-19	3.89e-16
nervous system development (GO:0007399)	973	137	64.63	+	2.12	2.94e-15	8.81e-13
neurogenesis (GO:0022008)	798	112	53	+	2.11	1.7e-12	3.48e-10
cell cycle process (GO:0022402)	513	72	34.07	+	2.11	2.29e-08	2.15e-06
response to nutrient levels (GO:0031667)	171	24	11.36	+	2.11	0.00141	0.0295
cell communication (GO:0007154)	1270	178	84.35	+	2.11	9.07e-20	4.71e-17
neuron projection guidance (GO:0097485)	257	36	17.07	+	2.11	0.000115	0.00337
amide biosynthetic process (GO:0043604)	350	49	23.25	+	2.11	4.64e-06	0.000241
positive regulation of gene expression (GO:0010628)	193	27	12.82	+	2.11	0.000649	0.015
behavior (GO:0007610)	529	74	35.14	+	2.11	2.1e-08	2e-06
signal transduction (GO:0007165)	995	139	66.09	+	2.1	3.29e-15	9.48e-13
compound eye photoreceptor cell differentiation (GO:0001751)	172	24	11.42	+	2.1	0.00147	0.0306
organelle fission (GO:0048285)	259	36	17.2	+	2.09	0.000122	0.00352
post-embryonic appendage morphogenesis (GO:0035120)	317	44	21.06	+	2.09	2.02e-05	0.000785
response to extracellular stimulus (GO:0009991)	173	24	11.49	+	2.09	0.00154	0.0318
imaginal disc-derived wing morphogenesis (GO:0007476)	274	38	18.2	+	2.09	7.16e-05	0.00227
negative regulation of macromolecule biosynthetic process (GO:0010558)	390	54	25.9	+	2.08	2.02e-06	0.000129
negative regulation of biosynthetic process (GO:0009890)	412	57	27.37	+	2.08	1.3e-06	8.89e-05
nuclear division (GO:0000280)	246	34	16.34	+	2.08	0.000227	0.00594
cell migration (GO:0016477)	268	37	17.8	+	2.08	9.86e-05	0.00297
cellular amide metabolic process (GO:0043603)	493	68	32.75	+	2.08	1.01e-07	8.08e-06
appendage morphogenesis (GO:0035107)	328	45	21.79	+	2.07	1.82e-05	0.000718
locomotion (GO:0040011)	621	85	41.25	+	2.06	3.32e-09	3.81e-07
eye photoreceptor cell differentiation (GO:0001754)	176	24	11.69	+	2.05	0.00178	0.0357
locomotory behavior (GO:0007626)	176	24	11.69	+	2.05	0.00178	0.0356
cell morphogenesis (GO:0000902)	499	68	33.14	+	2.05	1.78e-07	1.37e-05
cell morphogenesis involved in differentiation (GO:0000904)	433	59	28.76	+	2.05	1.43e-06	9.5e-05
embryonic morphogenesis (GO:0048598)	235	32	15.61	+	2.05	0.000446	0.0108
eye development (GO:0001654)	360	49	23.91	+	2.05	9.83e-06	0.000438
visual system development (GO:0150063)	360	49	23.91	+	2.05	9.83e-06	0.000435
sensory system development (GO:0048880)	360	49	23.91	+	2.05	9.83e-06	0.000433
sulfur compound metabolic process (GO:0006790)	169	23	11.23	+	2.05	0.00233	0.0454
tissue morphogenesis (GO:0048729)	596	81	39.59	+	2.05	1.16e-08	1.19e-06
cell morphogenesis involved in neuron differentiation (GO:0048667)	390	53	25.9	+	2.05	5e-06	0.000253
wing disc morphogenesis (GO:0007472)	287	39	19.06	+	2.05	0.000101	0.003
organelle localization (GO:0051640)	221	30	14.68	+	2.04	0.000536	0.0127
axis specification (GO:0009798)	192	26	12.75	+	2.04	0.00156	0.0322
cellular response to chemical stimulus (GO:0070887)	377	51	25.04	+	2.04	9.21e-06	0.000415
sensory organ morphogenesis (GO:0090596)	281	38	18.66	+	2.04	0.000138	0.00388
eye morphogenesis (GO:0048592)	281	38	18.66	+	2.04	0.000138	0.00387
negative regulation of cellular biosynthetic process (GO:0031327)	407	55	27.03	+	2.03	3.22e-06	0.000186
cellular response to stimulus (GO:0051716)	1480	200	98.3	+	2.03	1.1e-20	6.59e-18
imaginal disc-derived appendage morphogenesis (GO:0035114)	326	44	21.65	+	2.03	4.19e-05	0.00149
response to abiotic stimulus (GO:0009628)	415	56	27.56	+	2.03	3.74e-06	0.00021
generation of neurons (GO:0048699)	746	100	49.55	+	2.02	4.12e-10	5.27e-08
neuron projection development (GO:0031175)	418	56	27.76	+	2.02	4.02e-06	0.000224
imaginal disc development (GO:0007444)	547	73	36.33	+	2.01	1.46e-07	1.16e-05
sensory organ development (GO:0007423)	450	60	29.89	+	2.01	2.22e-06	0.000137
morphogenesis of an epithelium (GO:0002009)	578	77	38.39	+	2.01	5.24e-08	4.49e-06
pattern specification process (GO:0007389)	511	68	33.94	+	2	3.92e-07	2.91e-05
neuron projection morphogenesis (GO:0048812)	392	52	26.04	+	2	9.37e-06	0.000419
compound eye morphogenesis (GO:0001745)	272	36	18.07	+	1.99	0.000284	0.00732
tube development (GO:0035295)	696	92	46.23	+	1.99	3.4e-09	3.84e-07
negative regulation of signaling (GO:0023057)	386	51	25.64	+	1.99	1.27e-05	0.000533
cell projection morphogenesis (GO:0048858)	394	52	26.17	+	1.99	1.41e-05	0.000586
plasma membrane bounded cell projection morphogenesis (GO:0120039)	394	52	26.17	+	1.99	1.41e-05	0.000583
cell surface receptor signaling pathway (GO:0007166)	312	41	20.72	+	1.98	0.00012	0.00349
tube morphogenesis (GO:0035239)	503	66	33.41	+	1.98	8.45e-07	5.98e-05
response to external stimulus (GO:0009605)	930	122	61.77	+	1.98	1.18e-11	2.08e-09
negative regulation of cellular process (GO:0048523)	1254	164	83.29	+	1.97	1.49e-15	4.63e-13
post-embryonic animal organ morphogenesis (GO:0048563)	390	51	25.9	+	1.97	2.03e-05	0.000787
imaginal disc morphogenesis (GO:0007560)	390	51	25.9	+	1.97	2.03e-05	0.000783
negative regulation of RNA biosynthetic process (GO:1902679)	314	41	20.86	+	1.97	0.000129	0.00367
negative regulation of transcription, DNA-templated (GO:0045892)	314	41	20.86	+	1.97	0.000129	0.00366
negative regulation of nucleic acid-templated transcription (GO:1903507)	314	41	20.86	+	1.97	0.000129	0.00364
epithelial tube morphogenesis (GO:0060562)	460	60	30.55	+	1.96	3.1e-06	0.000183
cellular response to organic substance (GO:0071310)	261	34	17.34	+	1.96	0.000546	0.0128
system development (GO:0048731)	1329	173	88.27	+	1.96	2.93e-16	1.04e-13
wing disc development (GO:0035220)	385	50	25.57	+	1.96	2.84e-05	0.00107
negative regulation of cell communication (GO:0010648)	385	50	25.57	+	1.96	2.84e-05	0.00106
neuron differentiation (GO:0030182)	694	90	46.1	+	1.95	1.25e-08	1.25e-06
cell part morphogenesis (GO:0032990)	402	52	26.7	+	1.95	1.83e-05	0.00072
regulation of cell communication (GO:0010646)	913	118	60.64	+	1.95	5.27e-11	8.05e-09
regulation of signaling (GO:0023051)	913	118	60.64	+	1.95	5.27e-11	7.9e-09
negative regulation of nucleobase-containing compound metabolic process (GO:0045934)	364	47	24.18	+	1.94	6.69e-05	0.00216
negative regulation of biological process (GO:0048519)	1472	190	97.77	+	1.94	1.45e-17	6.66e-15
positive regulation of nucleobase-containing compound metabolic process (GO:0045935)	504	65	33.48	+	1.94	2.03e-06	0.000128
negative regulation of macromolecule metabolic process (GO:0010605)	714	92	47.42	+	1.94	1.22e-08	1.24e-06
negative regulation of metabolic process (GO:0009892)	769	99	51.08	+	1.94	2.91e-09	3.38e-07
regionalization (GO:0003002)	474	61	31.48	+	1.94	4.06e-06	0.000224
compound eye development (GO:0048749)	342	44	22.72	+	1.94	0.0001	0.003
regulation of cell cycle process (GO:0010564)	210	27	13.95	+	1.94	0.00249	0.0473
positive regulation of RNA metabolic process (GO:0051254)	475	61	31.55	+	1.93	4.21e-06	0.000229
post-embryonic animal organ development (GO:0048569)	456	58	30.29	+	1.91	1.01e-05	0.000437
animal organ development (GO:0048513)	1153	146	76.58	+	1.91	6.96e-13	1.51e-10
regulation of anatomical structure size (GO:0090066)	237	30	15.74	+	1.91	0.00187	0.0372
positive regulation of biosynthetic process (GO:0009891)	523	66	34.74	+	1.9	3.09e-06	0.000184
phosphorylation (GO:0016310)	310	39	20.59	+	1.89	0.000431	0.0106
epithelial cell development (GO:0002064)	327	41	21.72	+	1.89	0.000273	0.00707
negative regulation of RNA metabolic process (GO:0051253)	335	42	22.25	+	1.89	0.000219	0.00577
cellular component morphogenesis (GO:0032989)	527	66	35	+	1.89	3.53e-06	0.000201
positive regulation of cellular component organization (GO:0051130)	264	33	17.54	+	1.88	0.00139	0.0294
response to bacterium (GO:0009617)	232	29	15.41	+	1.88	0.00259	0.0492
regulation of cell death (GO:0010941)	265	33	17.6	+	1.87	0.00142	0.0298
positive regulation of cellular biosynthetic process (GO:0031328)	522	65	34.67	+	1.87	6.9e-06	0.000338
response to organic substance (GO:0010033)	484	60	32.15	+	1.87	1.72e-05	0.000701
positive regulation of transcription by RNA polymerase II (GO:0045944)	331	41	21.99	+	1.86	0.000432	0.0106
cellular nitrogen compound biosynthetic process (GO:0044271)	711	88	47.23	+	1.86	1.49e-07	1.18e-05
epithelial cell differentiation (GO:0030855)	380	47	25.24	+	1.86	0.000143	0.00398
regulation of biological quality (GO:0065008)	1279	158	84.95	+	1.86	3.9e-13	9.2e-11
positive regulation of cellular metabolic process (GO:0031325)	826	102	54.86	+	1.86	1.37e-08	1.33e-06
positive regulation of macromolecule metabolic process (GO:0010604)	818	101	54.33	+	1.86	1.78e-08	1.71e-06
positive regulation of metabolic process (GO:0009893)	908	112	60.31	+	1.86	2.3e-09	2.72e-07
instar larval or pupal morphogenesis (GO:0048707)	438	54	29.09	+	1.86	5.55e-05	0.00186
negative regulation of cellular metabolic process (GO:0031324)	601	74	39.92	+	1.85	1.76e-06	0.000113
positive regulation of cellular process (GO:0048522)	1570	193	104.28	+	1.85	6.62e-16	2.15e-13
negative regulation of signal transduction (GO:0009968)	358	44	23.78	+	1.85	0.000319	0.00821
regulation of molecular function (GO:0065009)	415	51	27.56	+	1.85	8.27e-05	0.00256
positive regulation of cell communication (GO:0010647)	448	55	29.76	+	1.85	4.51e-05	0.00159
positive regulation of signaling (GO:0023056)	448	55	29.76	+	1.85	4.51e-05	0.00158
animal organ morphogenesis (GO:0009887)	717	88	47.62	+	1.85	1.73e-07	1.35e-05
regulation of nucleobase-containing compound metabolic process (GO:0019219)	1345	165	89.34	+	1.85	2.19e-13	5.33e-11
regulation of signal transduction (GO:0009966)	783	96	52.01	+	1.85	4.91e-08	4.25e-06
epithelium development (GO:0060429)	930	114	61.77	+	1.85	2.27e-09	2.72e-07
positive regulation of nitrogen compound metabolic process (GO:0051173)	752	92	49.95	+	1.84	9.81e-08	7.97e-06
ovarian follicle cell development (GO:0030707)	295	36	19.59	+	1.84	0.00113	0.0245
negative regulation of response to stimulus (GO:0048585)	410	50	27.23	+	1.84	0.000114	0.00336
response to stimulus (GO:0050896)	2521	307	167.45	+	1.83	3.58e-26	3.98e-23
multicellular organism development (GO:0007275)	2119	258	140.75	+	1.83	2.49e-21	1.77e-18
regulation of cellular component biogenesis (GO:0044087)	304	37	20.19	+	1.83	0.000916	0.0203
regulation of biosynthetic process (GO:0009889)	1348	164	89.54	+	1.83	5.36e-13	1.19e-10
positive regulation of signal transduction (GO:0009967)	411	50	27.3	+	1.83	0.000117	0.00342
positive regulation of macromolecule biosynthetic process (GO:0010557)	477	58	31.68	+	1.83	3.46e-05	0.00126
post-embryonic animal morphogenesis (GO:0009886)	453	55	30.09	+	1.83	5.24e-05	0.00178
positive regulation of biological process (GO:0048518)	1724	209	114.51	+	1.83	1.25e-16	4.86e-14
negative regulation of nitrogen compound metabolic process (GO:0051172)	546	66	36.27	+	1.82	1.1e-05	0.000474
metamorphosis (GO:0007552)	464	56	30.82	+	1.82	6e-05	0.00199
regulation of RNA metabolic process (GO:0051252)	1277	154	84.82	+	1.82	4.7e-12	8.93e-10
tissue development (GO:0009888)	1005	121	66.75	+	1.81	1.69e-09	2.06e-07
regulation of intracellular signal transduction (GO:1902531)	349	42	23.18	+	1.81	0.000601	0.0141
regulation of cellular biosynthetic process (GO:0031326)	1339	161	88.94	+	1.81	1.7e-12	3.4e-10
regulation of RNA biosynthetic process (GO:2001141)	1117	134	74.19	+	1.81	2.92e-10	3.92e-08
regulation of transcription, DNA-templated (GO:0006355)	1117	134	74.19	+	1.81	2.92e-10	3.86e-08
regulation of nucleic acid-templated transcription (GO:1903506)	1117	134	74.19	+	1.81	2.92e-10	3.79e-08
oogenesis (GO:0048477)	576	69	38.26	+	1.8	8.64e-06	0.000398
localization of cell (GO:0051674)	334	40	22.18	+	1.8	0.000729	0.0166
positive regulation of RNA biosynthetic process (GO:1902680)	426	51	28.3	+	1.8	0.00015	0.00414
positive regulation of transcription, DNA-templated (GO:0045893)	426	51	28.3	+	1.8	0.00015	0.00413
positive regulation of nucleic acid-templated transcription (GO:1903508)	426	51	28.3	+	1.8	0.00015	0.00411
nervous system process (GO:0050877)	568	68	37.73	+	1.8	1.08e-05	0.000469
immune system process (GO:0002376)	293	35	19.46	+	1.8	0.00168	0.0341
regulation of gene expression (GO:0010468)	1618	193	107.47	+	1.8	1.2e-14	3.12e-12
anatomical structure morphogenesis (GO:0009653)	1460	174	96.97	+	1.79	4.39e-13	1.01e-10
cellular response to stress (GO:0033554)	546	65	36.27	+	1.79	2.32e-05	0.000883
regulation of transcription by RNA polymerase II (GO:0006357)	883	105	58.65	+	1.79	5.42e-08	4.59e-06
cell motility (GO:0048870)	328	39	21.79	+	1.79	0.000969	0.0214
response to chemical (GO:0042221)	1087	129	72.2	+	1.79	1.29e-09	1.59e-07
regulation of macromolecule biosynthetic process (GO:0010556)	1283	152	85.22	+	1.78	2.48e-11	4.12e-09
female gamete generation (GO:0007292)	628	74	41.71	+	1.77	8.86e-06	0.000401
regulation of cellular component organization (GO:0051128)	680	80	45.17	+	1.77	3.13e-06	0.000183
regulation of response to stimulus (GO:0048583)	987	116	65.56	+	1.77	1.33e-08	1.31e-06
regulation of cellular process (GO:0050794)	3677	431	244.23	+	1.76	5.47e-37	1.06e-33
positive regulation of response to stimulus (GO:0048584)	512	60	34.01	+	1.76	6.36e-05	0.00207
movement of cell or subcellular component (GO:0006928)	684	80	45.43	+	1.76	4.7e-06	0.000243
cellular macromolecule biosynthetic process (GO:0034645)	496	58	32.94	+	1.76	0.000101	0.003
neuron development (GO:0048666)	548	64	36.4	+	1.76	5.07e-05	0.00174
cell projection organization (GO:0030030)	643	75	42.71	+	1.76	8.14e-06	0.00038
regulation of macromolecule metabolic process (GO:0060255)	1991	232	132.24	+	1.75	8.51e-17	3.49e-14
anatomical structure development (GO:0048856)	2522	293	167.51	+	1.75	1.12e-21	9.74e-19
regulation of biological process (GO:0050789)	3979	462	264.29	+	1.75	6.91e-40	1.79e-36
vesicle-mediated transport (GO:0016192)	491	57	32.61	+	1.75	0.000136	0.00382
plasma membrane bounded cell projection organization (GO:0120036)	630	73	41.85	+	1.74	1.38e-05	0.000573
cell differentiation (GO:0030154)	1554	180	103.22	+	1.74	1.26e-12	2.66e-10
regulation of nitrogen compound metabolic process (GO:0051171)	1796	208	119.29	+	1.74	1.09e-14	2.94e-12
instar larval or pupal development (GO:0002165)	545	63	36.2	+	1.74	6.97e-05	0.00223
regulation of primary metabolic process (GO:0080090)	1824	210	121.15	+	1.73	1.54e-14	3.87e-12
cellular developmental process (GO:0048869)	1565	180	103.95	+	1.73	2.18e-12	4.25e-10
macromolecule biosynthetic process (GO:0009059)	696	80	46.23	+	1.73	8.03e-06	0.000377
regulation of catalytic activity (GO:0050790)	322	37	21.39	+	1.73	0.0026	0.0492
biological regulation (GO:0065007)	4421	507	293.65	+	1.73	2.14e-44	8.34e-41
system process (GO:0003008)	638	73	42.38	+	1.72	2.16e-05	0.00083
developmental process (GO:0032502)	2660	304	176.68	+	1.72	1.33e-21	1.04e-18
regulation of cellular metabolic process (GO:0031323)	1936	221	128.59	+	1.72	4.83e-15	1.34e-12
regulation of metabolic process (GO:0019222)	2156	246	143.2	+	1.72	7.32e-17	3.17e-14
cellular process involved in reproduction in multicellular organism (GO:0022412)	852	97	56.59	+	1.71	9.74e-07	6.77e-05
post-embryonic development (GO:0009791)	620	70	41.18	+	1.7	4.85e-05	0.00167
cellular component organization (GO:0016043)	2616	294	173.76	+	1.69	7.39e-20	4.11e-17
cellular component organization or biogenesis (GO:0071840)	2778	311	184.52	+	1.69	5.82e-21	3.78e-18
anatomical structure formation involved in morphogenesis (GO:0048646)	531	59	35.27	+	1.67	0.000328	0.00838
response to stress (GO:0006950)	1145	127	76.05	+	1.67	5.51e-08	4.61e-06
gamete generation (GO:0007276)	915	101	60.77	+	1.66	2.13e-06	0.000133
cellular nitrogen compound metabolic process (GO:0034641)	1801	198	119.62	+	1.66	6.34e-12	1.18e-09
organelle organization (GO:0006996)	1721	189	114.31	+	1.65	2.95e-11	4.8e-09
sexual reproduction (GO:0019953)	931	102	61.84	+	1.65	2.56e-06	0.000154
cellular component biogenesis (GO:0044085)	1285	140	85.35	+	1.64	3.44e-08	3.15e-06
cell development (GO:0048468)	1291	140	85.75	+	1.63	3.76e-08	3.37e-06
cellular component assembly (GO:0022607)	1109	120	73.66	+	1.63	5.05e-07	3.64e-05
germ cell development (GO:0007281)	713	77	47.36	+	1.63	7.64e-05	0.00239
organonitrogen compound biosynthetic process (GO:1901566)	800	86	53.14	+	1.62	3.89e-05	0.0014
multicellular organismal process (GO:0032501)	3482	373	231.28	+	1.61	5.68e-23	5.54e-20
developmental process involved in reproduction (GO:0003006)	892	94	59.25	+	1.59	2.87e-05	0.00107
multicellular organismal reproductive process (GO:0048609)	1041	109	69.14	+	1.58	7.75e-06	0.000368
nucleic acid metabolic process (GO:0090304)	1105	115	73.39	+	1.57	5.62e-06	0.000279
cellular macromolecule metabolic process (GO:0044260)	2106	219	139.88	+	1.57	4.58e-11	7.28e-09
cellular biosynthetic process (GO:0044249)	1178	122	78.24	+	1.56	3.29e-06	0.000189
reproductive process (GO:0022414)	1190	122	79.04	+	1.54	4.92e-06	0.000251
biosynthetic process (GO:0009058)	1239	126	82.3	+	1.53	5.38e-06	0.000269
cellular aromatic compound metabolic process (GO:0006725)	1495	152	99.3	+	1.53	4.27e-07	3.14e-05
organic substance biosynthetic process (GO:1901576)	1212	123	80.5	+	1.53	7.64e-06	0.000365
gene expression (GO:0010467)	1120	112	74.39	+	1.51	3.5e-05	0.00127
cellular localization (GO:0051641)	1001	99	66.49	+	1.49	0.000162	0.00438
organic cyclic compound metabolic process (GO:1901360)	1558	154	103.48	+	1.49	1.55e-06	0.000101
heterocycle metabolic process (GO:0046483)	1451	142	96.38	+	1.47	8.03e-06	0.000379
cellular metabolic process (GO:0044237)	3877	377	257.51	+	1.46	3.03e-16	1.03e-13
cellular process (GO:0009987)	7306	710	485.27	+	1.46	4.68e-50	3.64e-46
nucleobase-containing compound metabolic process (GO:0006139)	1369	132	90.93	+	1.45	3.64e-05	0.00132
cellular protein metabolic process (GO:0044267)	1683	158	111.79	+	1.41	1.78e-05	0.000717
nitrogen compound metabolic process (GO:0006807)	3671	337	243.83	+	1.38	8.1e-11	1.15e-08
macromolecule metabolic process (GO:0043170)	3193	288	212.08	+	1.36	2.83e-08	2.62e-06
multicellular organism reproduction (GO:0032504)	1275	115	84.69	+	1.36	0.00132	0.028
reproduction (GO:0000003)	1421	128	94.38	+	1.36	0.000688	0.0157
localization (GO:0051179)	2237	199	148.58	+	1.34	2.84e-05	0.00106
metabolic process (GO:0008152)	4548	403	302.08	+	1.33	2.1e-11	3.63e-09
organic substance metabolic process (GO:0071704)	4283	375	284.48	+	1.32	1.05e-09	1.32e-07
organonitrogen compound metabolic process (GO:1901564)	2725	234	181	+	1.29	4.26e-05	0.00151
establishment of localization (GO:0051234)	1766	151	117.3	+	1.29	0.00196	0.0389
primary metabolic process (GO:0044238)	4039	336	268.27	+	1.25	3.58e-06	0.000202
biological_process (GO:0008150)	11314	876	751.48	+	1.17	3.35e-33	4.34e-30
Unclassified (UNCLASSIFIED)	2507	42	166.52	-	0.25	3.35e-33	5.21e-30

## Sheet: GO_Unique_Nuclei
Analysis Type: PANTHER Overrepresentation Test (Released 20220202) Annotation Version and Release Date: GO Ontology database DOI: 10.5281/zenodo.6399963 Released 2022-03-22 Analyzed List: upload_1 (Drosophila melanogaster) Reference List: Drosophila melanogaster (all genes in database) Test Type: FISHER Correction: FDR
GO biological process complete	Drosophila melanogaster - REFLIST (13821)	upload_1 (759)	upload_1 (expected)	upload_1 (over/under)	upload_1 (fold Enrichment)	upload_1 (raw P-value)	upload_1 (FDR)
multicellular organism adhesion to substrate (GO:0022609)	8	7	0.44	+	15.93	4.49e-06	0.000897
multicellular organism adhesion (GO:0022608)	8	7	0.44	+	15.93	4.49e-06	0.000875
puparial adhesion (GO:0007594)	8	7	0.44	+	15.93	4.49e-06	0.000853
chondroitin sulfate biosynthetic process (GO:0030206)	5	4	0.27	+	14.57	0.000744	0.042
positive regulation of triglyceride metabolic process (GO:0090208)	7	5	0.38	+	13.01	0.00022	0.0197
glycosaminoglycan biosynthetic process (GO:0006024)	9	5	0.49	+	10.12	0.000509	0.0328
aminoglycan biosynthetic process (GO:0006023)	13	6	0.71	+	8.4	0.000295	0.0237
cell-substrate adhesion (GO:0031589)	24	10	1.32	+	7.59	5.77e-06	0.00107
cell-matrix adhesion (GO:0007160)	17	7	0.93	+	7.5	0.00016	0.0154
regulation of triglyceride metabolic process (GO:0090207)	15	6	0.82	+	7.28	0.00054	0.0331
cell adhesion mediated by integrin (GO:0033627)	21	7	1.15	+	6.07	0.000456	0.0306
regulation of lipid localization (GO:1905952)	33	10	1.81	+	5.52	5.51e-05	0.00671
amine metabolic process (GO:0009308)	27	8	1.48	+	5.4	0.000349	0.0269
cellular biogenic amine metabolic process (GO:0006576)	27	8	1.48	+	5.4	0.000349	0.0267
cellular amine metabolic process (GO:0044106)	27	8	1.48	+	5.4	0.000349	0.0264
immune response-regulating signaling pathway (GO:0002764)	31	8	1.7	+	4.7	0.000759	0.0422
actin filament-based movement (GO:0030048)	38	9	2.09	+	4.31	0.000613	0.0365
glucose homeostasis (GO:0042593)	47	10	2.58	+	3.87	0.000642	0.0376
regulation of cell shape (GO:0008360)	63	13	3.46	+	3.76	0.000136	0.0134
aerobic electron transport chain (GO:0019646)	54	11	2.97	+	3.71	0.000482	0.0315
regulation of cell morphogenesis (GO:0022604)	84	16	4.61	+	3.47	5.53e-05	0.00663
mitochondrial ATP synthesis coupled electron transport (GO:0042775)	58	11	3.19	+	3.45	0.000812	0.0446
oxidative phosphorylation (GO:0006119)	69	13	3.79	+	3.43	0.000297	0.0236
electron transport chain (GO:0022900)	76	14	4.17	+	3.35	0.000216	0.0196
actin filament organization (GO:0007015)	125	23	6.86	+	3.35	2.35e-06	0.000524
regulation of antimicrobial peptide production (GO:0002784)	74	13	4.06	+	3.2	0.000537	0.0337
regulation of production of molecular mediator of immune response (GO:0002700)	75	13	4.12	+	3.16	0.0006	0.0363
striated muscle cell differentiation (GO:0051146)	81	14	4.45	+	3.15	0.000385	0.0277
regulation of immune effector process (GO:0002697)	76	13	4.17	+	3.11	0.00067	0.0387
negative regulation of immune system process (GO:0002683)	77	13	4.23	+	3.07	0.000747	0.0419
regulation of humoral immune response (GO:0002920)	83	14	4.56	+	3.07	0.000478	0.0316
innate immune response (GO:0045087)	113	19	6.21	+	3.06	5.23e-05	0.00657
ATP metabolic process (GO:0046034)	118	19	6.48	+	2.93	8.74e-05	0.00946
pigment metabolic process (GO:0042440)	107	17	5.88	+	2.89	0.000233	0.0202
aerobic respiration (GO:0009060)	101	16	5.55	+	2.88	0.000363	0.0272
positive regulation of defense response (GO:0031349)	115	18	6.32	+	2.85	0.000182	0.0173
actin cytoskeleton organization (GO:0030036)	256	40	14.06	+	2.85	2.83e-08	1.22e-05
muscle cell differentiation (GO:0042692)	103	16	5.66	+	2.83	0.00044	0.0301
positive regulation of immune response (GO:0050778)	103	16	5.66	+	2.83	0.00044	0.0298
actin filament-based process (GO:0030029)	273	42	14.99	+	2.8	1.88e-08	9.17e-06
cellular respiration (GO:0045333)	111	17	6.1	+	2.79	0.000342	0.0267
positive regulation of response to biotic stimulus (GO:0002833)	112	17	6.15	+	2.76	0.000376	0.0273
positive regulation of response to external stimulus (GO:0032103)	126	19	6.92	+	2.75	0.000188	0.0174
supramolecular fiber organization (GO:0097435)	206	31	11.31	+	2.74	2.09e-06	0.000478
memory (GO:0007613)	120	18	6.59	+	2.73	0.000291	0.0238
energy derivation by oxidation of organic compounds (GO:0015980)	135	20	7.41	+	2.7	0.000159	0.0155
regulation of immune response (GO:0050776)	191	28	10.49	+	2.67	9.99e-06	0.00173
exocrine system development (GO:0035272)	116	17	6.37	+	2.67	0.000538	0.0335
salivary gland development (GO:0007431)	116	17	6.37	+	2.67	0.000538	0.0333
regulation of response to external stimulus (GO:0032101)	253	37	13.89	+	2.66	5.66e-07	0.000158
generation of precursor metabolites and energy (GO:0006091)	183	26	10.05	+	2.59	4.61e-05	0.00599
chitin-based cuticle development (GO:0040003)	198	28	10.87	+	2.58	2.32e-05	0.00341
regulation of defense response (GO:0031347)	188	26	10.32	+	2.52	5.98e-05	0.00685
cell surface receptor signaling pathway (GO:0007166)	312	43	17.13	+	2.51	3.02e-07	9.41e-05
cuticle development (GO:0042335)	233	32	12.8	+	2.5	8.59e-06	0.00152
defense response to bacterium (GO:0042742)	204	28	11.2	+	2.5	3.3e-05	0.00459
gland development (GO:0048732)	175	24	9.61	+	2.5	0.00013	0.013
learning or memory (GO:0007611)	161	22	8.84	+	2.49	0.000269	0.0225
regulation of response to biotic stimulus (GO:0002831)	183	25	10.05	+	2.49	9.63e-05	0.0101
cognition (GO:0050890)	162	22	8.9	+	2.47	0.000284	0.0235
response to external biotic stimulus (GO:0043207)	394	51	21.64	+	2.36	1.03e-07	3.81e-05
response to other organism (GO:0051707)	394	51	21.64	+	2.36	1.03e-07	3.63e-05
response to biotic stimulus (GO:0009607)	394	51	21.64	+	2.36	1.03e-07	3.48e-05
response to bacterium (GO:0009617)	232	30	12.74	+	2.35	5.36e-05	0.00663
organic hydroxy compound metabolic process (GO:1901615)	165	21	9.06	+	2.32	0.000738	0.042
regulation of immune system process (GO:0002682)	244	31	13.4	+	2.31	4.86e-05	0.00621
defense response to other organism (GO:0098542)	352	44	19.33	+	2.28	2.66e-06	0.000559
cell migration (GO:0016477)	268	33	14.72	+	2.24	5.67e-05	0.00669
cation transmembrane transport (GO:0098655)	240	29	13.18	+	2.2	0.000229	0.02
biological process involved in interspecies interaction between organisms (GO:0044419)	440	53	24.16	+	2.19	4.7e-07	0.000141
inorganic cation transmembrane transport (GO:0098662)	218	26	11.97	+	2.17	0.000629	0.0371
defense response (GO:0006952)	369	44	20.26	+	2.17	7.71e-06	0.0014
small molecule biosynthetic process (GO:0044283)	210	25	11.53	+	2.17	0.000868	0.047
regulation of anatomical structure size (GO:0090066)	237	28	13.02	+	2.15	0.000373	0.0274
immune system process (GO:0002376)	293	34	16.09	+	2.11	0.000121	0.0124
inorganic ion transmembrane transport (GO:0098660)	251	29	13.78	+	2.1	0.000536	0.034
localization of cell (GO:0051674)	334	37	18.34	+	2.02	0.000192	0.0176
regulation of response to stress (GO:0080134)	327	36	17.96	+	2	0.000266	0.0225
homeostatic process (GO:0042592)	456	50	25.04	+	2	1.4e-05	0.00232
cell motility (GO:0048870)	328	35	18.01	+	1.94	0.000439	0.0302
response to external stimulus (GO:0009605)	930	98	51.07	+	1.92	3.59e-09	2e-06
ion transmembrane transport (GO:0034220)	315	33	17.3	+	1.91	0.000849	0.0463
positive regulation of response to stimulus (GO:0048584)	512	53	28.12	+	1.88	2.8e-05	0.00404
regulation of biological quality (GO:0065008)	1279	132	70.24	+	1.88	1.3e-11	1.13e-08
movement of cell or subcellular component (GO:0006928)	684	70	37.56	+	1.86	1.96e-06	0.000462
instar larval or pupal development (GO:0002165)	545	55	29.93	+	1.84	4.49e-05	0.00593
response to stress (GO:0006950)	1145	115	62.88	+	1.83	1.59e-09	1.03e-06
regulation of response to stimulus (GO:0048583)	987	99	54.2	+	1.83	3.24e-08	1.33e-05
cytoskeleton organization (GO:0007010)	580	58	31.85	+	1.82	3.4e-05	0.00465
post-embryonic development (GO:0009791)	620	62	34.05	+	1.82	1.84e-05	0.00292
post-embryonic animal morphogenesis (GO:0009886)	453	45	24.88	+	1.81	0.000291	0.0236
behavior (GO:0007610)	529	52	29.05	+	1.79	0.000122	0.0124
instar larval or pupal morphogenesis (GO:0048707)	438	43	24.05	+	1.79	0.000513	0.0328
animal organ morphogenesis (GO:0009887)	717	70	39.38	+	1.78	1.02e-05	0.00172
metamorphosis (GO:0007552)	464	45	25.48	+	1.77	0.000496	0.0322
post-embryonic animal organ development (GO:0048569)	456	44	25.04	+	1.76	0.000648	0.0377
regulation of multicellular organismal process (GO:0051239)	581	56	31.91	+	1.76	0.000113	0.0117
epithelial tube morphogenesis (GO:0060562)	460	44	25.26	+	1.74	0.000706	0.0404
tube morphogenesis (GO:0035239)	503	48	27.62	+	1.74	0.000553	0.0337
morphogenesis of an epithelium (GO:0002009)	578	55	31.74	+	1.73	0.000222	0.0197
embryo development (GO:0009790)	510	48	28.01	+	1.71	0.00061	0.0365
signal transduction (GO:0007165)	995	93	54.64	+	1.7	1.66e-06	0.000431
locomotion (GO:0040011)	621	58	34.1	+	1.7	0.000184	0.0173
tissue development (GO:0009888)	1005	93	55.19	+	1.69	2.61e-06	0.000564
anatomical structure morphogenesis (GO:0009653)	1460	135	80.18	+	1.68	7.42e-09	3.85e-06
tissue morphogenesis (GO:0048729)	596	55	32.73	+	1.68	0.00039	0.0276
developmental process (GO:0032502)	2660	245	146.08	+	1.68	1.56e-16	4.06e-13
animal organ development (GO:0048513)	1153	106	63.32	+	1.67	5.36e-07	0.000155
anatomical structure development (GO:0048856)	2522	231	138.5	+	1.67	3.19e-15	6.22e-12
system process (GO:0003008)	638	58	35.04	+	1.66	0.000425	0.0295
regulation of signal transduction (GO:0009966)	783	71	43	+	1.65	8.91e-05	0.00951
multicellular organism development (GO:0007275)	2119	191	116.37	+	1.64	1.09e-11	1.06e-08
cell differentiation (GO:0030154)	1554	139	85.34	+	1.63	2.65e-08	1.21e-05
epithelium development (GO:0060429)	930	83	51.07	+	1.63	3.57e-05	0.00479
tube development (GO:0035295)	696	62	38.22	+	1.62	0.000388	0.0277
cellular developmental process (GO:0048869)	1565	139	85.94	+	1.62	4.04e-08	1.58e-05
system development (GO:0048731)	1329	117	72.98	+	1.6	9.91e-07	0.000266
regulation of developmental process (GO:0050793)	671	59	36.85	+	1.6	0.000793	0.0438
small molecule metabolic process (GO:0044281)	763	67	41.9	+	1.6	0.000366	0.0272
regulation of cell communication (GO:0010646)	913	80	50.14	+	1.6	8.07e-05	0.00911
regulation of signaling (GO:0023051)	913	80	50.14	+	1.6	8.07e-05	0.00898
cell development (GO:0048468)	1291	113	70.9	+	1.59	1.92e-06	0.000469
cell communication (GO:0007154)	1270	111	69.74	+	1.59	2.93e-06	0.000601
multicellular organismal process (GO:0032501)	3482	301	191.22	+	1.57	2.05e-17	8e-14
response to stimulus (GO:0050896)	2521	217	138.44	+	1.57	1.69e-11	1.32e-08
signaling (GO:0023052)	1200	103	65.9	+	1.56	1.46e-05	0.00236
cellular response to stimulus (GO:0051716)	1480	126	81.28	+	1.55	1.72e-06	0.000431
nervous system development (GO:0007399)	973	81	53.43	+	1.52	0.000393	0.0276
localization (GO:0051179)	2237	181	122.85	+	1.47	1.26e-07	4.09e-05
organic substance biosynthetic process (GO:1901576)	1212	97	66.56	+	1.46	0.000321	0.0253
positive regulation of biological process (GO:0048518)	1724	137	94.68	+	1.45	2.02e-05	0.00302
transport (GO:0006810)	1706	135	93.69	+	1.44	3.05e-05	0.00432
biosynthetic process (GO:0009058)	1239	98	68.04	+	1.44	0.000465	0.031
biological regulation (GO:0065007)	4421	349	242.79	+	1.44	6.33e-15	9.86e-12
positive regulation of cellular process (GO:0048522)	1570	121	86.22	+	1.4	0.000234	0.0201
establishment of localization (GO:0051234)	1766	136	96.98	+	1.4	8.17e-05	0.00897
regulation of biological process (GO:0050789)	3979	306	218.51	+	1.4	4.7e-11	3.33e-08
regulation of cellular process (GO:0050794)	3677	279	201.93	+	1.38	2.92e-09	1.75e-06
cellular component organization (GO:0016043)	2616	193	143.66	+	1.34	1.99e-05	0.00311
cellular process (GO:0009987)	7306	535	401.22	+	1.33	6.46e-22	5.03e-18
cellular component organization or biogenesis (GO:0071840)	2778	203	152.56	+	1.33	2.01e-05	0.00307
cellular metabolic process (GO:0044237)	3877	265	212.91	+	1.24	5.97e-05	0.00695
biological_process (GO:0008150)	11314	691	621.32	+	1.11	5.28e-12	6.85e-09
Unclassified (UNCLASSIFIED)	2507	68	137.68	-	0.49	5.28e-12	5.87e-09

## Sheet: GO_Shared
Analysis Type: PANTHER Overrepresentation Test (Released 20220202) Annotation Version and Release Date: GO Ontology database DOI: 10.5281/zenodo.6399963 Released 2022-03-22 Analyzed List: upload_1 (Drosophila melanogaster) Reference List: Drosophila melanogaster (all genes in database) Test Type: FISHER Correction: FDR
GO biological process complete	Drosophila melanogaster - REFLIST (13821)	upload_1 (1011)	upload_1 (expected)	upload_1 (over/under)	upload_1 (fold Enrichment)	upload_1 (raw P-value)	upload_1 (FDR)
antennal joint development (GO:0048098)	5	5	0.37	+	13.67	0.000275	0.00391
specification of animal organ identity (GO:0010092)	4	4	0.29	+	13.67	0.0012	0.0148
cardioblast cell fate commitment (GO:0042684)	8	7	0.59	+	11.96	2.65e-05	0.000476
imaginal disc eversion (GO:0007561)	7	6	0.51	+	11.72	0.000112	0.00173
R1/R6 cell differentiation (GO:0048052)	6	5	0.44	+	11.39	0.000476	0.00651
regulation of compound eye cone cell fate specification (GO:0042682)	5	4	0.37	+	10.94	0.00205	0.0237
notum cell fate specification (GO:0035310)	5	4	0.37	+	10.94	0.00205	0.0237
brain segmentation (GO:0035284)	5	4	0.37	+	10.94	0.00205	0.0236
central nervous system segmentation (GO:0035283)	5	4	0.37	+	10.94	0.00205	0.0236
ring gland development (GO:0035271)	5	4	0.37	+	10.94	0.00205	0.0236
endocrine system development (GO:0035270)	5	4	0.37	+	10.94	0.00205	0.0235
mesodermal cell fate specification (GO:0007501)	5	4	0.37	+	10.94	0.00205	0.0235
head morphogenesis (GO:0060323)	5	4	0.37	+	10.94	0.00205	0.0235
Bolwig's organ morphogenesis (GO:0001746)	9	7	0.66	+	10.63	4.44e-05	0.000761
Bolwig's organ development (GO:0055034)	9	7	0.66	+	10.63	4.44e-05	0.00076
compartment pattern specification (GO:0007386)	9	7	0.66	+	10.63	4.44e-05	0.000758
anterior Malpighian tubule development (GO:0061327)	12	9	0.88	+	10.25	4.26e-06	9.05e-05
cell fate specification involved in pattern specification (GO:0060573)	8	6	0.59	+	10.25	0.000184	0.00275
cytoskeletal matrix organization at active zone (GO:0048789)	7	5	0.51	+	9.76	0.00077	0.00995
positive chemotaxis (GO:0050918)	7	5	0.51	+	9.76	0.00077	0.00993
positive regulation of fibroblast growth factor receptor signaling pathway (GO:0045743)	7	5	0.51	+	9.76	0.00077	0.00992
postsynapse assembly (GO:0099068)	7	5	0.51	+	9.76	0.00077	0.0099
tracheal pit formation in open tracheal system (GO:0035202)	10	7	0.73	+	9.57	7.1e-05	0.00115
presynaptic membrane organization (GO:0097090)	10	7	0.73	+	9.57	7.1e-05	0.00115
regulation of cell fate specification (GO:0042659)	26	18	1.9	+	9.46	1.64e-10	5.76e-09
imaginal disc-derived leg joint morphogenesis (GO:0016348)	13	9	0.95	+	9.46	6.78e-06	0.000137
antennal development (GO:0007469)	26	18	1.9	+	9.46	1.64e-10	5.74e-09
leg disc proximal/distal pattern formation (GO:0007479)	16	11	1.17	+	9.4	6.61e-07	1.53e-05
proximal/distal pattern formation, imaginal disc (GO:0007449)	19	13	1.39	+	9.35	6.52e-08	1.71e-06
epithelial tube formation (GO:0072175)	9	6	0.66	+	9.11	0.00029	0.0041
equator specification (GO:0045317)	6	4	0.44	+	9.11	0.00323	0.0356
regulation of striated muscle tissue development (GO:0016202)	6	4	0.44	+	9.11	0.00323	0.0356
clypeo-labral disc development (GO:0035213)	6	4	0.44	+	9.11	0.00323	0.0355
imaginal disc lineage restriction (GO:0035161)	6	4	0.44	+	9.11	0.00323	0.0355
epithelial cell type specification, open tracheal system (GO:0035153)	9	6	0.66	+	9.11	0.00029	0.0041
cardiac cell fate commitment (GO:0060911)	12	8	0.88	+	9.11	2.73e-05	0.000488
adult chitin-based cuticle development (GO:0008365)	6	4	0.44	+	9.11	0.00323	0.0354
regulation of muscle tissue development (GO:1901861)	6	4	0.44	+	9.11	0.00323	0.0354
proboscis development (GO:0048728)	6	4	0.44	+	9.11	0.00323	0.0353
postsynaptic membrane assembly (GO:0097104)	6	4	0.44	+	9.11	0.00323	0.0353
larval visceral muscle development (GO:0007523)	9	6	0.66	+	9.11	0.00029	0.00409
analia development (GO:0007487)	6	4	0.44	+	9.11	0.00323	0.0352
cardioblast differentiation (GO:0010002)	15	10	1.1	+	9.11	2.63e-06	5.78e-05
leg disc pattern formation (GO:0035223)	20	13	1.46	+	8.89	1.01e-07	2.54e-06
negative regulation of cell fate specification (GO:0009996)	14	9	1.02	+	8.79	1.05e-05	0.000205
sensory organ boundary specification (GO:0008052)	25	16	1.83	+	8.75	3.93e-09	1.21e-07
synaptic transmission, cholinergic (GO:0007271)	11	7	0.8	+	8.7	0.000109	0.0017
cardiocyte differentiation (GO:0035051)	24	15	1.76	+	8.54	1.53e-08	4.32e-07
R3/R4 cell differentiation (GO:0048056)	16	10	1.17	+	8.54	4.02e-06	8.63e-05
non-canonical Wnt signaling pathway (GO:0035567)	8	5	0.59	+	8.54	0.00118	0.0147
anterior head segmentation (GO:0035288)	8	5	0.59	+	8.54	0.00118	0.0147
anterior head development (GO:0097065)	8	5	0.59	+	8.54	0.00118	0.0147
fat body development (GO:0007503)	8	5	0.59	+	8.54	0.00118	0.0146
progression of morphogenetic furrow involved in compound eye morphogenesis (GO:0007458)	8	5	0.59	+	8.54	0.00118	0.0146
formation of anatomical boundary (GO:0048859)	45	28	3.29	+	8.51	9.57e-15	4.78e-13
wing and notum subfield formation (GO:0035309)	13	8	0.95	+	8.41	4.14e-05	0.000722
nephrocyte differentiation (GO:0061319)	13	8	0.95	+	8.41	4.14e-05	0.00072
renal filtration cell differentiation (GO:0061318)	13	8	0.95	+	8.41	4.14e-05	0.000719
regulation of cell fate commitment (GO:0010453)	31	19	2.27	+	8.38	2.33e-10	8.05e-09
formation of animal organ boundary (GO:0010160)	36	22	2.63	+	8.35	9.21e-12	3.68e-10
eye-antennal disc development (GO:0035214)	64	39	4.68	+	8.33	8.89e-20	6.03e-18
pericardial nephrocyte differentiation (GO:0061320)	10	6	0.73	+	8.2	0.000437	0.00604
regulation of stem cell division (GO:2000035)	10	6	0.73	+	8.2	0.000437	0.00602
animal organ formation (GO:0048645)	45	27	3.29	+	8.2	5.53e-14	2.5e-12
cell fate commitment involved in pattern specification (GO:0060581)	35	21	2.56	+	8.2	3.54e-11	1.32e-09
sensory organ precursor cell fate determination (GO:0016360)	22	13	1.61	+	8.08	2.29e-07	5.58e-06
cell fate determination involved in pattern specification (GO:0060582)	22	13	1.61	+	8.08	2.29e-07	5.56e-06
imaginal disc-derived leg segmentation (GO:0036011)	24	14	1.76	+	7.97	8.8e-08	2.24e-06
appendage segmentation (GO:0035285)	24	14	1.76	+	7.97	8.8e-08	2.23e-06
regulation of fibroblast growth factor receptor signaling pathway (GO:0040036)	12	7	0.88	+	7.97	0.000163	0.00247
R3/R4 cell fate commitment (GO:0007464)	12	7	0.88	+	7.97	0.000163	0.00246
calcium-ion regulated exocytosis (GO:0017156)	12	7	0.88	+	7.97	0.000163	0.00246
proximal/distal pattern formation (GO:0009954)	26	15	1.9	+	7.89	3.39e-08	9.02e-07
neuron cell-cell adhesion (GO:0007158)	7	4	0.51	+	7.81	0.00481	0.0499
second mitotic wave involved in compound eye morphogenesis (GO:0016330)	7	4	0.51	+	7.81	0.00481	0.0498
cellular response to calcium ion (GO:0071277)	7	4	0.51	+	7.81	0.00481	0.0497
antennal morphogenesis (GO:0048800)	14	8	1.02	+	7.81	6.12e-05	0.00101
muscle organ morphogenesis (GO:0048644)	7	4	0.51	+	7.81	0.00481	0.0497
presynaptic membrane assembly (GO:0097105)	7	4	0.51	+	7.81	0.00481	0.0496
negative regulation of cell-cell adhesion (GO:0022408)	14	8	1.02	+	7.81	6.12e-05	0.001
negative regulation of small GTPase mediated signal transduction (GO:0051058)	7	4	0.51	+	7.81	0.00481	0.0495
positive regulation of hemocyte differentiation (GO:0045612)	7	4	0.51	+	7.81	0.00481	0.0495
eye-antennal disc morphogenesis (GO:0007455)	39	22	2.85	+	7.71	2.98e-11	1.14e-09
crystal cell differentiation (GO:0042688)	16	9	1.17	+	7.69	2.31e-05	0.000423
wing disc anterior/posterior pattern formation (GO:0048100)	18	10	1.32	+	7.59	8.76e-06	0.000174
regulation of calcium ion-dependent exocytosis (GO:0017158)	9	5	0.66	+	7.59	0.00174	0.0203
delamination (GO:0060232)	11	6	0.8	+	7.46	0.000636	0.00843
epithelial cell proliferation involved in renal tubule morphogenesis (GO:2001013)	11	6	0.8	+	7.46	0.000636	0.00842
epithelial cell proliferation involved in Malpighian tubule morphogenesis (GO:0061331)	11	6	0.8	+	7.46	0.000636	0.0084
maintenance of presynaptic active zone structure (GO:0048790)	11	6	0.8	+	7.46	0.000636	0.00839
epithelial cell proliferation (GO:0050673)	11	6	0.8	+	7.46	0.000636	0.00838
determination of imaginal disc primordium (GO:0007445)	11	6	0.8	+	7.46	0.000636	0.00836
salivary gland boundary specification (GO:0007432)	11	6	0.8	+	7.46	0.000636	0.00835
positive regulation of neuroblast proliferation (GO:0002052)	24	13	1.76	+	7.4	4.85e-07	1.14e-05
postsynaptic membrane organization (GO:0001941)	13	7	0.95	+	7.36	0.000236	0.00344
adult feeding behavior (GO:0008343)	13	7	0.95	+	7.36	0.000236	0.00343
haltere development (GO:0007482)	13	7	0.95	+	7.36	0.000236	0.00343
stem cell differentiation (GO:0048863)	28	15	2.05	+	7.32	7.12e-08	1.84e-06
R7 cell development (GO:0045467)	15	8	1.1	+	7.29	8.83e-05	0.0014
male courtship behavior, veined wing generated song production (GO:0045433)	15	8	1.1	+	7.29	8.83e-05	0.0014
synaptic target inhibition (GO:0016201)	15	8	1.1	+	7.29	8.83e-05	0.0014
larval lymph gland hemocyte differentiation (GO:0035168)	15	8	1.1	+	7.29	8.83e-05	0.00139
visceral muscle development (GO:0007522)	15	8	1.1	+	7.29	8.83e-05	0.00139
negative regulation of cell fate commitment (GO:0010454)	19	10	1.39	+	7.2	1.26e-05	0.00024
regulation of establishment of planar polarity (GO:0090175)	21	11	1.54	+	7.16	4.76e-06	0.000101
positive regulation of neural precursor cell proliferation (GO:2000179)	25	13	1.83	+	7.11	6.92e-07	1.59e-05
central complex development (GO:0048036)	10	5	0.73	+	6.84	0.00246	0.0279
compound eye cone cell differentiation (GO:0042675)	12	6	0.88	+	6.84	0.0009	0.0114
neuroblast development (GO:0014019)	20	10	1.46	+	6.84	1.77e-05	0.000328
filopodium assembly (GO:0046847)	10	5	0.73	+	6.84	0.00246	0.0278
spiracle morphogenesis, open tracheal system (GO:0035277)	22	11	1.61	+	6.84	6.71e-06	0.000137
determination of genital disc primordium (GO:0035225)	10	5	0.73	+	6.84	0.00246	0.0278
neuron projection fasciculation (GO:0106030)	22	11	1.61	+	6.84	6.71e-06	0.000136
morphogenesis of an epithelial fold (GO:0060571)	10	5	0.73	+	6.84	0.00246	0.0278
central nervous system morphogenesis (GO:0021551)	14	7	1.02	+	6.84	0.000333	0.00467
male courtship behavior, veined wing vibration (GO:0016545)	16	8	1.17	+	6.84	0.000125	0.00192
haltere disc development (GO:0035216)	14	7	1.02	+	6.84	0.000333	0.00466
glial cell differentiation (GO:0010001)	39	19	2.85	+	6.66	4.31e-09	1.31e-07
glial cell development (GO:0021782)	33	16	2.41	+	6.63	7.59e-08	1.95e-06
cell fate specification (GO:0001708)	85	41	6.22	+	6.59	6.29e-18	3.86e-16
genital disc development (GO:0035215)	50	24	3.66	+	6.56	5.05e-11	1.87e-09
motor neuron axon guidance (GO:0008045)	75	36	5.49	+	6.56	7.49e-16	4e-14
neuroblast differentiation (GO:0014016)	42	20	3.07	+	6.51	2.29e-09	7.14e-08
branch fusion, open tracheal system (GO:0035147)	21	10	1.54	+	6.51	2.45e-05	0.000445
tube fusion (GO:0035146)	21	10	1.54	+	6.51	2.45e-05	0.000444
axonal fasciculation (GO:0007413)	21	10	1.54	+	6.51	2.45e-05	0.000443
negative regulation of cell adhesion (GO:0007162)	19	9	1.39	+	6.48	6.48e-05	0.00106
male courtship behavior, veined wing extension (GO:0048065)	17	8	1.24	+	6.43	0.000172	0.00258
presynaptic active zone organization (GO:1990709)	17	8	1.24	+	6.43	0.000172	0.00258
peripheral nervous system development (GO:0007422)	56	26	4.1	+	6.35	1.42e-11	5.53e-10
neuroblast fate commitment (GO:0014017)	26	12	1.9	+	6.31	4.86e-06	0.000103
maintenance of synapse structure (GO:0099558)	13	6	0.95	+	6.31	0.00124	0.0152
synaptic target recognition (GO:0008039)	50	23	3.66	+	6.29	2.47e-10	8.46e-09
leg disc development (GO:0035218)	96	44	7.02	+	6.27	1.74e-18	1.12e-16
imaginal disc-derived male genitalia development (GO:0007485)	24	11	1.76	+	6.27	1.27e-05	0.000243
oenocyte differentiation (GO:0001742)	11	5	0.8	+	6.21	0.00338	0.0367
negative chemotaxis (GO:0050919)	22	10	1.61	+	6.21	3.35e-05	0.000593
larval salivary gland morphogenesis (GO:0007436)	11	5	0.8	+	6.21	0.00338	0.0367
negative regulation of plasmatocyte differentiation (GO:0045614)	11	5	0.8	+	6.21	0.00338	0.0366
genitalia development (GO:0048806)	33	15	2.41	+	6.21	3.72e-07	8.86e-06
aggressive behavior (GO:0002118)	20	9	1.46	+	6.15	8.84e-05	0.00139
neuroblast fate determination (GO:0007400)	20	9	1.46	+	6.15	8.84e-05	0.00139
renal system development (GO:0072001)	74	33	5.41	+	6.1	6.21e-14	2.8e-12
urogenital system development (GO:0001655)	74	33	5.41	+	6.1	6.21e-14	2.78e-12
leg disc morphogenesis (GO:0007478)	74	33	5.41	+	6.1	6.21e-14	2.77e-12
dendrite self-avoidance (GO:0070593)	18	8	1.32	+	6.08	0.000234	0.00342
homophilic cell adhesion via plasma membrane adhesion molecules (GO:0007156)	45	20	3.29	+	6.08	5.8e-09	1.72e-07
imaginal disc-derived genitalia development (GO:0007484)	27	12	1.98	+	6.08	6.59e-06	0.000135
anterior/posterior pattern specification, imaginal disc (GO:0007448)	27	12	1.98	+	6.08	6.59e-06	0.000135
imaginal disc-derived leg morphogenesis (GO:0007480)	70	31	5.12	+	6.05	4.15e-13	1.79e-11
regulation of animal organ morphogenesis (GO:2000027)	25	11	1.83	+	6.02	1.72e-05	0.000321
gliogenesis (GO:0042063)	80	35	5.85	+	5.98	1.69e-14	8.11e-13
male genitalia development (GO:0030539)	23	10	1.68	+	5.94	4.52e-05	0.00077
neuron recognition (GO:0008038)	115	50	8.41	+	5.94	4.65e-20	3.2e-18
male sex differentiation (GO:0046661)	30	13	2.19	+	5.92	3.39e-06	7.36e-05
reproductive system development (GO:0061458)	81	35	5.93	+	5.91	2.26e-14	1.08e-12
reproductive structure development (GO:0048608)	81	35	5.93	+	5.91	2.26e-14	1.07e-12
Malpighian tubule development (GO:0072002)	65	28	4.75	+	5.89	9.56e-12	3.8e-10
renal tubule development (GO:0061326)	65	28	4.75	+	5.89	9.56e-12	3.78e-10
R7 cell differentiation (GO:0045466)	49	21	3.58	+	5.86	4.04e-09	1.23e-07
glial cell migration (GO:0008347)	35	15	2.56	+	5.86	6.73e-07	1.56e-05
cell recognition (GO:0008037)	119	51	8.7	+	5.86	3.21e-20	2.25e-18
regulation of regulated secretory pathway (GO:1903305)	14	6	1.02	+	5.86	0.00167	0.0198
muscle cell fate commitment (GO:0042693)	14	6	1.02	+	5.86	0.00167	0.0197
mesodermal cell fate commitment (GO:0001710)	14	6	1.02	+	5.86	0.00167	0.0197
regulation of muscle organ development (GO:0048634)	14	6	1.02	+	5.86	0.00167	0.0197
mesodermal cell differentiation (GO:0048333)	14	6	1.02	+	5.86	0.00167	0.0196
muscle system process (GO:0003012)	28	12	2.05	+	5.86	8.83e-06	0.000175
male anatomical structure morphogenesis (GO:0090598)	19	8	1.39	+	5.76	0.000313	0.0044
male genitalia morphogenesis (GO:0048808)	19	8	1.39	+	5.76	0.000313	0.00439
cell-cell signaling involved in cell fate commitment (GO:0045168)	12	5	0.88	+	5.7	0.00452	0.0478
female gonad development (GO:0008585)	12	5	0.88	+	5.7	0.00452	0.0477
embryonic heart tube development (GO:0035050)	24	10	1.76	+	5.7	6.01e-05	0.00099
development of primary female sexual characteristics (GO:0046545)	12	5	0.88	+	5.7	0.00452	0.0476
negative regulation of photoreceptor cell differentiation (GO:0046533)	12	5	0.88	+	5.7	0.00452	0.0476
synaptic vesicle membrane organization (GO:0048499)	12	5	0.88	+	5.7	0.00452	0.0475
negative regulation of neuron differentiation (GO:0045665)	12	5	0.88	+	5.7	0.00452	0.0474
ommatidial rotation (GO:0016318)	29	12	2.12	+	5.66	1.17e-05	0.000226
hemocyte differentiation (GO:0042386)	29	12	2.12	+	5.66	1.17e-05	0.000225
genital disc morphogenesis (GO:0007483)	22	9	1.61	+	5.59	0.000157	0.0024
sex differentiation (GO:0007548)	98	40	7.17	+	5.58	1.44e-15	7.55e-14
axon choice point recognition (GO:0016198)	27	11	1.98	+	5.57	3.04e-05	0.000541
chaeta morphogenesis (GO:0008407)	42	17	3.07	+	5.53	2.34e-07	5.68e-06
inter-male aggressive behavior (GO:0002121)	15	6	1.1	+	5.47	0.00221	0.0252
development of primary sexual characteristics (GO:0045137)	50	20	3.66	+	5.47	2.39e-08	6.59e-07
axon midline choice point recognition (GO:0016199)	25	10	1.83	+	5.47	7.9e-05	0.00127
gonad development (GO:0008406)	50	20	3.66	+	5.47	2.39e-08	6.57e-07
neuron fate specification (GO:0048665)	30	12	2.19	+	5.47	1.54e-05	0.000289
embryonic hindgut morphogenesis (GO:0048619)	50	20	3.66	+	5.47	2.39e-08	6.55e-07
regulation of compound eye photoreceptor cell differentiation (GO:0110116)	25	10	1.83	+	5.47	7.9e-05	0.00127
establishment of ommatidial planar polarity (GO:0042067)	53	21	3.88	+	5.42	1.22e-08	3.52e-07
male courtship behavior (GO:0008049)	61	24	4.46	+	5.38	1.25e-09	4.09e-08
ventral cord development (GO:0007419)	74	29	5.41	+	5.36	2.57e-11	9.87e-10
tissue regeneration (GO:0042246)	23	9	1.68	+	5.35	0.000206	0.00303
imaginal disc-derived male genitalia morphogenesis (GO:0048803)	18	7	1.32	+	5.32	0.00108	0.0136
midgut development (GO:0007494)	36	14	2.63	+	5.32	3.95e-06	8.54e-05
renal tubule morphogenesis (GO:0061333)	44	17	3.22	+	5.28	3.97e-07	9.44e-06
neuron fate commitment (GO:0048663)	88	34	6.44	+	5.28	6.85e-13	2.89e-11
Malpighian tubule morphogenesis (GO:0007443)	44	17	3.22	+	5.28	3.97e-07	9.41e-06
basement membrane organization (GO:0071711)	21	8	1.54	+	5.21	0.000536	0.00724
head segmentation (GO:0035287)	21	8	1.54	+	5.21	0.000536	0.00723
genitalia morphogenesis (GO:0035112)	21	8	1.54	+	5.21	0.000536	0.00722
chitin metabolic process (GO:0006030)	21	8	1.54	+	5.21	0.000536	0.00721
muscle contraction (GO:0006936)	21	8	1.54	+	5.21	0.000536	0.00719
mesoderm morphogenesis (GO:0048332)	29	11	2.12	+	5.19	5.15e-05	0.000869
photoreceptor cell fate commitment (GO:0046552)	74	28	5.41	+	5.17	1.09e-10	3.96e-09
postsynapse organization (GO:0099173)	24	9	1.76	+	5.13	0.000266	0.00381
regulation of R7 cell differentiation (GO:0045676)	24	9	1.76	+	5.13	0.000266	0.0038
negative regulation of ERBB signaling pathway (GO:1901185)	32	12	2.34	+	5.13	2.59e-05	0.000466
chitin catabolic process (GO:0006032)	16	6	1.17	+	5.13	0.00286	0.0319
negative regulation of epidermal growth factor receptor signaling pathway (GO:0042059)	32	12	2.34	+	5.13	2.59e-05	0.000465
ectoderm development (GO:0007398)	16	6	1.17	+	5.13	0.00286	0.0318
dorsal/ventral pattern formation, imaginal disc (GO:0007450)	56	21	4.1	+	5.13	2.64e-08	7.15e-07
axon guidance (GO:0007411)	249	93	18.21	+	5.11	2.62e-32	3.01e-30
courtship behavior (GO:0007619)	75	28	5.49	+	5.1	1.4e-10	5e-09
muscle organ development (GO:0007517)	75	28	5.49	+	5.1	1.4e-10	4.98e-09
eye photoreceptor cell fate commitment (GO:0042706)	67	25	4.9	+	5.1	1.37e-09	4.48e-08
compound eye photoreceptor fate commitment (GO:0001752)	67	25	4.9	+	5.1	1.37e-09	4.46e-08
synapse assembly (GO:0007416)	62	23	4.54	+	5.07	6.82e-09	2.01e-07
imaginal disc pattern formation (GO:0007447)	111	41	8.12	+	5.05	9.92e-15	4.92e-13
post-embryonic genitalia morphogenesis (GO:0035126)	19	7	1.39	+	5.04	0.0014	0.017
imaginal disc-derived genitalia morphogenesis (GO:0048805)	19	7	1.39	+	5.04	0.0014	0.017
cell fate commitment involved in formation of primary germ layer (GO:0060795)	19	7	1.39	+	5.04	0.0014	0.0169
negative regulation of hemocyte differentiation (GO:0045611)	19	7	1.39	+	5.04	0.0014	0.0169
germ-band shortening (GO:0007390)	19	7	1.39	+	5.04	0.0014	0.0169
hindgut morphogenesis (GO:0007442)	57	21	4.17	+	5.04	3.39e-08	9.04e-07
male mating behavior (GO:0060179)	68	25	4.97	+	5.03	1.76e-09	5.61e-08
axonogenesis (GO:0007409)	298	109	21.8	+	5	3.82e-37	5.72e-35
neuron projection guidance (GO:0097485)	257	94	18.8	+	5	4.5e-32	5.01e-30
regulation of ERBB signaling pathway (GO:1901184)	44	16	3.22	+	4.97	1.66e-06	3.75e-05
regulation of epidermal growth factor receptor signaling pathway (GO:0042058)	44	16	3.22	+	4.97	1.66e-06	3.74e-05
negative regulation of synaptic transmission (GO:0050805)	22	8	1.61	+	4.97	0.000687	0.009
regulation of cell-cell adhesion (GO:0022407)	33	12	2.41	+	4.97	3.31e-05	0.000587
chemotaxis (GO:0006935)	267	97	19.53	+	4.97	6.86e-33	8.22e-31
wing disc pattern formation (GO:0035222)	80	29	5.85	+	4.96	1.17e-10	4.2e-09
muscle cell development (GO:0055001)	61	22	4.46	+	4.93	2.19e-08	6.07e-07
cell-cell adhesion via plasma-membrane adhesion molecules (GO:0098742)	75	27	5.49	+	4.92	5.76e-10	1.95e-08
regulation of hemocyte differentiation (GO:0045610)	25	9	1.83	+	4.92	0.00034	0.00474
axon development (GO:0061564)	309	111	22.6	+	4.91	3.09e-37	4.92e-35
positive regulation of locomotion (GO:0040017)	70	25	5.12	+	4.88	2.85e-09	8.81e-08
regeneration (GO:0031099)	31	11	2.27	+	4.85	8.41e-05	0.00134
positive regulation of cell migration (GO:0030335)	62	22	4.54	+	4.85	2.78e-08	7.49e-07
compound eye photoreceptor cell differentiation (GO:0001751)	172	61	12.58	+	4.85	1.4e-20	1e-18
neuron projection extension (GO:1990138)	34	12	2.49	+	4.82	4.2e-05	0.000724
embryonic organ development (GO:0048568)	57	20	4.17	+	4.8	1.37e-07	3.42e-06
Notch signaling pathway (GO:0007219)	20	7	1.46	+	4.78	0.00178	0.0207
feeding behavior (GO:0007631)	40	14	2.93	+	4.78	1.06e-05	0.000206
hindgut development (GO:0061525)	60	21	4.39	+	4.78	6.94e-08	1.8e-06
positive regulation of cell motility (GO:2000147)	66	23	4.83	+	4.76	1.78e-08	4.96e-07
female sex differentiation (GO:0046660)	23	8	1.68	+	4.75	0.000871	0.0111
gland morphogenesis (GO:0022612)	92	32	6.73	+	4.75	3.07e-11	1.17e-09
salivary gland morphogenesis (GO:0007435)	92	32	6.73	+	4.75	3.07e-11	1.16e-09
eye photoreceptor cell differentiation (GO:0001754)	176	61	12.87	+	4.74	3.57e-20	2.48e-18
wing disc dorsal/ventral pattern formation (GO:0048190)	52	18	3.8	+	4.73	6.79e-07	1.56e-05
mesoderm formation (GO:0001707)	26	9	1.9	+	4.73	0.00043	0.00595
cell-cell adhesion (GO:0098609)	113	39	8.27	+	4.72	2.6e-13	1.13e-11
heterophilic cell-cell adhesion via plasma membrane cell adhesion molecules (GO:0007157)	29	10	2.12	+	4.71	0.000213	0.00313
exocrine system development (GO:0035272)	116	40	8.49	+	4.71	1.31e-13	5.78e-12
salivary gland development (GO:0007431)	116	40	8.49	+	4.71	1.31e-13	5.75e-12
axon extension (GO:0048675)	32	11	2.34	+	4.7	0.000106	0.00165
sarcomere organization (GO:0045214)	35	12	2.56	+	4.69	5.3e-05	0.000889
developmental growth involved in morphogenesis (GO:0060560)	79	27	5.78	+	4.67	1.46e-09	4.73e-08
digestive system development (GO:0055123)	112	38	8.19	+	4.64	8.1e-13	3.39e-11
digestive tract development (GO:0048565)	112	38	8.19	+	4.64	8.1e-13	3.38e-11
gland development (GO:0048732)	175	59	12.8	+	4.61	4.44e-19	2.9e-17
photoreceptor cell differentiation (GO:0046530)	194	65	14.19	+	4.58	8.7e-21	6.28e-19
glucosamine-containing compound catabolic process (GO:1901072)	18	6	1.32	+	4.56	0.00459	0.0481
regulation of neuroblast proliferation (GO:1902692)	48	16	3.51	+	4.56	4.2e-06	8.96e-05
taxis (GO:0042330)	327	109	23.92	+	4.56	3.49e-34	4.46e-32
digestive tract morphogenesis (GO:0048546)	72	24	5.27	+	4.56	1.77e-08	4.95e-07
amino sugar catabolic process (GO:0046348)	18	6	1.32	+	4.56	0.00459	0.0481
synaptic assembly at neuromuscular junction (GO:0051124)	36	12	2.63	+	4.56	6.63e-05	0.00108
epithelial cell migration, open tracheal system (GO:0007427)	36	12	2.63	+	4.56	6.63e-05	0.00108
periodic partitioning (GO:0007365)	48	16	3.51	+	4.56	4.2e-06	8.93e-05
eye development (GO:0001654)	360	120	26.33	+	4.56	1.23e-37	2.13e-35
visual system development (GO:0150063)	360	120	26.33	+	4.56	1.23e-37	2.09e-35
imaginal disc-derived wing vein morphogenesis (GO:0008586)	45	15	3.29	+	4.56	8.35e-06	0.000167
embryonic hemopoiesis (GO:0035162)	27	9	1.98	+	4.56	0.000539	0.00723
sensory system development (GO:0048880)	360	120	26.33	+	4.56	1.23e-37	2.04e-35
regulation of photoreceptor cell differentiation (GO:0046532)	45	15	3.29	+	4.56	8.35e-06	0.000166
regulation of cell adhesion (GO:0030155)	57	19	4.17	+	4.56	5.37e-07	1.26e-05
photoreceptor cell axon guidance (GO:0072499)	27	9	1.98	+	4.56	0.000539	0.00722
sensory organ development (GO:0007423)	450	149	32.92	+	4.53	1.32e-46	4.27e-44
sensory organ morphogenesis (GO:0090596)	281	93	20.56	+	4.52	4.99e-29	5.19e-27
eye morphogenesis (GO:0048592)	281	93	20.56	+	4.52	4.99e-29	5.12e-27
compound eye development (GO:0048749)	342	113	25.02	+	4.52	3.81e-35	5.31e-33
cell projection morphogenesis (GO:0048858)	394	129	28.82	+	4.48	8.26e-40	1.84e-37
plasma membrane bounded cell projection morphogenesis (GO:0120039)	394	129	28.82	+	4.48	8.26e-40	1.79e-37
compound eye morphogenesis (GO:0001745)	272	89	19.9	+	4.47	1.64e-27	1.61e-25
regulation of epithelial cell migration (GO:0010632)	52	17	3.8	+	4.47	2.63e-06	5.78e-05
mesoderm development (GO:0007498)	98	32	7.17	+	4.46	1.17e-10	4.2e-09
cell morphogenesis involved in neuron differentiation (GO:0048667)	390	127	28.53	+	4.45	5.52e-39	1.05e-36
neuron projection development (GO:0031175)	418	136	30.58	+	4.45	9.39e-42	2.44e-39
compound eye photoreceptor development (GO:0042051)	80	26	5.85	+	4.44	6.98e-09	2.05e-07
positive regulation of border follicle cell migration (GO:1903688)	40	13	2.93	+	4.44	4.12e-05	0.000722
appendage development (GO:0048736)	336	109	24.58	+	4.43	2.53e-33	3.13e-31
negative regulation of Notch signaling pathway (GO:0045746)	37	12	2.71	+	4.43	8.24e-05	0.00131
neuron projection morphogenesis (GO:0048812)	392	127	28.67	+	4.43	8.54e-39	1.58e-36
cuticle development involved in chitin-based cuticle molting cycle (GO:0042337)	34	11	2.49	+	4.42	0.000165	0.00248
cuticle pattern formation (GO:0035017)	34	11	2.49	+	4.42	0.000165	0.00248
appendage morphogenesis (GO:0035107)	328	106	23.99	+	4.42	2.7e-32	3.05e-30
imaginal disc-derived appendage morphogenesis (GO:0035114)	326	105	23.85	+	4.4	6.85e-32	7.51e-30
positive regulation of cell population proliferation (GO:0008284)	87	28	6.36	+	4.4	2.21e-09	6.92e-08
imaginal disc-derived appendage development (GO:0048737)	333	107	24.36	+	4.39	2.03e-32	2.36e-30
cell part morphogenesis (GO:0032990)	402	129	29.41	+	4.39	4.71e-39	9.65e-37
muscle cell differentiation (GO:0042692)	103	33	7.53	+	4.38	9.07e-11	3.3e-09
regulation of tube size, open tracheal system (GO:0035151)	50	16	3.66	+	4.37	6.46e-06	0.000133
R7 cell fate commitment (GO:0007465)	25	8	1.83	+	4.37	0.00136	0.0165
actin filament bundle assembly (GO:0051017)	22	7	1.61	+	4.35	0.00277	0.031
post-embryonic animal organ morphogenesis (GO:0048563)	390	124	28.53	+	4.35	3.42e-37	5.32e-35
imaginal disc morphogenesis (GO:0007560)	390	124	28.53	+	4.35	3.42e-37	5.22e-35
epidermis development (GO:0008544)	63	20	4.61	+	4.34	5.15e-07	1.21e-05
eye photoreceptor cell development (GO:0042462)	82	26	6	+	4.33	1.06e-08	3.1e-07
positive regulation of epithelial cell migration (GO:0010634)	41	13	3	+	4.33	5.09e-05	0.000861
chaeta development (GO:0022416)	82	26	6	+	4.33	1.06e-08	3.09e-07
positive regulation of cellular component movement (GO:0051272)	82	26	6	+	4.33	1.06e-08	3.08e-07
head involution (GO:0008258)	38	12	2.78	+	4.32	0.000102	0.00159
regulation of tube size (GO:0035150)	54	17	3.95	+	4.3	4.01e-06	8.65e-05
imaginal disc-derived wing vein specification (GO:0007474)	54	17	3.95	+	4.3	4.01e-06	8.63e-05
neuron differentiation (GO:0030182)	694	217	50.77	+	4.27	1.68e-65	8.19e-63
negative regulation of cell differentiation (GO:0045596)	96	30	7.02	+	4.27	1.06e-09	3.51e-08
establishment of tissue polarity (GO:0007164)	80	25	5.85	+	4.27	2.58e-08	7.04e-07
establishment of planar polarity (GO:0001736)	80	25	5.85	+	4.27	2.58e-08	7.01e-07
neuron development (GO:0048666)	548	171	40.09	+	4.27	8.96e-51	3.33e-48
epithelial tube morphogenesis (GO:0060562)	460	143	33.65	+	4.25	4.76e-42	1.28e-39
cell fate commitment (GO:0045165)	297	92	21.73	+	4.23	5.75e-27	5.53e-25
regulation of border follicle cell migration (GO:1903684)	42	13	3.07	+	4.23	6.26e-05	0.00102
regulation of locomotion (GO:0040012)	123	38	9	+	4.22	8.44e-12	3.41e-10
animal organ morphogenesis (GO:0009887)	717	221	52.45	+	4.21	7.27e-66	4.05e-63
regulation of presynapse organization (GO:0099174)	26	8	1.9	+	4.21	0.00167	0.0196
brain development (GO:0007420)	117	36	8.56	+	4.21	3.29e-11	1.24e-09
segment polarity determination (GO:0007367)	39	12	2.85	+	4.21	0.000125	0.00192
synapse organization (GO:0050808)	182	56	13.31	+	4.21	1.05e-16	6.03e-15
regulation of cell migration (GO:0030334)	88	27	6.44	+	4.19	9.94e-09	2.91e-07
non-sensory hair organization (GO:0035316)	49	15	3.58	+	4.18	1.94e-05	0.000357
hair cell differentiation (GO:0035315)	49	15	3.58	+	4.18	1.94e-05	0.000356
post-embryonic appendage morphogenesis (GO:0035120)	317	97	23.19	+	4.18	4.64e-28	4.63e-26
regulation of tube length, open tracheal system (GO:0035159)	36	11	2.63	+	4.18	0.00025	0.00361
regulation of neural precursor cell proliferation (GO:2000177)	59	18	4.32	+	4.17	3.04e-06	6.63e-05
cell junction assembly (GO:0034329)	118	36	8.63	+	4.17	4.02e-11	1.49e-09
regulation of cell motility (GO:2000145)	92	28	6.73	+	4.16	6.16e-09	1.82e-07
imaginal disc development (GO:0007444)	547	166	40.01	+	4.15	7.07e-48	2.39e-45
formation of primary germ layer (GO:0001704)	33	10	2.41	+	4.14	0.000501	0.00684
photoreceptor cell development (GO:0042461)	99	30	7.24	+	4.14	1.93e-09	6.1e-08
larval chitin-based cuticle development (GO:0008363)	33	10	2.41	+	4.14	0.000501	0.00683
regulation of neurogenesis (GO:0050767)	132	40	9.66	+	4.14	3.94e-12	1.62e-10
post-embryonic animal organ development (GO:0048569)	456	138	33.36	+	4.14	1.79e-39	3.76e-37
cell morphogenesis involved in differentiation (GO:0000904)	433	131	31.67	+	4.14	1.98e-37	3.21e-35
neurogenesis (GO:0022008)	798	241	58.37	+	4.13	6.53e-71	5.09e-68
muscle structure development (GO:0061061)	199	60	14.56	+	4.12	1.83e-17	1.09e-15
cell surface receptor signaling pathway involved in cell-cell signaling (GO:1905114)	30	9	2.19	+	4.1	0.00101	0.0127
head development (GO:0060322)	140	42	10.24	+	4.1	1.5e-12	6.21e-11
generation of neurons (GO:0048699)	746	223	54.57	+	4.09	1.73e-64	7.94e-62
tube morphogenesis (GO:0035239)	503	150	36.79	+	4.08	2.37e-42	6.6e-40
post-embryonic animal morphogenesis (GO:0009886)	453	135	33.14	+	4.07	5.29e-38	9.59e-36
striated muscle cell development (GO:0055002)	47	14	3.44	+	4.07	4.68e-05	0.000795
myofibril assembly (GO:0030239)	47	14	3.44	+	4.07	4.68e-05	0.000793
instar larval or pupal morphogenesis (GO:0048707)	438	130	32.04	+	4.06	2.01e-36	2.89e-34
Wnt signaling pathway (GO:0016055)	27	8	1.98	+	4.05	0.00204	0.0236
imaginal disc-derived wing morphogenesis (GO:0007476)	274	81	20.04	+	4.04	9.4e-23	7.47e-21
larval lymph gland hemopoiesis (GO:0035167)	44	13	3.22	+	4.04	9.3e-05	0.00146
post-embryonic hemopoiesis (GO:0035166)	44	13	3.22	+	4.04	9.3e-05	0.00145
neuromuscular junction development (GO:0007528)	85	25	6.22	+	4.02	6.93e-08	1.81e-06
tube development (GO:0035295)	696	204	50.91	+	4.01	2.03e-57	8.33e-55
positive regulation of neurogenesis (GO:0050769)	65	19	4.75	+	4	2.75e-06	6.03e-05
imaginal disc-derived wing hair organization (GO:0035317)	48	14	3.51	+	3.99	5.67e-05	0.000946
respiratory system development (GO:0060541)	247	72	18.07	+	3.98	4.79e-20	3.28e-18
cell fate determination (GO:0001709)	127	37	9.29	+	3.98	6.52e-11	2.4e-09
metamorphosis (GO:0007552)	464	135	33.94	+	3.98	4.52e-37	6.65e-35
imaginal disc-derived wing margin morphogenesis (GO:0008587)	55	16	4.02	+	3.98	1.75e-05	0.000325
regulation of cell development (GO:0060284)	165	48	12.07	+	3.98	9.74e-14	4.31e-12
cell morphogenesis (GO:0000902)	499	145	36.5	+	3.97	8.06e-40	1.85e-37
cell adhesion (GO:0007155)	179	52	13.09	+	3.97	9.37e-15	4.71e-13
muscle cell cellular homeostasis (GO:0046716)	31	9	2.27	+	3.97	0.00122	0.015
lymph gland development (GO:0048542)	62	18	4.54	+	3.97	5.43e-06	0.000113
open tracheal system development (GO:0007424)	238	69	17.41	+	3.96	3.78e-19	2.52e-17
nervous system development (GO:0007399)	973	282	71.17	+	3.96	6.05e-81	6.74e-78
epidermal cell differentiation (GO:0009913)	52	15	3.8	+	3.94	3.46e-05	0.000611
branching morphogenesis of an epithelial tube (GO:0048754)	59	17	4.32	+	3.94	1.07e-05	0.000208
branching involved in open tracheal system development (GO:0060446)	59	17	4.32	+	3.94	1.07e-05	0.000208
central nervous system development (GO:0007417)	278	80	20.34	+	3.93	7.13e-22	5.44e-20
regulation of neuron differentiation (GO:0045664)	80	23	5.85	+	3.93	3.23e-07	7.77e-06
regulation of neuron death (GO:1901214)	42	12	3.07	+	3.91	0.000223	0.00327
muscle attachment (GO:0016203)	35	10	2.56	+	3.91	0.000737	0.00955
skeletal muscle organ development (GO:0060538)	35	10	2.56	+	3.91	0.000737	0.00954
wing disc morphogenesis (GO:0007472)	287	82	20.99	+	3.91	3.12e-22	2.41e-20
growth (GO:0040007)	179	51	13.09	+	3.89	3.23e-14	1.52e-12
developmental growth (GO:0048589)	179	51	13.09	+	3.89	3.23e-14	1.51e-12
cellular component morphogenesis (GO:0032989)	527	150	38.55	+	3.89	2.45e-40	5.98e-38
cell junction organization (GO:0034330)	250	71	18.29	+	3.88	2.93e-19	1.96e-17
tissue morphogenesis (GO:0048729)	596	169	43.6	+	3.88	1.88e-45	5.86e-43
morphogenesis of a branching structure (GO:0001763)	60	17	4.39	+	3.87	1.29e-05	0.000245
morphogenesis of a branching epithelium (GO:0061138)	60	17	4.39	+	3.87	1.29e-05	0.000245
larval behavior (GO:0030537)	53	15	3.88	+	3.87	4.16e-05	0.000721
hematopoietic or lymphoid organ development (GO:0048534)	92	26	6.73	+	3.86	7.44e-08	1.92e-06
immune system development (GO:0002520)	92	26	6.73	+	3.86	7.44e-08	1.91e-06
heart development (GO:0007507)	96	27	7.02	+	3.84	4.56e-08	1.2e-06
circulatory system development (GO:0072359)	96	27	7.02	+	3.84	4.56e-08	1.2e-06
negative regulation of neuron death (GO:1901215)	32	9	2.34	+	3.84	0.00148	0.0177
positive regulation of transmembrane receptor protein serine/threonine kinase signaling pathway (GO:0090100)	32	9	2.34	+	3.84	0.00148	0.0177
morphogenesis of an epithelium (GO:0002009)	578	162	42.28	+	3.83	5.92e-43	1.71e-40
mushroom body development (GO:0016319)	75	21	5.49	+	3.83	1.49e-06	3.37e-05
cell-cell signaling by wnt (GO:0198738)	36	10	2.63	+	3.8	0.000885	0.0113
morphogenesis of a polarized epithelium (GO:0001738)	90	25	6.58	+	3.8	1.74e-07	4.28e-06
negative regulation of transcription by RNA polymerase II (GO:0000122)	216	60	15.8	+	3.8	4.43e-16	2.4e-14
regulation of cell differentiation (GO:0045595)	278	77	20.34	+	3.79	2.92e-20	2.07e-18
hemopoiesis (GO:0030097)	76	21	5.56	+	3.78	1.78e-06	3.98e-05
positive regulation of endopeptidase activity (GO:0010950)	29	8	2.12	+	3.77	0.00296	0.0329
ameboidal-type cell migration (GO:0001667)	156	43	11.41	+	3.77	8.51e-12	3.42e-10
response to mechanical stimulus (GO:0009612)	40	11	2.93	+	3.76	0.000532	0.00721
dendrite development (GO:0016358)	139	38	10.17	+	3.74	1.7e-10	5.92e-09
mating behavior (GO:0007617)	139	38	10.17	+	3.74	1.7e-10	5.9e-09
behavioral response to ethanol (GO:0048149)	55	15	4.02	+	3.73	5.95e-05	0.000991
developmental cell growth (GO:0048588)	55	15	4.02	+	3.73	5.95e-05	0.000989
regulation of stem cell differentiation (GO:2000736)	33	9	2.41	+	3.73	0.00177	0.0206
regulation of exocytosis (GO:0017157)	33	9	2.41	+	3.73	0.00177	0.0206
regulation of tube architecture, open tracheal system (GO:0035152)	92	25	6.73	+	3.71	2.48e-07	5.99e-06
system development (GO:0048731)	1329	361	97.22	+	3.71	1.43e-100	3.71e-97
instar larval or pupal development (GO:0002165)	545	148	39.87	+	3.71	8.48e-38	1.5e-35
animal organ development (GO:0048513)	1153	313	84.34	+	3.71	5.27e-85	6.84e-82
larval locomotory behavior (GO:0008345)	37	10	2.71	+	3.69	0.00106	0.0132
wing disc development (GO:0035220)	385	104	28.16	+	3.69	2.26e-26	2.07e-24
tissue migration (GO:0090130)	149	40	10.9	+	3.67	8.95e-11	3.27e-09
regulation of cellular component movement (GO:0051270)	123	33	9	+	3.67	4.01e-09	1.23e-07
instar larval development (GO:0002168)	75	20	5.49	+	3.65	4.93e-06	0.000104
epithelial structure maintenance (GO:0010669)	30	8	2.19	+	3.65	0.00353	0.038
positive regulation of antibacterial peptide production (GO:0002803)	30	8	2.19	+	3.65	0.00353	0.038
positive regulation of antibacterial peptide biosynthetic process (GO:0006963)	30	8	2.19	+	3.65	0.00353	0.0379
post-embryonic development (GO:0009791)	620	165	45.35	+	3.64	2.45e-41	6.16e-39
dendrite morphogenesis (GO:0048813)	132	35	9.66	+	3.62	1.77e-09	5.62e-08
positive regulation of cell development (GO:0010720)	83	22	6.07	+	3.62	1.83e-06	4.07e-05
epithelial cell migration (GO:0010631)	140	37	10.24	+	3.61	6.57e-10	2.21e-08
regionalization (GO:0003002)	474	125	34.67	+	3.61	8.17e-31	8.6e-29
positive regulation of cell differentiation (GO:0045597)	114	30	8.34	+	3.6	2.94e-08	7.89e-07
locomotion (GO:0040011)	621	163	45.43	+	3.59	3.53e-40	8.33e-38
epithelium migration (GO:0090132)	141	37	10.31	+	3.59	7.76e-10	2.59e-08
regulation of nervous system development (GO:0051960)	214	56	15.65	+	3.58	3.66e-14	1.69e-12
reproductive behavior (GO:0019098)	146	38	10.68	+	3.56	5.57e-10	1.9e-08
memory (GO:0007613)	120	31	8.78	+	3.53	2.49e-08	6.8e-07
glucosamine-containing compound metabolic process (GO:1901071)	31	8	2.27	+	3.53	0.00419	0.0446
positive regulation of peptidase activity (GO:0010952)	31	8	2.27	+	3.53	0.00419	0.0446
positive regulation of antimicrobial peptide biosynthetic process (GO:0002807)	35	9	2.56	+	3.52	0.00248	0.028
adult behavior (GO:0030534)	156	40	11.41	+	3.51	2.86e-10	9.77e-09
pattern specification process (GO:0007389)	511	131	37.38	+	3.5	2.89e-31	3.08e-29
synaptic vesicle exocytosis (GO:0016079)	55	14	4.02	+	3.48	0.000193	0.00286
positive regulation of reproductive process (GO:2000243)	67	17	4.9	+	3.47	4.26e-05	0.000733
cell growth (GO:0016049)	75	19	5.49	+	3.46	1.57e-05	0.000294
border follicle cell migration (GO:0007298)	95	24	6.95	+	3.45	1.3e-06	2.94e-05
dorsal closure (GO:0007391)	103	26	7.53	+	3.45	4.81e-07	1.14e-05
embryonic morphogenesis (GO:0048598)	235	59	17.19	+	3.43	3.47e-14	1.61e-12
negative regulation of synapse assembly (GO:0051964)	44	11	3.22	+	3.42	0.00104	0.0131
negative regulation of nervous system development (GO:0051961)	88	22	6.44	+	3.42	4.11e-06	8.8e-05
morphogenesis of embryonic epithelium (GO:0016331)	120	30	8.78	+	3.42	7.73e-08	1.98e-06
regulation of hemocyte proliferation (GO:0035206)	40	10	2.93	+	3.42	0.00174	0.0204
molting cycle (GO:0042303)	84	21	6.14	+	3.42	6.77e-06	0.000137
molting cycle, chitin-based cuticle (GO:0007591)	84	21	6.14	+	3.42	6.77e-06	0.000137
negative regulation of synapse organization (GO:1905809)	44	11	3.22	+	3.42	0.00104	0.0131
cell migration (GO:0016477)	268	67	19.6	+	3.42	7.17e-16	3.85e-14
tissue development (GO:0009888)	1005	251	73.52	+	3.41	3.65e-60	1.58e-57
negative regulation of RNA biosynthetic process (GO:1902679)	314	78	22.97	+	3.4	3.66e-18	2.32e-16
negative regulation of transcription, DNA-templated (GO:0045892)	314	78	22.97	+	3.4	3.66e-18	2.3e-16
negative regulation of nucleic acid-templated transcription (GO:1903507)	314	78	22.97	+	3.4	3.66e-18	2.28e-16
striated muscle cell differentiation (GO:0051146)	81	20	5.93	+	3.38	1.3e-05	0.000247
wound healing (GO:0042060)	73	18	5.34	+	3.37	3.54e-05	0.000624
neuromuscular synaptic transmission (GO:0007274)	57	14	4.17	+	3.36	0.000264	0.00379
negative regulation of cell development (GO:0010721)	49	12	3.58	+	3.35	0.00073	0.00948
negative regulation of cell junction assembly (GO:1901889)	45	11	3.29	+	3.34	0.00122	0.015
negative regulation of neurogenesis (GO:0050768)	45	11	3.29	+	3.34	0.00122	0.0149
epithelium development (GO:0060429)	930	227	68.03	+	3.34	2.18e-52	8.5e-50
larval development (GO:0002164)	164	40	12	+	3.33	9.98e-10	3.32e-08
cell-cell signaling (GO:0007267)	304	74	22.24	+	3.33	7.07e-17	4.11e-15
regulation of synaptic plasticity (GO:0048167)	37	9	2.71	+	3.33	0.00342	0.037
regulation of antibacterial peptide biosynthetic process (GO:0002808)	37	9	2.71	+	3.33	0.00342	0.037
long-term memory (GO:0007616)	74	18	5.41	+	3.33	4.12e-05	0.00072
heart morphogenesis (GO:0003007)	37	9	2.71	+	3.33	0.00342	0.0369
regulation of Notch signaling pathway (GO:0008593)	70	17	5.12	+	3.32	6.8e-05	0.0011
plasma membrane bounded cell projection organization (GO:0120036)	630	153	46.08	+	3.32	2.61e-34	3.39e-32
cell projection organization (GO:0030030)	643	156	47.04	+	3.32	5.86e-35	8.01e-33
regulation of cellular response to growth factor stimulus (GO:0090287)	62	15	4.54	+	3.31	0.000186	0.00276
circadian rhythm (GO:0007623)	91	22	6.66	+	3.3	6.52e-06	0.000134
trans-synaptic signaling (GO:0099537)	221	53	16.17	+	3.28	3.24e-12	1.34e-10
second-messenger-mediated signaling (GO:0019932)	46	11	3.36	+	3.27	0.00142	0.0171
rhythmic process (GO:0048511)	92	22	6.73	+	3.27	7.56e-06	0.000151
negative regulation of RNA metabolic process (GO:0051253)	335	80	24.51	+	3.26	9.51e-18	5.79e-16
ovarian follicle cell migration (GO:0007297)	109	26	7.97	+	3.26	1.2e-06	2.73e-05
adult locomotory behavior (GO:0008344)	84	20	6.14	+	3.25	2.05e-05	0.000376
regulation of antimicrobial peptide biosynthetic process (GO:0002805)	42	10	3.07	+	3.25	0.00237	0.0269
response to wounding (GO:0009611)	101	24	7.39	+	3.25	3.24e-06	7.06e-05
chemical synaptic transmission (GO:0007268)	219	52	16.02	+	3.25	7.17e-12	2.93e-10
anterograde trans-synaptic signaling (GO:0098916)	219	52	16.02	+	3.25	7.17e-12	2.91e-10
regulation of developmental process (GO:0050793)	671	159	49.08	+	3.24	1.29e-34	1.73e-32
regulation of multicellular organismal development (GO:2000026)	280	66	20.48	+	3.22	1.33e-14	6.48e-13
regulation of neurotransmitter levels (GO:0001505)	115	27	8.41	+	3.21	9.81e-07	2.23e-05
cortical cytoskeleton organization (GO:0030865)	64	15	4.68	+	3.2	0.00025	0.00361
extracellular matrix organization (GO:0030198)	64	15	4.68	+	3.2	0.00025	0.0036
aminoglycan metabolic process (GO:0006022)	47	11	3.44	+	3.2	0.00164	0.0195
positive regulation of kinase activity (GO:0033674)	47	11	3.44	+	3.2	0.00164	0.0195
regulation of cell population proliferation (GO:0042127)	218	51	15.95	+	3.2	1.82e-11	7.07e-10
somatic muscle development (GO:0007525)	77	18	5.63	+	3.2	6.43e-05	0.00105
regulation of endopeptidase activity (GO:0052548)	43	10	3.15	+	3.18	0.00275	0.0308
negative regulation of neuromuscular junction development (GO:1904397)	43	10	3.15	+	3.18	0.00275	0.0308
negative regulation of synaptic assembly at neuromuscular junction (GO:0045886)	43	10	3.15	+	3.18	0.00275	0.0307
anatomical structure morphogenesis (GO:0009653)	1460	339	106.8	+	3.17	1.45e-77	1.41e-74
response to ethanol (GO:0045471)	69	16	5.05	+	3.17	0.000175	0.00261
synaptic vesicle cycle (GO:0099504)	104	24	7.61	+	3.15	5e-06	0.000105
regulation of antibacterial peptide production (GO:0002786)	39	9	2.85	+	3.15	0.0046	0.0481
vesicle-mediated transport in synapse (GO:0099003)	104	24	7.61	+	3.15	5e-06	0.000105
tissue homeostasis (GO:0001894)	65	15	4.75	+	3.15	0.000289	0.0041
synaptic signaling (GO:0099536)	230	53	16.82	+	3.15	1.19e-11	4.68e-10
anatomical structure homeostasis (GO:0060249)	139	32	10.17	+	3.15	1.46e-07	3.62e-06
anterior/posterior pattern specification (GO:0009952)	187	43	13.68	+	3.14	1.12e-09	3.67e-08
learning or memory (GO:0007611)	161	37	11.78	+	3.14	1.64e-08	4.61e-07
multicellular organismal homeostasis (GO:0048871)	74	17	5.41	+	3.14	0.000122	0.00188
regulated exocytosis (GO:0045055)	61	14	4.46	+	3.14	0.000478	0.00653
sensory perception of mechanical stimulus (GO:0050954)	83	19	6.07	+	3.13	5.19e-05	0.000873
behavior (GO:0007610)	529	121	38.7	+	3.13	4.3e-25	3.72e-23
cognition (GO:0050890)	162	37	11.85	+	3.12	1.88e-08	5.24e-07
regulation of anatomical structure morphogenesis (GO:0022603)	184	42	13.46	+	3.12	2.1e-09	6.61e-08
negative regulation of macromolecule biosynthetic process (GO:0010558)	390	89	28.53	+	3.12	1.48e-18	9.6e-17
embryonic development via the syncytial blastoderm (GO:0001700)	167	38	12.22	+	3.11	1.32e-08	3.8e-07
tube formation (GO:0035148)	44	10	3.22	+	3.11	0.00317	0.0351
rhabdomere development (GO:0042052)	44	10	3.22	+	3.11	0.00317	0.035
locomotory behavior (GO:0007626)	176	40	12.87	+	3.11	5.65e-09	1.69e-07
embryo development ending in birth or egg hatching (GO:0009792)	176	40	12.87	+	3.11	5.65e-09	1.69e-07
movement of cell or subcellular component (GO:0006928)	684	155	50.03	+	3.1	7.94e-32	8.59e-30
neurotransmitter secretion (GO:0007269)	84	19	6.14	+	3.09	5.96e-05	0.000988
actomyosin structure organization (GO:0031032)	84	19	6.14	+	3.09	5.96e-05	0.000986
signal release from synapse (GO:0099643)	84	19	6.14	+	3.09	5.96e-05	0.000984
cell-cell junction assembly (GO:0007043)	62	14	4.54	+	3.09	0.000549	0.00734
regulation of multicellular organismal process (GO:0051239)	581	131	42.5	+	3.08	1.18e-26	1.1e-24
olfactory behavior (GO:0042048)	71	16	5.19	+	3.08	0.000231	0.00338
negative regulation of developmental process (GO:0051093)	205	46	15	+	3.07	5.79e-10	1.95e-08
cell-cell junction organization (GO:0045216)	76	17	5.56	+	3.06	0.000161	0.00245
positive regulation of transcription by RNA polymerase II (GO:0045944)	331	74	24.21	+	3.06	3.41e-15	1.75e-13
negative regulation of nucleobase-containing compound metabolic process (GO:0045934)	364	81	26.63	+	3.04	1.97e-16	1.11e-14
regulation of circadian sleep/wake cycle (GO:0042749)	45	10	3.29	+	3.04	0.00364	0.039
chemosensory behavior (GO:0007635)	81	18	5.93	+	3.04	0.000112	0.00174
dorsal/ventral pattern formation (GO:0009953)	149	33	10.9	+	3.03	2.03e-07	4.97e-06
negative regulation of cellular biosynthetic process (GO:0031327)	407	90	29.77	+	3.02	5.28e-18	3.26e-16
positive regulation of phosphorylation (GO:0042327)	77	17	5.63	+	3.02	0.000184	0.00274
sensory perception of sound (GO:0007605)	68	15	4.97	+	3.02	0.000437	0.00602
pigmentation (GO:0043473)	73	16	5.34	+	3	0.000303	0.00427
positive regulation of nervous system development (GO:0051962)	105	23	7.68	+	2.99	1.62e-05	0.000303
developmental pigmentation (GO:0048066)	64	14	4.68	+	2.99	0.000721	0.00937
negative regulation of biosynthetic process (GO:0009890)	412	90	30.14	+	2.99	1.03e-17	6.2e-16
regulation of membrane potential (GO:0042391)	83	18	6.07	+	2.96	0.000146	0.00224
cell motility (GO:0048870)	328	71	23.99	+	2.96	5.05e-14	2.3e-12
regulation of neuron projection development (GO:0010975)	102	22	7.46	+	2.95	3.02e-05	0.000538
localization of cell (GO:0051674)	334	72	24.43	+	2.95	3.98e-14	1.82e-12
response to alcohol (GO:0097305)	116	25	8.49	+	2.95	8.98e-06	0.000177
multicellular organism development (GO:0007275)	2119	454	155	+	2.93	2.23e-100	4.35e-97
cell differentiation (GO:0030154)	1554	332	113.67	+	2.92	1.03e-67	7.3e-65
transmembrane receptor protein tyrosine kinase signaling pathway (GO:0007169)	122	26	8.92	+	2.91	7.11e-06	0.000143
regulation of circadian rhythm (GO:0042752)	94	20	6.88	+	2.91	8.05e-05	0.00129
signal release (GO:0023061)	94	20	6.88	+	2.91	8.05e-05	0.00128
extracellular structure organization (GO:0043062)	80	17	5.85	+	2.91	0.000273	0.00389
cellular developmental process (GO:0048869)	1565	332	114.48	+	2.9	4.77e-67	2.86e-64
mitochondrial translation (GO:0032543)	99	21	7.24	+	2.9	5.6e-05	0.000938
regulation of secretion by cell (GO:1903530)	99	21	7.24	+	2.9	5.6e-05	0.000936
regulation of secretion (GO:0051046)	104	22	7.61	+	2.89	3.89e-05	0.000683
positive regulation of RNA biosynthetic process (GO:1902680)	426	89	31.16	+	2.86	2.53e-16	1.42e-14
positive regulation of transcription, DNA-templated (GO:0045893)	426	89	31.16	+	2.86	2.53e-16	1.41e-14
positive regulation of nucleic acid-templated transcription (GO:1903508)	426	89	31.16	+	2.86	2.53e-16	1.4e-14
cell development (GO:0048468)	1291	265	94.44	+	2.81	2.9e-49	1.03e-46
positive regulation of developmental process (GO:0051094)	235	48	17.19	+	2.79	5.29e-09	1.59e-07
embryo development (GO:0009790)	510	104	37.31	+	2.79	1.78e-18	1.14e-16
anatomical structure formation involved in morphogenesis (GO:0048646)	531	108	38.84	+	2.78	4.28e-19	2.83e-17
positive regulation of transferase activity (GO:0051347)	59	12	4.32	+	2.78	0.00287	0.0319
modulation of chemical synaptic transmission (GO:0050804)	143	29	10.46	+	2.77	5e-06	0.000104
regulation of trans-synaptic signaling (GO:0099177)	143	29	10.46	+	2.77	5e-06	0.000104
cell surface receptor signaling pathway (GO:0007166)	312	63	22.82	+	2.76	2.1e-11	8.09e-10
segmentation (GO:0035282)	229	46	16.75	+	2.75	1.49e-08	4.22e-07
enzyme-linked receptor protein signaling pathway (GO:0007167)	150	30	10.97	+	2.73	7.19e-06	0.000144
dorsal appendage formation (GO:0046843)	55	11	4.02	+	2.73	0.00472	0.049
regulation of transmembrane receptor protein serine/threonine kinase signaling pathway (GO:0090092)	55	11	4.02	+	2.73	0.00472	0.049
negative regulation of cell death (GO:0060548)	140	28	10.24	+	2.73	9.08e-06	0.000179
gastrulation (GO:0007369)	85	17	6.22	+	2.73	0.000503	0.00683
anatomical structure development (GO:0048856)	2522	499	184.48	+	2.7	9.32e-102	7.26e-98
negative regulation of multicellular organismal process (GO:0051241)	167	33	12.22	+	2.7	2.53e-06	5.59e-05
positive regulation of MAPK cascade (GO:0043410)	66	13	4.83	+	2.69	0.00249	0.0281
regulation of cell projection organization (GO:0031344)	148	29	10.83	+	2.68	1.24e-05	0.000237
cellular component assembly involved in morphogenesis (GO:0010927)	149	29	10.9	+	2.66	1.32e-05	0.000249
regulation of plasma membrane bounded cell projection organization (GO:0120035)	144	28	10.53	+	2.66	1.93e-05	0.000356
supramolecular fiber organization (GO:0097435)	206	40	15.07	+	2.65	2.56e-07	6.18e-06
positive regulation of RNA metabolic process (GO:0051254)	475	92	34.75	+	2.65	4.78e-15	2.43e-13
locomotor rhythm (GO:0045475)	62	12	4.54	+	2.65	0.00407	0.0435
negative regulation of nitrogen compound metabolic process (GO:0051172)	546	105	39.94	+	2.63	4.7e-17	2.76e-15
developmental process (GO:0032502)	2660	511	194.58	+	2.63	8.82e-101	3.44e-97
positive regulation of programmed cell death (GO:0043068)	73	14	5.34	+	2.62	0.00215	0.0246
regulation of synapse assembly (GO:0051963)	120	23	8.78	+	2.62	0.000138	0.00211
positive regulation of cellular biosynthetic process (GO:0031328)	522	100	38.18	+	2.62	3.53e-16	1.94e-14
positive regulation of biosynthetic process (GO:0009891)	523	100	38.26	+	2.61	3.87e-16	2.11e-14
positive regulation of phosphorus metabolic process (GO:0010562)	89	17	6.51	+	2.61	0.000791	0.0102
positive regulation of phosphate metabolic process (GO:0045937)	89	17	6.51	+	2.61	0.000791	0.0101
regulation of kinase activity (GO:0043549)	89	17	6.51	+	2.61	0.000791	0.0101
positive regulation of macromolecule biosynthetic process (GO:0010557)	477	91	34.89	+	2.61	1.11e-14	5.44e-13
regulation of developmental growth (GO:0048638)	236	45	17.26	+	2.61	1.09e-07	2.74e-06
external encapsulating structure organization (GO:0045229)	147	28	10.75	+	2.6	2.39e-05	0.000435
regulation of transcription by RNA polymerase II (GO:0006357)	883	168	64.59	+	2.6	8.57e-27	8.15e-25
positive regulation of multicellular organismal process (GO:0051240)	200	38	14.63	+	2.6	7.82e-07	1.79e-05
regulation of anatomical structure size (GO:0090066)	237	45	17.34	+	2.6	1.14e-07	2.84e-06
epithelial cell differentiation (GO:0030855)	380	72	27.8	+	2.59	1.41e-11	5.51e-10
regulation of phosphorylation (GO:0042325)	143	27	10.46	+	2.58	3.75e-05	0.00066
regulation of reproductive process (GO:2000241)	122	23	8.92	+	2.58	0.000156	0.00238
circadian behavior (GO:0048512)	69	13	5.05	+	2.58	0.00349	0.0377
regulation of synapse organization (GO:0050807)	160	30	11.7	+	2.56	1.47e-05	0.000277
regulation of behavior (GO:0050795)	96	18	7.02	+	2.56	0.00099	0.0125
positive regulation of catalytic activity (GO:0043085)	193	36	14.12	+	2.55	2.17e-06	4.81e-05
response to external stimulus (GO:0009605)	930	173	68.03	+	2.54	1.57e-26	1.45e-24
neurotransmitter transport (GO:0006836)	113	21	8.27	+	2.54	0.000355	0.00494
regulation of synaptic assembly at neuromuscular junction (GO:0008582)	113	21	8.27	+	2.54	0.000355	0.00493
negative regulation of growth (GO:0045926)	108	20	7.9	+	2.53	0.000519	0.00704
regulation of growth (GO:0040008)	308	57	22.53	+	2.53	4.83e-09	1.46e-07
cuticle development (GO:0042335)	233	43	17.04	+	2.52	3.43e-07	8.19e-06
positive regulation of nucleobase-containing compound metabolic process (GO:0045935)	504	93	36.87	+	2.52	3.05e-14	1.44e-12
negative regulation of cellular process (GO:0048523)	1254	231	91.73	+	2.52	1.16e-35	1.65e-33
actin filament organization (GO:0007015)	125	23	9.14	+	2.52	0.000195	0.00288
regulation of cell junction assembly (GO:1901888)	125	23	9.14	+	2.52	0.000195	0.00287
regulation of synapse structure or activity (GO:0050803)	191	35	13.97	+	2.51	5.93e-06	0.000123
actin filament-based process (GO:0030029)	273	50	19.97	+	2.5	3.99e-08	1.06e-06
regulation of actin cytoskeleton organization (GO:0032956)	110	20	8.05	+	2.49	0.000596	0.00794
negative regulation of programmed cell death (GO:0043069)	116	21	8.49	+	2.47	0.000442	0.00608
system process (GO:0003008)	638	115	46.67	+	2.46	9.01e-17	5.2e-15
negative regulation of cellular metabolic process (GO:0031324)	601	108	43.96	+	2.46	1.13e-15	5.96e-14
regulation of actin filament-based process (GO:0032970)	112	20	8.19	+	2.44	0.000693	0.00905
epithelial cell development (GO:0002064)	327	58	23.92	+	2.42	1.32e-08	3.79e-07
embryonic pattern specification (GO:0009880)	203	36	14.85	+	2.42	6.48e-06	0.000134
chitin-based cuticle development (GO:0040003)	198	35	14.48	+	2.42	9.31e-06	0.000183
regulation of neuromuscular junction development (GO:1904396)	119	21	8.7	+	2.41	0.000563	0.00751
ovarian follicle cell development (GO:0030707)	295	52	21.58	+	2.41	6.59e-08	1.72e-06
negative regulation of apoptotic process (GO:0043066)	108	19	7.9	+	2.41	0.00108	0.0135
actin cytoskeleton organization (GO:0030036)	256	45	18.73	+	2.4	6.26e-07	1.46e-05
regulation of apoptotic process (GO:0042981)	183	32	13.39	+	2.39	2.77e-05	0.000494
negative regulation of cell communication (GO:0010648)	385	67	28.16	+	2.38	1.66e-09	5.34e-08
regulation of cell death (GO:0010941)	265	46	19.38	+	2.37	5.75e-07	1.34e-05
negative regulation of signaling (GO:0023057)	386	67	28.24	+	2.37	1.74e-09	5.57e-08
positive regulation of molecular function (GO:0044093)	242	42	17.7	+	2.37	1.98e-06	4.4e-05
regulation of programmed cell death (GO:0043067)	214	37	15.65	+	2.36	1.04e-05	0.000204
regulation of supramolecular fiber organization (GO:1902903)	116	20	8.49	+	2.36	0.000958	0.0121
regulation of RNA biosynthetic process (GO:2001141)	1117	191	81.71	+	2.34	1.72e-25	1.56e-23
regulation of transcription, DNA-templated (GO:0006355)	1117	191	81.71	+	2.34	1.72e-25	1.54e-23
regulation of nucleic acid-templated transcription (GO:1903506)	1117	191	81.71	+	2.34	1.72e-25	1.52e-23
mitochondrial gene expression (GO:0140053)	123	21	9	+	2.33	0.00118	0.0147
immune system process (GO:0002376)	293	50	21.43	+	2.33	3.28e-07	7.87e-06
exocytosis (GO:0006887)	94	16	6.88	+	2.33	0.00355	0.0381
negative regulation of macromolecule metabolic process (GO:0010605)	714	121	52.23	+	2.32	9.36e-16	4.96e-14
response to chemical (GO:0042221)	1087	184	79.51	+	2.31	6.29e-24	5.22e-22
establishment or maintenance of cell polarity (GO:0007163)	195	33	14.26	+	2.31	4.63e-05	0.000788
negative regulation of biological process (GO:0048519)	1472	248	107.68	+	2.3	6e-33	7.3e-31
regulation of transferase activity (GO:0051338)	107	18	7.83	+	2.3	0.00215	0.0246
multicellular organismal process (GO:0032501)	3482	583	254.71	+	2.29	1.47e-97	2.3e-94
positive regulation of cellular process (GO:0048522)	1570	260	114.84	+	2.26	1.25e-33	1.57e-31
positive regulation of nitrogen compound metabolic process (GO:0051173)	752	124	55.01	+	2.25	2.53e-15	1.32e-13
positive regulation of hydrolase activity (GO:0051345)	110	18	8.05	+	2.24	0.00382	0.0408
positive regulation of cellular metabolic process (GO:0031325)	826	135	60.42	+	2.23	1.78e-16	1.01e-14
regulation of MAPK cascade (GO:0043408)	129	21	9.44	+	2.23	0.00157	0.0187
negative regulation of signal transduction (GO:0009968)	358	58	26.19	+	2.21	1.7e-07	4.18e-06
nervous system process (GO:0050877)	568	92	41.55	+	2.21	3.8e-11	1.42e-09
regulation of macromolecule biosynthetic process (GO:0010556)	1283	207	93.85	+	2.21	7.12e-25	6.03e-23
negative regulation of metabolic process (GO:0009892)	769	124	56.25	+	2.2	9.16e-15	4.63e-13
regulation of cell communication (GO:0010646)	913	147	66.79	+	2.2	2.71e-17	1.61e-15
regulation of signaling (GO:0023051)	913	147	66.79	+	2.2	2.71e-17	1.6e-15
regulation of cellular biosynthetic process (GO:0031326)	1339	214	97.95	+	2.18	2.92e-25	2.56e-23
regulation of RNA metabolic process (GO:0051252)	1277	204	93.41	+	2.18	5.48e-24	4.59e-22
blastoderm segmentation (GO:0007350)	188	30	13.75	+	2.18	0.000208	0.00305
regulation of biosynthetic process (GO:0009889)	1348	214	98.61	+	2.17	6.94e-25	5.95e-23
positive regulation of cell communication (GO:0010647)	448	71	32.77	+	2.17	1.38e-08	3.93e-07
positive regulation of signaling (GO:0023056)	448	71	32.77	+	2.17	1.38e-08	3.91e-07
positive regulation of biological process (GO:0048518)	1724	273	126.11	+	2.16	1.8e-32	2.13e-30
positive regulation of response to stimulus (GO:0048584)	512	81	37.45	+	2.16	1.79e-09	5.68e-08
positive regulation of immune system process (GO:0002684)	114	18	8.34	+	2.16	0.0046	0.0481
positive regulation of macromolecule metabolic process (GO:0010604)	818	129	59.84	+	2.16	1.07e-14	5.26e-13
regulation of biological quality (GO:0065008)	1279	201	93.56	+	2.15	9.33e-23	7.5e-21
signaling (GO:0023052)	1200	188	87.78	+	2.14	4.77e-21	3.51e-19
response to abiotic stimulus (GO:0009628)	415	65	30.36	+	2.14	9.35e-08	2.36e-06
negative regulation of response to stimulus (GO:0048585)	410	64	29.99	+	2.13	1.32e-07	3.29e-06
positive regulation of signal transduction (GO:0009967)	411	64	30.06	+	2.13	1.39e-07	3.44e-06
regulation of cellular component size (GO:0032535)	174	27	12.73	+	2.12	0.000626	0.00831
negative regulation of cellular component organization (GO:0051129)	155	24	11.34	+	2.12	0.00142	0.0171
cell communication (GO:0007154)	1270	196	92.9	+	2.11	1.96e-21	1.48e-19
positive regulation of metabolic process (GO:0009893)	908	140	66.42	+	2.11	3.22e-15	1.66e-13
regulation of nucleobase-containing compound metabolic process (GO:0019219)	1345	207	98.39	+	2.1	1.6e-22	1.24e-20
regulation of signal transduction (GO:0009966)	783	120	57.28	+	2.1	6.11e-13	2.59e-11
regulation of localization (GO:0032879)	536	82	39.21	+	2.09	4.25e-09	1.29e-07
regulation of cellular component biogenesis (GO:0044087)	304	46	22.24	+	2.07	2.08e-05	0.00038
determination of adult lifespan (GO:0008340)	172	26	12.58	+	2.07	0.00146	0.0176
regulation of cytoskeleton organization (GO:0051493)	166	25	12.14	+	2.06	0.00199	0.0232
regulation of cellular component organization (GO:0051128)	680	102	49.74	+	2.05	1.25e-10	4.45e-09
regulation of phosphate metabolic process (GO:0019220)	187	28	13.68	+	2.05	0.000904	0.0115
regulation of phosphorus metabolic process (GO:0051174)	187	28	13.68	+	2.05	0.000904	0.0114
secretion by cell (GO:0032940)	174	26	12.73	+	2.04	0.00156	0.0187
regulation of catalytic activity (GO:0050790)	322	48	23.55	+	2.04	1.47e-05	0.000276
export from cell (GO:0140352)	182	27	13.31	+	2.03	0.00126	0.0154
signal transduction (GO:0007165)	995	147	72.78	+	2.02	1.48e-14	7.15e-13
regulation of immune system process (GO:0002682)	244	36	17.85	+	2.02	0.000263	0.00378
regulation of molecular function (GO:0065009)	415	61	30.36	+	2.01	1.73e-06	3.88e-05
regulation of cellular process (GO:0050794)	3677	537	268.97	+	2	1.18e-65	6.11e-63
response to light stimulus (GO:0009416)	144	21	10.53	+	1.99	0.00486	0.0499
regulation of response to stimulus (GO:0048583)	987	143	72.2	+	1.98	1.36e-13	5.91e-12
homeostatic process (GO:0042592)	456	66	33.36	+	1.98	8.95e-07	2.04e-05
response to radiation (GO:0009314)	175	25	12.8	+	1.95	0.00283	0.0316
regulation of biological process (GO:0050789)	3979	566	291.06	+	1.94	3.84e-67	2.49e-64
regulation of gene expression (GO:0010468)	1618	229	118.36	+	1.93	7.91e-21	5.76e-19
regulation of nitrogen compound metabolic process (GO:0051171)	1796	254	131.38	+	1.93	3.37e-23	2.74e-21
response to stimulus (GO:0050896)	2521	356	184.41	+	1.93	1.76e-34	2.32e-32
positive regulation of gene expression (GO:0010628)	193	27	14.12	+	1.91	0.00274	0.0308
regulation of primary metabolic process (GO:0080090)	1824	255	133.42	+	1.91	1.02e-22	8.06e-21
secretion (GO:0046903)	186	26	13.61	+	1.91	0.00351	0.0378
biological regulation (GO:0065007)	4421	616	323.39	+	1.9	1.42e-73	1.23e-70
regulation of cellular metabolic process (GO:0031323)	1936	269	141.62	+	1.9	1.05e-23	8.6e-22
response to oxygen-containing compound (GO:1901700)	315	43	23.04	+	1.87	0.000269	0.00383
reproductive process (GO:0022414)	1190	161	87.05	+	1.85	5.73e-13	2.44e-11
regulation of transport (GO:0051049)	312	42	22.82	+	1.84	0.000392	0.00543
regulation of macromolecule metabolic process (GO:0060255)	1991	266	145.64	+	1.83	3.05e-21	2.29e-19
developmental process involved in reproduction (GO:0003006)	892	119	65.25	+	1.82	2.77e-09	8.61e-08
cellular component organization (GO:0016043)	2616	346	191.36	+	1.81	2.85e-28	2.88e-26
regulation of intracellular signal transduction (GO:1902531)	349	46	25.53	+	1.8	0.000352	0.0049
negative regulation of gene expression (GO:0010629)	314	41	22.97	+	1.79	0.000865	0.011
regulation of metabolic process (GO:0019222)	2156	281	157.71	+	1.78	4.08e-21	3.03e-19
peptide biosynthetic process (GO:0043043)	310	40	22.68	+	1.76	0.00119	0.0147
cell division (GO:0051301)	241	31	17.63	+	1.76	0.00483	0.0496
cellular component organization or biogenesis (GO:0071840)	2778	357	203.21	+	1.76	4e-27	3.89e-25
translation (GO:0006412)	304	39	22.24	+	1.75	0.00155	0.0185
cellular response to stimulus (GO:0051716)	1480	189	108.26	+	1.75	4.84e-13	2.07e-11
cytoskeleton organization (GO:0007010)	580	73	42.43	+	1.72	2.32e-05	0.000424
oogenesis (GO:0048477)	576	72	42.13	+	1.71	4.17e-05	0.00072
response to organic substance (GO:0010033)	484	60	35.4	+	1.69	0.000243	0.00352
multicellular organismal reproductive process (GO:0048609)	1041	129	76.15	+	1.69	2.98e-08	7.98e-07
peptide metabolic process (GO:0006518)	409	50	29.92	+	1.67	0.000931	0.0118
cellular response to chemical stimulus (GO:0070887)	377	46	27.58	+	1.67	0.00162	0.0193
sensory perception (GO:0007600)	374	45	27.36	+	1.64	0.00221	0.0252
reproduction (GO:0000003)	1421	170	103.95	+	1.64	1.11e-09	3.66e-08
female gamete generation (GO:0007292)	628	74	45.94	+	1.61	0.000158	0.0024
vesicle-mediated transport (GO:0016192)	491	55	35.92	+	1.53	0.0032	0.0354
cellular component assembly (GO:0022607)	1109	123	81.12	+	1.52	1.17e-05	0.000226
germ cell development (GO:0007281)	713	79	52.16	+	1.51	0.000622	0.00827
localization (GO:0051179)	2237	246	163.64	+	1.5	1.55e-10	5.47e-09
multicellular organism reproduction (GO:0032504)	1275	138	93.27	+	1.48	1.08e-05	0.000209
cellular process involved in reproduction in multicellular organism (GO:0022412)	852	89	62.32	+	1.43	0.00162	0.0192
cellular component biogenesis (GO:0044085)	1285	134	94	+	1.43	7.98e-05	0.00128
cellular process (GO:0009987)	7306	759	534.43	+	1.42	9.34e-45	2.8e-42
gamete generation (GO:0007276)	915	95	66.93	+	1.42	0.00119	0.0146
sexual reproduction (GO:0019953)	931	96	68.1	+	1.41	0.00131	0.0159
response to stress (GO:0006950)	1145	116	83.76	+	1.38	0.000693	0.00905
biological_process (GO:0008150)	11314	969	827.61	+	1.17	4.78e-39	9.56e-37
primary metabolic process (GO:0044238)	4039	253	295.45	-	0.86	0.00452	0.0478
nucleic acid metabolic process (GO:0090304)	1105	54	80.83	-	0.67	0.00191	0.0222
proteolysis (GO:0006508)	861	35	62.98	-	0.56	0.000162	0.00246
proteolysis involved in cellular protein catabolic process (GO:0051603)	332	11	24.29	-	0.45	0.00465	0.0485
cellular protein catabolic process (GO:0044257)	334	11	24.43	-	0.45	0.00468	0.0487
cellular macromolecule catabolic process (GO:0044265)	447	14	32.7	-	0.43	0.000469	0.00643
ncRNA metabolic process (GO:0034660)	377	11	27.58	-	0.4	0.000694	0.00905
ncRNA processing (GO:0034470)	280	8	20.48	-	0.39	0.00421	0.0448
proteasome-mediated ubiquitin-dependent protein catabolic process (GO:0043161)	217	5	15.87	-	0.31	0.00431	0.0457
proteasomal protein catabolic process (GO:0010498)	229	5	16.75	-	0.3	0.0023	0.0262
Unclassified (UNCLASSIFIED)	2507	42	183.39	-	0.23	4.78e-39	9.32e-37
cilium assembly (GO:0060271)	145	2	10.61	-	0.19	0.00441	0.0468
tRNA metabolic process (GO:0006399)	149	2	10.9	-	0.18	0.00304	0.0337
cilium organization (GO:0044782)	162	2	11.85	-	0.17	0.00151	0.0181
