# Supplementary material for: Tissue dissociation for single-cell and single-nuclei RNA sequencing for low amounts of input material
Source: Front Zool. 2022 Nov 12;19:27. doi: 10.1186/s12983-022-00472-x (PMC9652833; doi:10.1186/s12983-022-00472-x)
Supplement: Supplementary file 10 — Additional file 10: Table S10. Comparison of differentially expressed genes for each comparable cluster between scRNAseq and snRNAseq data. [file 12983_2022_472_MOESM10_ESM.xlsx]

## Sheet: Nr_Unique_Genes_Cells_Nuc
	PhR	% PhR	EAB	% EAB	Antenna	% Antenna	Dorsal |Ocelli	% Dorsal | Ocelli	Ventral.PE	% Ventral PE	MFurrow	% Mfurrow	Glia	% Glia	Interom	% Interom	Hemocytes	% Hemocytes
Cells_Unique	45	17.8571	57	47.8992	83	54.9669	81	57.4468	57	50.4425	25	20	13	8.125	130	58.8235	76	22.619
Nuclei_Unique	140	55.5556	46	38.6555	59	39.0728	50	35.461	49	43.3628	87	69.6	135	84.375	50	22.6244	173	51.4881
Shared	67	26.5873	16	13.4454	9	5.96026	10	7.0922	7	6.19469	13	10.4	12	7.5	41	18.552	87	25.8929
SUM	252	100	119	100	151	100	141	100	113	100	125	100	160	100	221	100	336	100

## Sheet: Shared_DEGs
PhR	EAB	Antenna	Dorsal | Ocelli	Ventral PE	MFurrow	Glia	Interom	Hemocytes
scrt	Lim1	Sb	oc	CG17278	stg	CG32032	kirre	Nplp2
cpo	ct	ct	sog	mab-21	nmo	Swim	CG4374	Hml
betaTub60D	disco	hth	Msp300	drm	E(spl)m4-BFM	CG9336	nrm	Pxn
ru	hth	CG42673	ab	Ama	E(spl)mgamma-HLH	CG31676	lz	Col4a1
Appl	nw	Dl	nw	nw	Mmp2	Ama	kek1	SPARC
futsch	Tet	chinmo	bnl	verm	aop	Sirup	sls	Glt
klg	ImpE1	dnc	fj	Gasp	E(spl)m8-HLH	betaTub56D	IRSp53	vkg
Nrt	sog	CG6959	dally		Brd	fabp	aop	CG8501
X11Lbeta	ab	ft	CG30069		Ocho	bi	rst	lectin-28C
peb	Imp		CG12581		Tom	Act5C	CG42747	CG31324
dysc	heph				E(spl)m2-BFM	tsr	SKIP	GlcAT-P
Ank2	twz				E(spl)m7-HLH	ATPsynC	lncRNA:CR43314	NimB4
SP2353	bun				Hsp23		tfc	Inos
nrv3	tkv						gl	eater
CG42392	Prps						sano	Had2
CG6024	scyl						tutl	CG34331
CadN							Mmp2	CG1092
gogo							B-H2	Sr-CI
stai							ed	Hexo2
rho							Gasp	NimC1
unc-104							hdc	NtR
CG34377							CG9691	Karl
Jupiter							GEFmeso	He
OtopLa							rdx	LManII
Dscam2							CG34417	CG5397
RapGAP1							so	CG43124
nrm							klu	srp
Mmp2							nkd	Prip
Tet							br	Ance-5
mamo							ogre	lectin-24Db
CG13928							wb	CG31337
retn							CG6287	CG33465
gl							Pgant9	spz
ths							CG15628	CG14629
lola							Tom	CG9372
mbl							mtgo	Mec2
elav							grh	CG4927
CG3408							aqz	CG33494
Fas1							stx	Gal
Nrg							CG33978	regucalcin
CG17816							Brd	Aldh7A1
Spn								zfh1
CG3638								fat-spondin
Fas2								CG42807
Srrm234								Ndae1
sn								CG17760
shep								Idgf6
eya								olf186-M
Hsp67Bc								Cys
beat-IIIc								Gel
Abl								CG6310
Argk								LanA
Fim								scf
lncRNA:noe								lncRNA:CR45018
msi								CG3961
E(spl)mgamma-HLH								CG4250
RhoGAP19D								LanB1
l(3)neo38								Sap-r
Chd64								Npc2a
Atpalpha								sky
Src64B								CG1572
CG2865								LanB2
cib								vsg
mam								Ten-m
brat								CG15098
Mp								CG31075
Gbeta13F								l(1)G0289
								shep
								ps
								fabp
								vir-1
								Cndp2
								ced-6
								Hsc70-3
								MP1
								Vha16-1
								Rip11
								CtsB
								cindr
								sty
								SppL
								Bsg
								cathD
								schlank
								zip
								pigs
								Rho1
